# Supplementary material for: Single-cell sequencing dissects the transcriptional identity of activated fibroblasts and identifies novel persistent distal tubular injury patterns in kidney fibrosis
Source: Sci Rep. 2024 Jan 3;14:439. doi: 10.1038/s41598-023-50195-0 (PMC10764314; doi:10.1038/s41598-023-50195-0)
Supplement: Supplementary file 2 — Supplementary Table S1. [file 41598_2023_50195_MOESM2_ESM.xlsx]

## Sheet: Sheet1
	p_val	avg_log2FC	pct.1	pct.2	p_val_adj	cluster	gene
Gpx3	0	1.33663	0.99	0.429	0	PT-S1	Gpx3
Gatm	0	1.30174	0.947	0.183	0	PT-S1	Gatm
Aldob	0	1.08195	0.979	0.343	0	PT-S1	Aldob
Miox	0	1.04814	0.951	0.308	0	PT-S1	Miox
Ass1	0	1.04782	0.967	0.344	0	PT-S1	Ass1
Slc4a4	0	1.03973	0.88	0.256	0	PT-S1	Slc4a4
Slc34a1	0	1.03564	0.943	0.313	0	PT-S1	Slc34a1
Slc5a2	0	0.979688	0.719	0.055	0	PT-S1	Slc5a2
Slc5a12	0	0.97765	0.607	0.043	0	PT-S1	Slc5a12
Fut9	0	0.942568	0.785	0.213	0	PT-S1	Fut9
Ndrg1	0	0.923656	0.971	0.43	0	PT-S1	Ndrg1
Spp2	0	0.903385	0.695	0.048	0	PT-S1	Spp2
Acsm2	0	0.892963	0.945	0.322	0	PT-S1	Acsm2
Lrp2	0	0.880051	0.895	0.293	0	PT-S1	Lrp2
Cltrn	0	0.862267	0.91	0.302	0	PT-S1	Cltrn
Nox4	0	0.857753	0.679	0.12	0	PT-S1	Nox4
Pah	0	0.845344	0.853	0.196	0	PT-S1	Pah
Fbp1	0	0.84163	0.912	0.276	0	PT-S1	Fbp1
Maf	0	0.80209	0.841	0.278	0	PT-S1	Maf
Gsta2	0	0.79749	0.714	0.091	0	PT-S1	Gsta2
Sord	0	0.79569	0.934	0.302	0	PT-S1	Sord
Akr1c21	0	0.795315	0.946	0.323	0	PT-S1	Akr1c21
Idh1	0	0.791547	0.827	0.197	0	PT-S1	Idh1
Keg1	0	0.779553	0.918	0.296	0	PT-S1	Keg1
Spink1	0	0.759539	0.951	0.328	0	PT-S1	Spink1
Dab2	0	0.713803	0.817	0.363	0	PT-S1	Dab2
Car2	0	0.709964	0.803	0.195	0	PT-S1	Car2
Akr1a1	0	0.70802	0.979	0.615	0	PT-S1	Akr1a1
Pdzk1	0	0.706033	0.818	0.219	0	PT-S1	Pdzk1
Cela1	0	0.690598	0.718	0.151	0	PT-S1	Cela1
Fxyd2	0	0.6812	0.985	0.559	0	PT-S1	Fxyd2
Glyat	0	0.67689	0.832	0.238	0	PT-S1	Glyat
Slc13a1	0	0.664479	0.638	0.194	0	PT-S1	Slc13a1
Slc6a19	0	0.637438	0.556	0.04	0	PT-S1	Slc6a19
Pck1	0	0.629181	0.708	0.222	0	PT-S1	Pck1
4931406C07Rik	0	0.623213	0.806	0.271	0	PT-S1	4931406C07Rik
Tcn2	0	0.622857	0.761	0.332	0	PT-S1	Tcn2
Slc7a7	0	0.622177	0.559	0.09	0	PT-S1	Slc7a7
Comt	0	0.61583	0.779	0.308	0	PT-S1	Comt
Gpx1	0	0.609495	0.975	0.644	0	PT-S1	Gpx1
Cyp2j5	0	0.6038	0.757	0.253	0	PT-S1	Cyp2j5
Timp3	0	0.601554	0.854	0.47	0	PT-S1	Timp3
Asl	0	0.597424	0.659	0.132	0	PT-S1	Asl
Rida	0	0.596437	0.911	0.351	0	PT-S1	Rida
Errfi1	0	0.594793	0.612	0.186	0	PT-S1	Errfi1
Enpp2	0	0.59343	0.571	0.115	0	PT-S1	Enpp2
Cryl1	0	0.593004	0.671	0.199	0	PT-S1	Cryl1
Apob	0	0.591532	0.457	0.04	0	PT-S1	Apob
Fmo1	0	0.585732	0.711	0.191	0	PT-S1	Fmo1
Pdzk1ip1	0	0.584592	0.834	0.371	0	PT-S1	Pdzk1ip1
Ugt2b38	0	0.571334	0.708	0.207	0	PT-S1	Ugt2b38
Dnase1	0	0.566982	0.548	0.106	0	PT-S1	Dnase1
Rab11fip3	0	0.549355	0.561	0.181	0	PT-S1	Rab11fip3
Kcnj15	0	0.549027	0.626	0.174	0	PT-S1	Kcnj15
Oxct1	0	0.546814	0.913	0.505	0	PT-S1	Oxct1
Acaa2	0	0.540593	0.648	0.215	0	PT-S1	Acaa2
mt-Nd2	0	0.540462	0.992	0.736	0	PT-S1	mt-Nd2
Clec2h	0	0.536525	0.473	0.023	0	PT-S1	Clec2h
Slc2a2	0	0.534913	0.501	0.058	0	PT-S1	Slc2a2
mt-Nd4l	0	0.531604	0.912	0.507	0	PT-S1	mt-Nd4l
Gcnt1	0	0.529775	0.597	0.196	0	PT-S1	Gcnt1
Nme2	0	0.528368	0.959	0.745	0	PT-S1	Nme2
Ftl1	0	0.525701	0.996	0.927	0	PT-S1	Ftl1
Nhs	0	0.523966	0.341	0.128	0	PT-S1	Nhs
Dbi	0	0.523887	0.956	0.608	0	PT-S1	Dbi
Alpl	0	0.520205	0.518	0.07	0	PT-S1	Alpl
Mif	0	0.519384	0.804	0.433	0	PT-S1	Mif
Scp2	0	0.517078	0.925	0.516	0	PT-S1	Scp2
Ttc36	0	0.514408	0.874	0.325	0	PT-S1	Ttc36
Sult1d1	0	0.51329	0.796	0.288	0	PT-S1	Sult1d1
mt-Nd5	0	0.512522	0.931	0.566	0	PT-S1	mt-Nd5
D630023F18Rik	0	0.512092	0.456	0.012	0	PT-S1	D630023F18Rik
Dao	0	0.509966	0.634	0.155	0	PT-S1	Dao
Cubn	0	0.508968	0.554	0.136	0	PT-S1	Cubn
Lactb2	0	0.507579	0.759	0.285	0	PT-S1	Lactb2
Gm32461	0	0.506478	0.534	0.079	0	PT-S1	Gm32461
Lgmn	0	0.498548	0.691	0.282	0	PT-S1	Lgmn
Pcbd1	0	0.492727	0.659	0.262	0	PT-S1	Pcbd1
Dcxr	0	0.49139	0.592	0.163	0	PT-S1	Dcxr
Slc7a8	0	0.489844	0.457	0.101	0	PT-S1	Slc7a8
Folh1	0	0.487719	0.428	0.055	0	PT-S1	Folh1
G6pc	0	0.478873	0.486	0.094	0	PT-S1	G6pc
Nus1	0	0.477184	0.62	0.197	0	PT-S1	Nus1
Aldh7a1	0	0.47478	0.594	0.173	0	PT-S1	Aldh7a1
Pakap.1	0	0.474703	0.512	0.18	0	PT-S1	Pakap.1
Pecr	0	0.474642	0.707	0.238	0	PT-S1	Pecr
Selenop	0	0.473566	0.848	0.481	0	PT-S1	Selenop
Tnfaip8	0	0.471244	0.696	0.365	0	PT-S1	Tnfaip8
Igfbp4	0	0.469482	0.636	0.213	0	PT-S1	Igfbp4
Pter	0	0.468754	0.653	0.222	0	PT-S1	Pter
Acmsd	0	0.468201	0.498	0.068	0	PT-S1	Acmsd
Gas2	0	0.467995	0.649	0.209	0	PT-S1	Gas2
Folr1	0	0.465164	0.641	0.213	0	PT-S1	Folr1
mt-Nd3	0	0.460008	0.97	0.668	0	PT-S1	mt-Nd3
Qdpr	0	0.45846	0.596	0.192	0	PT-S1	Qdpr
Bnc2	0	0.453948	0.337	0.098	0	PT-S1	Bnc2
mt-Nd4	0	0.453778	0.992	0.781	0	PT-S1	mt-Nd4
Khk	0	0.453231	0.737	0.275	0	PT-S1	Khk
Hsd3b2	0	0.451755	0.475	0.091	0	PT-S1	Hsd3b2
Fmo2	0	0.450444	0.574	0.152	0	PT-S1	Fmo2
Epb41l3	0	0.449453	0.385	0.045	0	PT-S1	Epb41l3
Abcg2	0	0.446927	0.641	0.258	0	PT-S1	Abcg2
Atp6v1g1	0	0.446611	0.739	0.427	0	PT-S1	Atp6v1g1
Ptprd	0	0.444846	0.47	0.251	0	PT-S1	Ptprd
Mdh1	0	0.442747	0.892	0.569	0	PT-S1	Mdh1
Calml4	0	0.438273	0.691	0.269	0	PT-S1	Calml4
Msra	0	0.437183	0.675	0.266	0	PT-S1	Msra
Akr7a5	0	0.434937	0.677	0.263	0	PT-S1	Akr7a5
Gldc	0	0.433215	0.384	0.019	0	PT-S1	Gldc
Sfxn1	0	0.432944	0.623	0.226	0	PT-S1	Sfxn1
Chchd10	0	0.432624	0.895	0.529	0	PT-S1	Chchd10
Gk	0	0.431752	0.616	0.224	0	PT-S1	Gk
Park7	0	0.42333	0.838	0.559	0	PT-S1	Park7
Car3	0	0.423173	0.299	0.012	0	PT-S1	Car3
Pcx	0	0.422135	0.508	0.108	0	PT-S1	Pcx
Nr1h4	0	0.421563	0.461	0.131	0	PT-S1	Nr1h4
mt-Atp8	0	0.4168	0.796	0.415	0	PT-S1	mt-Atp8
Cyp2d26	0	0.415127	0.39	0.021	0	PT-S1	Cyp2d26
Chpt1	0	0.413048	0.936	0.483	0	PT-S1	Chpt1
Prdx5	0	0.408209	0.949	0.693	0	PT-S1	Prdx5
Ldhb	0	0.405862	0.919	0.542	0	PT-S1	Ldhb
Hgd	0	0.405759	0.58	0.173	0	PT-S1	Hgd
Slc22a8	0	0.402872	0.455	0.1	0	PT-S1	Slc22a8
Selenbp1	0	0.402413	0.592	0.218	0	PT-S1	Selenbp1
Cisd1	0	0.400944	0.768	0.414	0	PT-S1	Cisd1
Slc25a4	0	0.398314	0.714	0.439	0	PT-S1	Slc25a4
Gapdh	0	0.395764	0.937	0.759	0	PT-S1	Gapdh
mt-Cytb	0	0.395375	0.995	0.796	0	PT-S1	mt-Cytb
Rhobtb1	0	0.393765	0.347	0.1	0	PT-S1	Rhobtb1
Prodh2	0	0.393413	0.407	0.027	0	PT-S1	Prodh2
Fggy	0	0.390599	0.473	0.173	0	PT-S1	Fggy
Hint2	0	0.387531	0.657	0.333	0	PT-S1	Hint2
Aldh6a1	0	0.386743	0.592	0.216	0	PT-S1	Aldh6a1
Hint1	0	0.385697	0.884	0.66	0	PT-S1	Hint1
Abcc2	0	0.38487	0.488	0.153	0	PT-S1	Abcc2
Tpi1	0	0.383948	0.753	0.435	0	PT-S1	Tpi1
Dpep1	0	0.383904	0.384	0.029	0	PT-S1	Dpep1
Odc1	0	0.383636	0.695	0.309	0	PT-S1	Odc1
Tinag	0	0.381194	0.458	0.142	0	PT-S1	Tinag
Abat	0	0.380833	0.491	0.124	0	PT-S1	Abat
Gabrb3	0	0.37984	0.303	0.007	0	PT-S1	Gabrb3
Bdh2	0	0.379632	0.562	0.189	0	PT-S1	Bdh2
mt-Nd1	0	0.379142	0.996	0.951	0	PT-S1	mt-Nd1
Etfb	0	0.379048	0.836	0.509	0	PT-S1	Etfb
Ethe1	0	0.37811	0.515	0.185	0	PT-S1	Ethe1
Guca2b	0	0.377954	0.674	0.271	0	PT-S1	Guca2b
Esd	0	0.377775	0.77	0.464	0	PT-S1	Esd
Dpyd	0	0.377358	0.366	0.109	0	PT-S1	Dpyd
Snhg11	0	0.376117	0.259	0.02	0	PT-S1	Snhg11
Hnf4a	0	0.375703	0.52	0.147	0	PT-S1	Hnf4a
Auts2	0	0.375664	0.323	0.127	0	PT-S1	Auts2
Slc22a1	0	0.37388	0.513	0.166	0	PT-S1	Slc22a1
4833439L19Rik	0	0.371818	0.662	0.326	0	PT-S1	4833439L19Rik
Cpn1	0	0.367076	0.387	0.05	0	PT-S1	Cpn1
Hspd1	0	0.366044	0.764	0.422	0	PT-S1	Hspd1
Gpx4	0	0.362961	0.947	0.714	0	PT-S1	Gpx4
Hist1h2bc	0	0.360829	0.675	0.35	0	PT-S1	Hist1h2bc
Atp5a1	0	0.359584	0.944	0.732	0	PT-S1	Atp5a1
Adra1a	0	0.357032	0.296	0.029	0	PT-S1	Adra1a
Ddt	0	0.355611	0.644	0.329	0	PT-S1	Ddt
Pbld1	0	0.355448	0.468	0.127	0	PT-S1	Pbld1
Cryz	0	0.353941	0.526	0.188	0	PT-S1	Cryz
Atp5g3	0	0.353757	0.838	0.56	0	PT-S1	Atp5g3
Uqcrq	0	0.353362	0.884	0.641	0	PT-S1	Uqcrq
Acss1	0	0.352941	0.49	0.166	0	PT-S1	Acss1
Atp5b	0	0.352437	0.961	0.769	0	PT-S1	Atp5b
Grhpr	0	0.348663	0.528	0.198	0	PT-S1	Grhpr
Atp5g1	0	0.348318	0.878	0.638	0	PT-S1	Atp5g1
Cat	0	0.347278	0.629	0.284	0	PT-S1	Cat
Stard10	0	0.34722	0.63	0.284	0	PT-S1	Stard10
Npl	0	0.346253	0.352	0.028	0	PT-S1	Npl
0610005C13Rik	0	0.345183	0.505	0.16	0	PT-S1	0610005C13Rik
Acox1	0	0.341737	0.63	0.269	0	PT-S1	Acox1
Atp6v1b2	0	0.339869	0.517	0.198	0	PT-S1	Atp6v1b2
Rgl1	0	0.338912	0.467	0.206	0	PT-S1	Rgl1
Uqcr10	0	0.337442	0.892	0.653	0	PT-S1	Uqcr10
Gstm5	0	0.336976	0.486	0.179	0	PT-S1	Gstm5
Prodh	0	0.33679	0.421	0.085	0	PT-S1	Prodh
Sephs2	0	0.33623	0.509	0.193	0	PT-S1	Sephs2
Acsm1	0	0.33604	0.427	0.102	0	PT-S1	Acsm1
Xylb	0	0.335443	0.443	0.106	0	PT-S1	Xylb
Lipa	0	0.333051	0.481	0.179	0	PT-S1	Lipa
Bpnt1	0	0.332897	0.454	0.141	0	PT-S1	Bpnt1
Aldh8a1	0	0.332238	0.51	0.168	0	PT-S1	Aldh8a1
Sod2	0	0.329363	0.691	0.41	0	PT-S1	Sod2
Suclg2	0	0.329326	0.614	0.314	0	PT-S1	Suclg2
Slc7a9	0	0.328756	0.375	0.053	0	PT-S1	Slc7a9
Cgnl1	0	0.326533	0.51	0.255	0	PT-S1	Cgnl1
Slc22a18	0	0.324471	0.502	0.184	0	PT-S1	Slc22a18
Fth1	0	0.324043	0.997	0.975	0	PT-S1	Fth1
Pik3c2g	0	0.323948	0.258	0.048	0	PT-S1	Pik3c2g
Chchd2	0	0.322499	0.963	0.871	0	PT-S1	Chchd2
Hadh	0	0.321729	0.573	0.284	0	PT-S1	Hadh
Neu1	0	0.321297	0.484	0.194	0	PT-S1	Neu1
Aspa	0	0.320555	0.384	0.114	0	PT-S1	Aspa
Slc22a28	0	0.32018	0.355	0.108	0	PT-S1	Slc22a28
Cmbl	0	0.320093	0.473	0.169	0	PT-S1	Cmbl
Slc6a8	0	0.319877	0.394	0.082	0	PT-S1	Slc6a8
Igsf11	0	0.319097	0.336	0.056	0	PT-S1	Igsf11
Amn	0	0.317282	0.393	0.105	0	PT-S1	Amn
Kcnj16	0	0.316897	0.557	0.329	0	PT-S1	Kcnj16
Ppara	0	0.316841	0.315	0.073	0	PT-S1	Ppara
Osbpl6	0	0.316383	0.418	0.173	0	PT-S1	Osbpl6
Car12	0	0.315643	0.368	0.084	0	PT-S1	Car12
Cyb5a	0	0.314973	0.836	0.533	0	PT-S1	Cyb5a
Ddah1	0	0.314537	0.534	0.214	0	PT-S1	Ddah1
Cyp24a1	0	0.313921	0.254	0.02	0	PT-S1	Cyp24a1
Atp5o	0	0.313712	0.818	0.578	0	PT-S1	Atp5o
Ugt3a2	0	0.313709	0.559	0.217	0	PT-S1	Ugt3a2
Angpt1	0	0.313439	0.278	0.051	0	PT-S1	Angpt1
Mpc1	0	0.313093	0.827	0.542	0	PT-S1	Mpc1
Slc18a1	0	0.312124	0.296	0.075	0	PT-S1	Slc18a1
Atp2a2	0	0.311835	0.529	0.318	0	PT-S1	Atp2a2
Glul	0	0.311727	0.497	0.203	0	PT-S1	Glul
Uap1l1	0	0.310051	0.374	0.08	0	PT-S1	Uap1l1
Etv1	0	0.309726	0.313	0.047	0	PT-S1	Etv1
Aldh4a1	0	0.30904	0.425	0.125	0	PT-S1	Aldh4a1
Rcan1	0	0.308952	0.325	0.068	0	PT-S1	Rcan1
Steap2	0	0.308265	0.351	0.066	0	PT-S1	Steap2
Ttr	0	0.306698	0.216	0.06	0	PT-S1	Ttr
Pipox	0	0.305826	0.49	0.17	0	PT-S1	Pipox
Slc16a12	0	0.30566	0.369	0.098	0	PT-S1	Slc16a12
Klf9	0	0.301638	0.553	0.278	0	PT-S1	Klf9
Mpp1	0	0.301099	0.433	0.152	0	PT-S1	Mpp1
Cldn10	0	0.300121	0.562	0.236	0	PT-S1	Cldn10
Cpeb4	0	0.299757	0.426	0.21	0	PT-S1	Cpeb4
Cycs	0	0.298485	0.698	0.444	0	PT-S1	Cycs
Kl	0	0.298068	0.536	0.225	0	PT-S1	Kl
Ndufc1	0	0.29775	0.743	0.508	0	PT-S1	Ndufc1
Erich4	0	0.296257	0.395	0.116	0	PT-S1	Erich4
Hspa8	0	0.294712	0.972	0.873	0	PT-S1	Hspa8
Pdzd2	0	0.294483	0.326	0.112	0	PT-S1	Pdzd2
Glis1	0	0.293993	0.274	0.055	0	PT-S1	Glis1
Ndufa4	0	0.293938	0.939	0.762	0	PT-S1	Ndufa4
Slc47a1	0	0.293591	0.446	0.162	0	PT-S1	Slc47a1
Atp5d	0	0.293132	0.873	0.673	0	PT-S1	Atp5d
Mettl26	0	0.292844	0.578	0.29	0	PT-S1	Mettl26
Ndufv3	0	0.291541	0.673	0.435	0	PT-S1	Ndufv3
Fam151a	0	0.291519	0.333	0.058	0	PT-S1	Fam151a
Slc25a3	0	0.291493	0.888	0.708	0	PT-S1	Slc25a3
Tmem174	0	0.29148	0.435	0.15	0	PT-S1	Tmem174
Dnajc12	0	0.290179	0.445	0.169	0	PT-S1	Dnajc12
Enpp6	0	0.289695	0.345	0.071	0	PT-S1	Enpp6
Slc16a10	0	0.289647	0.298	0.108	0	PT-S1	Slc16a10
Ddc	0	0.289574	0.344	0.061	0	PT-S1	Ddc
Aldh2	0	0.289448	0.625	0.353	0	PT-S1	Aldh2
Agxt2	0	0.2888	0.326	0.053	0	PT-S1	Agxt2
Atp5mpl	0	0.287544	0.808	0.602	0	PT-S1	Atp5mpl
4921539H07Rik	0	0.286598	0.223	0.009	0	PT-S1	4921539H07Rik
Gm19950	0	0.286572	0.479	0.174	0	PT-S1	Gm19950
Nme1	0	0.286491	0.611	0.368	0	PT-S1	Nme1
Cldn2	0	0.284368	0.389	0.121	0	PT-S1	Cldn2
Ascc1	0	0.283579	0.415	0.159	0	PT-S1	Ascc1
Slc1a1	0	0.283422	0.391	0.13	0	PT-S1	Slc1a1
Slc16a14	0	0.282854	0.256	0.031	0	PT-S1	Slc16a14
Cd63	0	0.282568	0.87	0.624	0	PT-S1	Cd63
Gm37245	0	0.282269	0.228	0.031	0	PT-S1	Gm37245
mt-Co2	0	0.281386	0.999	0.982	0	PT-S1	mt-Co2
mt-Co3	0	0.280289	0.999	0.948	0	PT-S1	mt-Co3
Arhgap42	0	0.280239	0.364	0.115	0	PT-S1	Arhgap42
Ankrd13c	0	0.280069	0.513	0.237	0	PT-S1	Ankrd13c
Habp2	0	0.279195	0.331	0.059	0	PT-S1	Habp2
mt-Atp6	0	0.278961	1	0.993	0	PT-S1	mt-Atp6
Unc5c	0	0.278312	0.24	0.051	0	PT-S1	Unc5c
Cox5a	0	0.276724	0.861	0.68	0	PT-S1	Cox5a
Slc34a3	0	0.276273	0.271	0.005	0	PT-S1	Slc34a3
Ybx1	0	0.275242	0.947	0.832	0	PT-S1	Ybx1
Renbp	0	0.27487	0.351	0.08	0	PT-S1	Renbp
Slc25a5	0	0.273885	0.861	0.676	0	PT-S1	Slc25a5
Cox6c	0	0.273884	0.951	0.827	0	PT-S1	Cox6c
Hspe1	0	0.273636	0.664	0.433	0	PT-S1	Hspe1
Prdx1	0	0.273149	0.903	0.745	0	PT-S1	Prdx1
Hspa9	0	0.272849	0.627	0.388	0	PT-S1	Hspa9
Aass	0	0.272648	0.423	0.147	0	PT-S1	Aass
Nat8f1	0	0.271802	0.509	0.212	0	PT-S1	Nat8f1
1700016C15Rik	0	0.270183	0.337	0.078	0	PT-S1	1700016C15Rik
Id2	0	0.270108	0.604	0.343	0	PT-S1	Id2
Chd3	0	0.268795	0.555	0.308	0	PT-S1	Chd3
Atp6v1e1	0	0.268717	0.684	0.443	0	PT-S1	Atp6v1e1
Thnsl2	0	0.268274	0.371	0.109	0	PT-S1	Thnsl2
Slc22a23	0	0.268038	0.301	0.084	0	PT-S1	Slc22a23
Cda	0	0.267719	0.534	0.232	0	PT-S1	Cda
Slc25a21	0	0.26695	0.31	0.126	0	PT-S1	Slc25a21
Ndufa6	0	0.266942	0.752	0.553	0	PT-S1	Ndufa6
Hykk	0	0.266024	0.429	0.157	0	PT-S1	Hykk
Uqcrfs1	0	0.265966	0.617	0.39	0	PT-S1	Uqcrfs1
Ndufc2	0	0.265829	0.64	0.454	0	PT-S1	Ndufc2
Gpd1	0	0.265136	0.354	0.092	0	PT-S1	Gpd1
Hagh	0	0.264139	0.536	0.301	0	PT-S1	Hagh
Ndufab1	0	0.263872	0.691	0.464	0	PT-S1	Ndufab1
Glud1	0	0.263141	0.588	0.364	0	PT-S1	Glud1
Atp5f1	0	0.262475	0.846	0.67	0	PT-S1	Atp5f1
Lamp2	0	0.262333	0.679	0.514	0	PT-S1	Lamp2
Arhgap10	0	0.261508	0.386	0.176	0	PT-S1	Arhgap10
Uqcr11	0	0.261378	0.829	0.62	0	PT-S1	Uqcr11
Phyhipl	0	0.261174	0.333	0.107	0	PT-S1	Phyhipl
AI314278	0	0.261112	0.484	0.195	0	PT-S1	AI314278
Suclg1	0	0.26073	0.631	0.398	0	PT-S1	Suclg1
Slc3a2	0	0.259212	0.419	0.195	0	PT-S1	Slc3a2
Pth1r	0	0.258727	0.574	0.303	0	PT-S1	Pth1r
Mpc2	0	0.258108	0.842	0.582	0	PT-S1	Mpc2
Bphl	0	0.257686	0.505	0.236	0	PT-S1	Bphl
Vdac1	0	0.256547	0.655	0.434	0	PT-S1	Vdac1
Slc43a2	0	0.256154	0.407	0.196	0	PT-S1	Slc43a2
Dnajc13	0	0.25595	0.446	0.21	0	PT-S1	Dnajc13
Cox7c	0	0.255764	0.954	0.851	0	PT-S1	Cox7c
Ildr2	0	0.255762	0.319	0.067	0	PT-S1	Ildr2
Egfr	0	0.255303	0.31	0.117	0	PT-S1	Egfr
Arsb	0	0.254917	0.389	0.157	0	PT-S1	Arsb
Mrpl12	0	0.254399	0.532	0.309	0	PT-S1	Mrpl12
Sult1c2	0	0.253547	0.31	0.061	0	PT-S1	Sult1c2
Gstt2	0	0.253411	0.446	0.192	0	PT-S1	Gstt2
Gpc4	0	0.252947	0.354	0.162	0	PT-S1	Gpc4
Galnt11	0	0.252104	0.46	0.215	0	PT-S1	Galnt11
Adk	0	0.251121	0.49	0.262	0	PT-S1	Adk
Slc26a1	0	0.25073	0.298	0.052	0	PT-S1	Slc26a1
Magi2	1.53371e-288	0.380565	0.324	0.174	3.36556e-284	PT-S1	Magi2
Ptprk	1.5533e-165	0.256091	0.367	0.259	3.40856e-161	PT-S1	Ptprk
Snx29	1.28267e-130	0.32412	0.34	0.258	2.8147e-126	PT-S1	Snx29
Fhit	1.89255e-127	0.33025	0.33	0.247	4.15302e-123	PT-S1	Fhit
Pde4d	2.14153e-29	0.259656	0.338	0.349	4.69938e-25	PT-S1	Pde4d
Kap	0	1.42951	0.982	0.424	0	PT-S3	Kap
Acy3	0	0.963734	0.911	0.264	0	PT-S3	Acy3
Napsa	0	0.948921	0.755	0.207	0	PT-S3	Napsa
Ttc361	0	0.948466	0.936	0.341	0	PT-S3	Ttc36
Akr1c211	0	0.857952	0.943	0.352	0	PT-S3	Akr1c21
Slc27a2	0	0.852899	0.867	0.278	0	PT-S3	Slc27a2
Rida1	0	0.832986	0.926	0.374	0	PT-S3	Rida
Cndp2	0	0.824435	0.835	0.257	0	PT-S3	Cndp2
Chpt11	0	0.813325	0.953	0.501	0	PT-S3	Chpt1
Aldob1	0	0.80848	0.957	0.375	0	PT-S3	Aldob
Spink11	0	0.808309	0.939	0.358	0	PT-S3	Spink1
Cyb5a1	0	0.807226	0.946	0.531	0	PT-S3	Cyb5a
Guca2b1	0	0.786847	0.834	0.267	0	PT-S3	Guca2b
Nudt19	0	0.733338	0.715	0.195	0	PT-S3	Nudt19
Mep1a	0	0.714314	0.672	0.171	0	PT-S3	Mep1a
Dbi1	0	0.687794	0.965	0.622	0	PT-S3	Dbi
Inmt	0	0.685621	0.674	0.189	0	PT-S3	Inmt
Acadm	0	0.678944	0.785	0.372	0	PT-S3	Acadm
Sult1d11	0	0.648936	0.817	0.308	0	PT-S3	Sult1d1
Khk1	0	0.641791	0.783	0.289	0	PT-S3	Khk
Scp21	0	0.632542	0.919	0.535	0	PT-S3	Scp2
Keg11	0	0.631606	0.884	0.328	0	PT-S3	Keg1
Fxyd21	0	0.625001	0.969	0.581	0	PT-S3	Fxyd2
Gpx11	0	0.614834	0.967	0.66	0	PT-S3	Gpx1
Miox1	0	0.613291	0.871	0.348	0	PT-S3	Miox
Ggt1	0	0.59773	0.717	0.242	0	PT-S3	Ggt1
Lap3	0	0.595695	0.703	0.262	0	PT-S3	Lap3
Calml41	0	0.586722	0.729	0.283	0	PT-S3	Calml4
Eci3	0	0.58301	0.601	0.135	0	PT-S3	Eci3
Prdx51	0	0.580227	0.974	0.701	0	PT-S3	Prdx5
Gstm1	0	0.579752	0.608	0.213	0	PT-S3	Gstm1
Etfb1	0	0.577526	0.891	0.516	0	PT-S3	Etfb
Slc7a13	0	0.57672	0.536	0.1	0	PT-S3	Slc7a13
Sord1	0	0.575204	0.859	0.341	0	PT-S3	Sord
Gclm	0	0.572282	0.667	0.255	0	PT-S3	Gclm
Tmigd1	0	0.570207	0.522	0.099	0	PT-S3	Tmigd1
Acsm3	0	0.565225	0.494	0.083	0	PT-S3	Acsm3
Gpx41	0	0.561571	0.968	0.721	0	PT-S3	Gpx4
Cda1	0	0.553879	0.672	0.226	0	PT-S3	Cda
Prdx11	0	0.551069	0.967	0.743	0	PT-S3	Prdx1
Mpv17l	0	0.541933	0.52	0.135	0	PT-S3	Mpv17l
Fbp11	0	0.539106	0.829	0.316	0	PT-S3	Fbp1
Hist1h2bc1	0	0.53555	0.744	0.355	0	PT-S3	Hist1h2bc
Pecr1	0	0.531644	0.701	0.26	0	PT-S3	Pecr
Gpx31	0	0.530943	0.955	0.46	0	PT-S3	Gpx3
Slc22a12	0	0.522567	0.668	0.213	0	PT-S3	Slc22a12
Cltrn1	0	0.519723	0.859	0.337	0	PT-S3	Cltrn
Cyp4b1	0	0.518161	0.752	0.309	0	PT-S3	Cyp4b1
Acsm21	0	0.515638	0.903	0.356	0	PT-S3	Acsm2
Lrp21	0	0.50593	0.832	0.33	0	PT-S3	Lrp2
Mpc11	0	0.497413	0.869	0.549	0	PT-S3	Mpc1
Ugt3a21	0	0.493374	0.619	0.224	0	PT-S3	Ugt3a2
Akr7a51	0	0.492863	0.677	0.282	0	PT-S3	Akr7a5
Me1	0	0.492793	0.623	0.21	0	PT-S3	Me1
Esd1	0	0.492116	0.811	0.472	0	PT-S3	Esd
AI3142781	0	0.490695	0.592	0.193	0	PT-S3	AI314278
Ass11	0	0.490406	0.862	0.387	0	PT-S3	Ass1
Akr1a11	0	0.488266	0.94	0.637	0	PT-S3	Akr1a1
Bphl1	0	0.486654	0.614	0.234	0	PT-S3	Bphl
Aadat	0	0.478039	0.417	0.081	0	PT-S3	Aadat
Fth11	0	0.467213	1	0.976	0	PT-S3	Fth1
Hspd11	0	0.466627	0.777	0.435	0	PT-S3	Hspd1
Chchd101	0	0.463622	0.917	0.542	0	PT-S3	Chchd10
mt-Nd21	0	0.462796	0.97	0.75	0	PT-S3	mt-Nd2
Cisd11	0	0.462627	0.781	0.428	0	PT-S3	Cisd1
Txn1	0	0.461925	0.838	0.557	0	PT-S3	Txn1
Acat1	0	0.461022	0.712	0.387	0	PT-S3	Acat1
Mpc21	0	0.460249	0.887	0.587	0	PT-S3	Mpc2
Mettl261	0	0.456326	0.653	0.292	0	PT-S3	Mettl26
Ech1	0	0.443007	0.68	0.377	0	PT-S3	Ech1
Defb29	0	0.442753	0.466	0.119	0	PT-S3	Defb29
Nat8	0	0.441777	0.484	0.117	0	PT-S3	Nat8
Hspe11	0	0.440695	0.738	0.433	0	PT-S3	Hspe1
Stard101	0	0.437437	0.646	0.297	0	PT-S3	Stard10
Ndufa41	0	0.435635	0.961	0.766	0	PT-S3	Ndufa4
Glyat1	0	0.43508	0.681	0.286	0	PT-S3	Glyat
Nat8f11	0	0.432724	0.572	0.217	0	PT-S3	Nat8f1
Pter1	0	0.428582	0.61	0.247	0	PT-S3	Pter
Crot	0	0.421704	0.464	0.197	0	PT-S3	Crot
Dhrs4	0	0.421126	0.569	0.232	0	PT-S3	Dhrs4
Mdh11	0	0.419344	0.888	0.584	0	PT-S3	Mdh1
Pck11	0	0.418972	0.638	0.254	0	PT-S3	Pck1
Acaa1b	0	0.413501	0.472	0.132	0	PT-S3	Acaa1b
Ldhd	0	0.413287	0.51	0.156	0	PT-S3	Ldhd
Cyp2j51	0	0.412323	0.699	0.284	0	PT-S3	Cyp2j5
Lactb21	0	0.411316	0.672	0.319	0	PT-S3	Lactb2
Ddt1	0	0.411304	0.654	0.342	0	PT-S3	Ddt
Hibadh	0	0.408852	0.662	0.37	0	PT-S3	Hibadh
4931406C07Rik1	0	0.406192	0.675	0.314	0	PT-S3	4931406C07Rik
Ndufb8	0	0.403265	0.837	0.584	0	PT-S3	Ndufb8
Slc25a39	0	0.40143	0.61	0.297	0	PT-S3	Slc25a39
Bdh21	0	0.400484	0.551	0.208	0	PT-S3	Bdh2
Slc34a11	0	0.396863	0.819	0.358	0	PT-S3	Slc34a1
Amacr	0	0.396412	0.471	0.143	0	PT-S3	Amacr
Pank1	0	0.394405	0.492	0.187	0	PT-S3	Pank1
mt-Nd51	0	0.392956	0.883	0.589	0	PT-S3	mt-Nd5
Fah	0	0.392839	0.52	0.182	0	PT-S3	Fah
Cyp2e1	0	0.391555	0.518	0.184	0	PT-S3	Cyp2e1
Cat1	0	0.390286	0.625	0.3	0	PT-S3	Cat
Grhpr1	0	0.387661	0.54	0.212	0	PT-S3	Grhpr
Nme21	0	0.386183	0.959	0.755	0	PT-S3	Nme2
Ces1f	0	0.386019	0.541	0.185	0	PT-S3	Ces1f
Odc11	0	0.385765	0.62	0.337	0	PT-S3	Odc1
Hint11	0	0.382987	0.895	0.668	0	PT-S3	Hint1
Lpl	0	0.379929	0.571	0.263	0	PT-S3	Lpl
Tmbim4	0	0.376027	0.631	0.373	0	PT-S3	Tmbim4
Park71	0	0.374793	0.815	0.575	0	PT-S3	Park7
mt-Nd41	0	0.372747	0.981	0.792	0	PT-S3	mt-Nd4
Tmem205	0	0.370687	0.512	0.23	0	PT-S3	Tmem205
Hao2	0	0.370663	0.444	0.151	0	PT-S3	Hao2
Cyp2a4	0	0.369622	0.311	0.051	0	PT-S3	Cyp2a4
Ephx2	0	0.368326	0.505	0.193	0	PT-S3	Ephx2
Msrb1	0	0.367015	0.539	0.251	0	PT-S3	Msrb1
Cryzl2	0	0.365453	0.486	0.175	0	PT-S3	Cryzl2
Ndufab11	0	0.357838	0.727	0.469	0	PT-S3	Ndufab1
mt-Nd4l1	0	0.3577	0.86	0.532	0	PT-S3	mt-Nd4l
Acadl	0	0.356282	0.565	0.309	0	PT-S3	Acadl
Atpif1	0	0.356269	0.908	0.689	0	PT-S3	Atpif1
Rps27l	0	0.356078	0.711	0.492	0	PT-S3	Rps27l
Adh1	0	0.355824	0.461	0.162	0	PT-S3	Adh1
mt-Cytb1	0	0.355241	0.972	0.808	0	PT-S3	mt-Cytb
Acot13	0	0.354575	0.531	0.254	0	PT-S3	Acot13
Slc22a7	0	0.353428	0.24	0.022	0	PT-S3	Slc22a7
Mep1b	0	0.353408	0.244	0.023	0	PT-S3	Mep1b
Pipox1	0	0.352934	0.484	0.186	0	PT-S3	Pipox
Dnaja1	0	0.352318	0.733	0.519	0	PT-S3	Dnaja1
Hint21	0	0.351235	0.622	0.352	0	PT-S3	Hint2
mt-Nd11	0	0.349057	0.984	0.955	0	PT-S3	mt-Nd1
Suclg11	0	0.348301	0.65	0.406	0	PT-S3	Suclg1
Uqcr101	0	0.347646	0.903	0.662	0	PT-S3	Uqcr10
Gapdh1	0	0.346814	0.951	0.765	0	PT-S3	Gapdh
Vdac11	0	0.346479	0.681	0.44	0	PT-S3	Vdac1
Aldh21	0	0.344924	0.631	0.365	0	PT-S3	Aldh2
Ccdc107	0	0.344738	0.537	0.269	0	PT-S3	Ccdc107
Slc22a6	0	0.344635	0.461	0.164	0	PT-S3	Slc22a6
Slc22a2	0	0.342994	0.406	0.13	0	PT-S3	Slc22a2
Folr11	0	0.342179	0.549	0.246	0	PT-S3	Folr1
Tmem176a	0	0.342123	0.801	0.599	0	PT-S3	Tmem176a
Ugt3a1	0	0.341683	0.381	0.108	0	PT-S3	Ugt3a1
Chchd21	0	0.341284	0.982	0.873	0	PT-S3	Chchd2
Gm42418	0	0.34023	0.956	0.796	0	PT-S3	Gm42418
Lrpap1	0	0.339858	0.545	0.313	0	PT-S3	Lrpap1
Iah1	0	0.339821	0.516	0.238	0	PT-S3	Iah1
Uqcrq1	0	0.339167	0.886	0.652	0	PT-S3	Uqcrq
Pdzk11	0	0.335937	0.605	0.276	0	PT-S3	Pdzk1
Ftl11	0	0.335129	0.998	0.93	0	PT-S3	Ftl1
Cox5a1	0	0.334959	0.902	0.682	0	PT-S3	Cox5a
Ndufb4	0	0.33396	0.718	0.49	0	PT-S3	Ndufb4
Gk1	0	0.333731	0.553	0.251	0	PT-S3	Gk
Cmbl1	0	0.333404	0.466	0.183	0	PT-S3	Cmbl
Gcdh	0	0.333237	0.465	0.183	0	PT-S3	Gcdh
Phyh	0	0.330734	0.589	0.338	0	PT-S3	Phyh
Cd631	0	0.330347	0.892	0.632	0	PT-S3	Cd63
Cmss1	0	0.329957	0.977	0.888	0	PT-S3	Cmss1
Csrp2	0	0.329618	0.517	0.255	0	PT-S3	Csrp2
H2afj	0	0.329582	0.687	0.498	0	PT-S3	H2afj
Dnajc121	0	0.329276	0.447	0.181	0	PT-S3	Dnajc12
Slc17a3	0	0.328818	0.487	0.186	0	PT-S3	Slc17a3
Selenbp11	0	0.326963	0.524	0.244	0	PT-S3	Selenbp1
Ehhadh	0	0.324035	0.411	0.133	0	PT-S3	Ehhadh
Atp5md	0	0.323658	0.811	0.593	0	PT-S3	Atp5md
Cryz1	0	0.322407	0.486	0.209	0	PT-S3	Cryz
Ndufb9	0	0.322079	0.893	0.665	0	PT-S3	Ndufb9
Slc17a1	0	0.320122	0.478	0.193	0	PT-S3	Slc17a1
Cox8a	0	0.319338	0.986	0.86	0	PT-S3	Cox8a
Ghr	0	0.317327	0.609	0.349	0	PT-S3	Ghr
Iscu	0	0.31625	0.566	0.339	0	PT-S3	Iscu
Sod21	0	0.316093	0.662	0.427	0	PT-S3	Sod2
Gss	0	0.315174	0.411	0.151	0	PT-S3	Gss
Cox7c1	0	0.31486	0.974	0.852	0	PT-S3	Cox7c
Cox6a1	0	0.310334	0.922	0.73	0	PT-S3	Cox6a1
Atp5f11	0	0.30906	0.865	0.676	0	PT-S3	Atp5f1
Ugt2b381	0	0.3083	0.517	0.256	0	PT-S3	Ugt2b38
Aldh8a11	0	0.305938	0.456	0.191	0	PT-S3	Aldh8a1
Hadh1	0	0.305472	0.543	0.301	0	PT-S3	Hadh
Atp5d1	0	0.305278	0.879	0.681	0	PT-S3	Atp5d
Ak4	0	0.305245	0.37	0.105	0	PT-S3	Ak4
Ndufs6	0	0.303884	0.701	0.489	0	PT-S3	Ndufs6
Cth	0	0.302677	0.353	0.095	0	PT-S3	Cth
Slco1a1	0	0.302271	0.319	0.074	0	PT-S3	Slco1a1
Ces2c	0	0.301959	0.369	0.107	0	PT-S3	Ces2c
Cox7a2	0	0.301617	0.9	0.694	0	PT-S3	Cox7a2
Gstm51	0	0.299803	0.452	0.198	0	PT-S3	Gstm5
Uqcrfs11	0	0.298879	0.625	0.399	0	PT-S3	Uqcrfs1
Zfp706	0	0.296405	0.561	0.352	0	PT-S3	Zfp706
Cycs1	0	0.294886	0.684	0.458	0	PT-S3	Cycs
Slc22a181	0	0.293858	0.454	0.205	0	PT-S3	Slc22a18
Pcbd11	0	0.290729	0.546	0.296	0	PT-S3	Pcbd1
mt-Nd31	0	0.290215	0.939	0.686	0	PT-S3	mt-Nd3
Sephs21	0	0.289843	0.462	0.214	0	PT-S3	Sephs2
Selenop1	0	0.289721	0.814	0.502	0	PT-S3	Selenop
Gm199501	0	0.289052	0.448	0.192	0	PT-S3	Gm19950
0610005C13Rik1	0	0.288859	0.435	0.185	0	PT-S3	0610005C13Rik
Atp5j	0	0.28878	0.889	0.711	0	PT-S3	Atp5j
Tpmt	0	0.287876	0.345	0.096	0	PT-S3	Tpmt
Ggct	0	0.287717	0.33	0.088	0	PT-S3	Ggct
Gas21	0	0.286698	0.516	0.247	0	PT-S3	Gas2
Idi1	0	0.286407	0.337	0.111	0	PT-S3	Idi1
Fahd1	0	0.285986	0.416	0.171	0	PT-S3	Fahd1
Arpp19	0	0.283905	0.603	0.433	0	PT-S3	Arpp19
Gchfr	0	0.283391	0.324	0.078	0	PT-S3	Gchfr
Slc25a51	0	0.28269	0.89	0.68	0	PT-S3	Slc25a5
Slc3a1	0	0.282303	0.368	0.152	0	PT-S3	Slc3a1
Mrpl121	0	0.282297	0.537	0.318	0	PT-S3	Mrpl12
Hgd1	0	0.281255	0.458	0.208	0	PT-S3	Hgd
Gstz1	0	0.27786	0.41	0.177	0	PT-S3	Gstz1
Ndufa13	0	0.27619	0.883	0.726	0	PT-S3	Ndufa13
Etfa	0	0.275752	0.556	0.356	0	PT-S3	Etfa
mt-Atp81	0	0.274851	0.69	0.447	0	PT-S3	mt-Atp8
Cox6b1	0	0.274317	0.917	0.747	0	PT-S3	Cox6b1
Atp5b1	0	0.273562	0.962	0.777	0	PT-S3	Atp5b
Mien1	0	0.273126	0.498	0.293	0	PT-S3	Mien1
Ndufv31	0	0.271291	0.637	0.451	0	PT-S3	Ndufv3
Cyba	0	0.270366	0.878	0.649	0	PT-S3	Cyba
Mcrip2	0	0.269723	0.373	0.141	0	PT-S3	Mcrip2
Uqcr111	0	0.269367	0.834	0.629	0	PT-S3	Uqcr11
Tmem176b	0	0.267548	0.827	0.658	0	PT-S3	Tmem176b
Ddah11	0	0.264471	0.466	0.238	0	PT-S3	Ddah1
Cib1	0	0.263243	0.422	0.204	0	PT-S3	Cib1
Cd36	0	0.262401	0.36	0.145	0	PT-S3	Cd36
Csad	0	0.261021	0.366	0.168	0	PT-S3	Csad
Atp5g11	0	0.260428	0.872	0.649	0	PT-S3	Atp5g1
Cox4i1	0	0.26001	0.99	0.908	0	PT-S3	Cox4i1
Atp5j2	0	0.259297	0.863	0.709	0	PT-S3	Atp5j2
Proc	0	0.257257	0.325	0.107	0	PT-S3	Proc
Cox5b	0	0.257219	0.86	0.672	0	PT-S3	Cox5b
Uqcrb	0	0.256794	0.766	0.591	0	PT-S3	Uqcrb
Aqp1	0	0.256376	0.34	0.122	0	PT-S3	Aqp1
D630029K05Rik	0	0.254834	0.277	0.056	0	PT-S3	D630029K05Rik
Atp5l	0	0.253959	0.914	0.771	0	PT-S3	Atp5l
mt-Co21	0	0.252838	0.991	0.984	0	PT-S3	mt-Co2
Ndufa61	0	0.252585	0.73	0.565	0	PT-S3	Ndufa6
Mpp6	7.95741e-308	0.262054	0.46	0.259	1.74617e-303	PT-S3	Mpp6
Pebp1	1.27923e-307	0.258259	0.673	0.52	2.80714e-303	PT-S3	Pebp1
Ppa2	2.02136e-305	0.250067	0.437	0.236	4.43567e-301	PT-S3	Ppa2
Ndufb11	4.55792e-303	0.256881	0.68	0.519	1.00019e-298	PT-S3	Ndufb11
Hmgcs1	8.03744e-301	0.260646	0.47	0.267	1.76374e-296	PT-S3	Hmgcs1
Msra1	3.04705e-298	0.259924	0.532	0.304	6.68645e-294	PT-S3	Msra
Ndufb6	4.54293e-298	0.261988	0.578	0.378	9.969e-294	PT-S3	Ndufb6
Acox11	7.86149e-297	0.257036	0.534	0.299	1.72512e-292	PT-S3	Acox1
Nme11	5.41243e-296	0.265664	0.581	0.383	1.1877e-291	PT-S3	Nme1
AY036118	1.24792e-288	0.278704	0.696	0.528	2.73844e-284	PT-S3	AY036118
Oxct11	3.10289e-285	0.260307	0.783	0.541	6.80899e-281	PT-S3	Oxct1
Psmb5	5.86821e-274	0.252807	0.536	0.361	1.28772e-269	PT-S3	Psmb5
Ldhb1	9.8465e-248	0.272774	0.873	0.565	2.16072e-243	PT-S3	Ldhb
Clu	0	1.33894	0.869	0.155	0	DT	Clu
Slc12a3	0	1.32794	0.531	0.021	0	DT	Slc12a3
Tmem52b	0	1.25902	0.86	0.063	0	DT	Tmem52b
Phactr1	0	1.2439	0.751	0.071	0	DT	Phactr1
Defb1	0	1.2297	0.798	0.121	0	DT	Defb1
Slc8a1	0	1.18659	0.809	0.192	0	DT	Slc8a1
Klk1	0	1.16511	0.658	0.153	0	DT	Klk1
Calb1	0	1.0991	0.557	0.043	0	DT	Calb1
S100g	0	1.05529	0.486	0.132	0	DT	S100g
Wfdc2	0	1.03881	0.859	0.165	0	DT	Wfdc2
Mecom	0	1.03529	0.813	0.187	0	DT	Mecom
Nudt4	0	1.02172	0.911	0.241	0	DT	Nudt4
Hsd11b2	0	0.940227	0.508	0.04	0	DT	Hsd11b2
Abca13	0	0.91436	0.507	0.039	0	DT	Abca13
Slit2	0	0.907025	0.716	0.114	0	DT	Slit2
Mal	0	0.899088	0.868	0.18	0	DT	Mal
Kcnj1	0	0.891811	0.781	0.088	0	DT	Kcnj1
Pkhd1	0	0.885655	0.809	0.271	0	DT	Pkhd1
Atp1b1	0	0.876886	0.97	0.539	0	DT	Atp1b1
Dach1	0	0.860411	0.726	0.158	0	DT	Dach1
Tmem213	0	0.857411	0.783	0.119	0	DT	Tmem213
Kng2	0	0.821936	0.657	0.109	0	DT	Kng2
Atp1a1	0	0.814635	0.975	0.68	0	DT	Atp1a1
Esrrg	0	0.813161	0.786	0.254	0	DT	Esrrg
Pgam2	0	0.806352	0.57	0.024	0	DT	Pgam2
Clcnkb	0	0.799849	0.739	0.085	0	DT	Clcnkb
Tfcp2l1	0	0.796918	0.827	0.211	0	DT	Tfcp2l1
Cdh16	0	0.789751	0.874	0.348	0	DT	Cdh16
Slc16a7	0	0.770833	0.698	0.106	0	DT	Slc16a7
Wnk1	0	0.769573	0.687	0.374	0	DT	Wnk1
Cdh1	0	0.760823	0.772	0.119	0	DT	Cdh1
Nr3c2	0	0.748888	0.688	0.155	0	DT	Nr3c2
Tox3	0	0.745182	0.627	0.042	0	DT	Tox3
Spp1	0	0.732144	0.858	0.384	0	DT	Spp1
Klhl3	0	0.717713	0.552	0.05	0	DT	Klhl3
Scd2	0	0.702278	0.705	0.099	0	DT	Scd2
Cadps2	0	0.699254	0.649	0.085	0	DT	Cadps2
Kl1	0	0.690466	0.59	0.247	0	DT	Kl
Plcl1	0	0.668431	0.663	0.202	0	DT	Plcl1
Ank3	0	0.664649	0.811	0.307	0	DT	Ank3
Hoxd8	0	0.66035	0.672	0.092	0	DT	Hoxd8
Scnn1b	0	0.659987	0.519	0.026	0	DT	Scnn1b
S100a1	0	0.658879	0.83	0.37	0	DT	S100a1
Sgms2	0	0.653916	0.541	0.119	0	DT	Sgms2
Sdk1	0	0.652458	0.515	0.039	0	DT	Sdk1
Kcnq1	0	0.640502	0.627	0.062	0	DT	Kcnq1
Frmpd4	0	0.627497	0.366	0.053	0	DT	Frmpd4
Sfrp1	0	0.626205	0.451	0.045	0	DT	Sfrp1
Phactr2	0	0.623019	0.662	0.265	0	DT	Phactr2
Ccdc141	0	0.62236	0.654	0.148	0	DT	Ccdc141
Magi1	0	0.620147	0.723	0.225	0	DT	Magi1
Cacnb4	0	0.612099	0.508	0.05	0	DT	Cacnb4
Ccser1	0	0.605708	0.619	0.146	0	DT	Ccser1
Ppp1r1a	0	0.59929	0.45	0.073	0	DT	Ppp1r1a
Rhcg	0	0.597526	0.525	0.031	0	DT	Rhcg
Scnn1a	0	0.597153	0.604	0.054	0	DT	Scnn1a
Fxyd4	0	0.593885	0.33	0.04	0	DT	Fxyd4
Mt1	0	0.588019	0.665	0.244	0	DT	Mt1
Stox2	0	0.583818	0.605	0.147	0	DT	Stox2
Cdo1	0	0.581584	0.554	0.107	0	DT	Cdo1
Ctnna1	0	0.573388	0.824	0.339	0	DT	Ctnna1
Bicc1	0	0.573275	0.772	0.306	0	DT	Bicc1
Prdm16	0	0.569805	0.623	0.108	0	DT	Prdm16
Tacstd2	0	0.569104	0.46	0.07	0	DT	Tacstd2
Trpm6	0	0.5669	0.435	0.038	0	DT	Trpm6
Sdc4	0	0.564977	0.781	0.3	0	DT	Sdc4
Epcam	0	0.564512	0.658	0.14	0	DT	Epcam
Aif1l	0	0.559876	0.632	0.124	0	DT	Aif1l
Wwc1	0	0.555869	0.736	0.235	0	DT	Wwc1
Sorbs2	0	0.549966	0.622	0.132	0	DT	Sorbs2
Egf	0	0.548232	0.337	0.066	0	DT	Egf
Cdkl1	0	0.547281	0.663	0.176	0	DT	Cdkl1
Kcnj161	0	0.540486	0.816	0.324	0	DT	Kcnj16
Tmprss2	0	0.536532	0.582	0.093	0	DT	Tmprss2
Efna5	0	0.535227	0.545	0.091	0	DT	Efna5
Krt7	0	0.534239	0.553	0.108	0	DT	Krt7
Stk39	0	0.534095	0.651	0.163	0	DT	Stk39
Wnk4	0	0.533979	0.537	0.067	0	DT	Wnk4
Paqr5	0	0.528881	0.685	0.156	0	DT	Paqr5
Grb14	0	0.528422	0.543	0.054	0	DT	Grb14
Pde7b	0	0.526099	0.576	0.165	0	DT	Pde7b
Glis3	0	0.52556	0.686	0.255	0	DT	Glis3
Tfap2b	0	0.52379	0.585	0.082	0	DT	Tfap2b
Sox6	0	0.523155	0.633	0.196	0	DT	Sox6
Col4a4	0	0.518816	0.776	0.319	0	DT	Col4a4
Frk	0	0.518775	0.516	0.092	0	DT	Frk
Cldn8	0	0.517164	0.561	0.057	0	DT	Cldn8
Tmem72	0	0.513674	0.497	0.073	0	DT	Tmem72
Sim1	0	0.512174	0.537	0.079	0	DT	Sim1
Aqp2	0	0.506008	0.242	0.019	0	DT	Aqp2
Tspan8	0	0.504663	0.559	0.129	0	DT	Tspan8
Ldhb2	0	0.503722	0.929	0.573	0	DT	Ldhb
Pkm	0	0.501091	0.682	0.253	0	DT	Pkm
Kcnj10	0	0.498993	0.494	0.028	0	DT	Kcnj10
Phldb2	0	0.496471	0.721	0.309	0	DT	Phldb2
Rgs6	0	0.492776	0.474	0.087	0	DT	Rgs6
Tmem45b	0	0.491528	0.404	0.027	0	DT	Tmem45b
Wls	0	0.490724	0.754	0.338	0	DT	Wls
Ier3	0	0.489368	0.47	0.088	0	DT	Ier3
Ipcef1	0	0.48548	0.553	0.124	0	DT	Ipcef1
Tesc	0	0.484515	0.583	0.108	0	DT	Tesc
Npnt	0	0.482877	0.509	0.151	0	DT	Npnt
Galnt18	0	0.480056	0.572	0.167	0	DT	Galnt18
Ly6a	0	0.479589	0.794	0.45	0	DT	Ly6a
Scnn1g	0	0.477431	0.381	0.016	0	DT	Scnn1g
Trim2	0	0.477326	0.588	0.139	0	DT	Trim2
Syne2	0	0.476202	0.686	0.33	0	DT	Syne2
Gls	0	0.475392	0.659	0.285	0	DT	Gls
Nedd4l	0	0.473993	0.657	0.273	0	DT	Nedd4l
Kctd1	0	0.473871	0.518	0.101	0	DT	Kctd1
Erbb4	0	0.470595	0.507	0.124	0	DT	Erbb4
Tspan1	0	0.470218	0.49	0.065	0	DT	Tspan1
Cldn7	0	0.460928	0.497	0.1	0	DT	Cldn7
Fras1	0	0.460596	0.443	0.093	0	DT	Fras1
Tsc22d2	0	0.46053	0.523	0.152	0	DT	Tsc22d2
Lrba	0	0.460394	0.686	0.291	0	DT	Lrba
Ppargc1a	0	0.460321	0.588	0.164	0	DT	Ppargc1a
Nckap5	0	0.458963	0.509	0.116	0	DT	Nckap5
P3h2	0	0.458333	0.631	0.212	0	DT	P3h2
Efhd1	0	0.458152	0.558	0.108	0	DT	Efhd1
Grip1	0	0.456107	0.372	0.078	0	DT	Grip1
Spint2	0	0.454143	0.691	0.261	0	DT	Spint2
ccdc198	0	0.452963	0.624	0.177	0	DT	ccdc198
Trpm7	0	0.450495	0.533	0.261	0	DT	Trpm7
Gabarapl1	0	0.449574	0.638	0.299	0	DT	Gabarapl1
Cd9	0	0.449564	0.656	0.239	0	DT	Cd9
Chka	0	0.448787	0.551	0.159	0	DT	Chka
Cdk14	0	0.447062	0.562	0.121	0	DT	Cdk14
Fhod3	0	0.444956	0.564	0.153	0	DT	Fhod3
Arhgef38	0	0.444013	0.448	0.067	0	DT	Arhgef38
Me3	0	0.439889	0.526	0.121	0	DT	Me3
Wfdc15b	0	0.43967	0.37	0.084	0	DT	Wfdc15b
Sgpp2	0	0.439186	0.487	0.062	0	DT	Sgpp2
Atp6v0a4	0	0.438989	0.675	0.256	0	DT	Atp6v0a4
Flnb	0	0.437264	0.601	0.182	0	DT	Flnb
Hoxb5os	0	0.433042	0.463	0.041	0	DT	Hoxb5os
Mal2	0	0.432936	0.446	0.067	0	DT	Mal2
Myo10	0	0.431809	0.578	0.183	0	DT	Myo10
Naaladl2	0	0.431278	0.454	0.122	0	DT	Naaladl2
Emx1	0	0.430821	0.408	0.023	0	DT	Emx1
Casz1	0	0.428555	0.493	0.075	0	DT	Casz1
Tsc22d1	0	0.426235	0.713	0.318	0	DT	Tsc22d1
Sestd1	0	0.425847	0.594	0.199	0	DT	Sestd1
Tbck	0	0.425724	0.42	0.135	0	DT	Tbck
Msi2	0	0.42429	0.733	0.4	0	DT	Msi2
Arhgap24	0	0.423393	0.666	0.302	0	DT	Arhgap24
Igfbp7	0	0.415298	0.957	0.615	0	DT	Igfbp7
Adgrg1	0	0.414896	0.528	0.16	0	DT	Adgrg1
Tmem117	0	0.414456	0.435	0.063	0	DT	Tmem117
Aplp2	0	0.41017	0.782	0.394	0	DT	Aplp2
Dock7	0	0.406695	0.506	0.139	0	DT	Dock7
Ptgfr	0	0.4055	0.362	0.01	0	DT	Ptgfr
Ermp1	0	0.401346	0.45	0.063	0	DT	Ermp1
Trabd2b	0	0.40025	0.504	0.218	0	DT	Trabd2b
Ivns1abp	0	0.398554	0.71	0.36	0	DT	Ivns1abp
Ptbp3	0	0.396148	0.626	0.318	0	DT	Ptbp3
Tdrd3	0	0.39492	0.434	0.092	0	DT	Tdrd3
Txnip	0	0.39348	0.688	0.35	0	DT	Txnip
Ptprf	0	0.391958	0.559	0.162	0	DT	Ptprf
Gata3	0	0.39165	0.456	0.067	0	DT	Gata3
Strbp	0	0.391134	0.645	0.281	0	DT	Strbp
mt-Cytb2	0	0.389045	1	0.812	0	DT	mt-Cytb
Gstt1	0	0.387574	0.52	0.147	0	DT	Gstt1
Ppp2r2b	0	0.383466	0.351	0.038	0	DT	Ppp2r2b
Neat1	0	0.382622	0.671	0.367	0	DT	Neat1
Cnnm2	0	0.381269	0.366	0.073	0	DT	Cnnm2
Tanc1	0	0.380787	0.562	0.187	0	DT	Tanc1
Cd24a	0	0.380409	0.536	0.191	0	DT	Cd24a
Lcn2	0	0.380218	0.274	0.082	0	DT	Lcn2
Vdr	0	0.380063	0.488	0.17	0	DT	Vdr
mt-Nd42	0	0.378871	0.998	0.798	0	DT	mt-Nd4
Bmpr1b	0	0.378767	0.326	0.046	0	DT	Bmpr1b
Cabcoco1	0	0.378103	0.404	0.067	0	DT	Cabcoco1
Cyp2j11	0	0.377285	0.453	0.132	0	DT	Cyp2j11
Aldoa	0	0.375744	0.867	0.616	0	DT	Aldoa
Aqp3	0	0.373403	0.238	0.039	0	DT	Aqp3
Sostdc1	0	0.373157	0.423	0.073	0	DT	Sostdc1
Hoxd9	0	0.371883	0.427	0.055	0	DT	Hoxd9
Plppr1	0	0.371754	0.306	0.023	0	DT	Plppr1
Setbp1	0	0.37108	0.51	0.184	0	DT	Setbp1
Krt18	0	0.370782	0.351	0.073	0	DT	Krt18
Pigr	0	0.370666	0.297	0.066	0	DT	Pigr
Nfe2l1	0	0.369525	0.582	0.193	0	DT	Nfe2l1
Ctsd	0	0.368912	0.757	0.419	0	DT	Ctsd
Rap1gap	0	0.368611	0.408	0.041	0	DT	Rap1gap
Wdfy3	0	0.366898	0.641	0.313	0	DT	Wdfy3
Idh2	0	0.366489	0.658	0.348	0	DT	Idh2
Arhgap5	0	0.365827	0.701	0.367	0	DT	Arhgap5
Anxa11	0	0.365347	0.502	0.156	0	DT	Anxa11
Akr1c19	0	0.365276	0.4	0.037	0	DT	Akr1c19
Hk1	0	0.364712	0.526	0.141	0	DT	Hk1
Rtn3	0	0.363678	0.746	0.41	0	DT	Rtn3
Pbxip1	0	0.362432	0.521	0.157	0	DT	Pbxip1
Spink8	0	0.362064	0.256	0.035	0	DT	Spink8
Gclc	0	0.361974	0.563	0.216	0	DT	Gclc
Lhx1	0	0.361635	0.347	0.029	0	DT	Lhx1
Ptprj	0	0.360219	0.602	0.291	0	DT	Ptprj
Rev3l	0	0.35845	0.5	0.181	0	DT	Rev3l
Nme7	0	0.357879	0.487	0.141	0	DT	Nme7
Mgst1	0	0.357806	0.476	0.162	0	DT	Mgst1
Ppp2r3a	0	0.355094	0.601	0.26	0	DT	Ppp2r3a
Cyfip2	0	0.354457	0.54	0.199	0	DT	Cyfip2
Rnf128	0	0.353544	0.459	0.13	0	DT	Rnf128
Atp6v1b1	0	0.351051	0.432	0.06	0	DT	Atp6v1b1
Shank2	0	0.350644	0.465	0.129	0	DT	Shank2
Myo1d	0	0.35004	0.557	0.195	0	DT	Myo1d
Lgals3	0	0.349928	0.558	0.219	0	DT	Lgals3
Pou3f3	0	0.349037	0.446	0.085	0	DT	Pou3f3
Fzd4	0	0.348866	0.464	0.108	0	DT	Fzd4
Acss11	0	0.348782	0.533	0.19	0	DT	Acss1
Arhgef28	0	0.347606	0.584	0.235	0	DT	Arhgef28
Kif26b	0	0.347395	0.265	0.027	0	DT	Kif26b
Magi21	0	0.344237	0.497	0.171	0	DT	Magi2
Wsb1	0	0.342786	0.459	0.154	0	DT	Wsb1
Iqgap1	0	0.342612	0.688	0.354	0	DT	Iqgap1
Nbea	0	0.342411	0.523	0.173	0	DT	Nbea
Pde4d1	0	0.342395	0.67	0.318	0	DT	Pde4d
Ddr1	0	0.340815	0.482	0.119	0	DT	Ddr1
Maml3	0	0.340133	0.558	0.227	0	DT	Maml3
Tacc2	0	0.338069	0.499	0.222	0	DT	Tacc2
Ezr	0	0.336858	0.674	0.349	0	DT	Ezr
Sox5	0	0.335278	0.431	0.122	0	DT	Sox5
Slc25a12	0	0.334608	0.471	0.139	0	DT	Slc25a12
Atp4a	0	0.333312	0.3	0.015	0	DT	Atp4a
Fgfr2	0	0.332948	0.487	0.205	0	DT	Fgfr2
Cobll1	0	0.332591	0.565	0.251	0	DT	Cobll1
Epb41l1	0	0.332382	0.414	0.091	0	DT	Epb41l1
Shroom3	0	0.331609	0.47	0.163	0	DT	Shroom3
Erc1	0	0.331327	0.428	0.136	0	DT	Erc1
St14	0	0.331186	0.408	0.081	0	DT	St14
Cbx5	0	0.330638	0.533	0.189	0	DT	Cbx5
mt-Co1	0	0.329245	1	0.993	0	DT	mt-Co1
Papss1	0	0.328905	0.441	0.118	0	DT	Papss1
Pard3b	0	0.328513	0.539	0.215	0	DT	Pard3b
Mt2	0	0.327057	0.383	0.097	0	DT	Mt2
Zmiz1	0	0.324466	0.611	0.306	0	DT	Zmiz1
Cpt1a	0	0.323498	0.499	0.191	0	DT	Cpt1a
Pgap1	0	0.322813	0.401	0.081	0	DT	Pgap1
Crybg1	0	0.322661	0.303	0.066	0	DT	Crybg1
Pvalb	0	0.322426	0.179	0.004	0	DT	Pvalb
Atp6v1f	0	0.320743	0.73	0.48	0	DT	Atp6v1f
Oat	0	0.319741	0.506	0.199	0	DT	Oat
Slc35g1	0	0.319288	0.363	0.038	0	DT	Slc35g1
Kcnc2	0	0.31763	0.279	0.056	0	DT	Kcnc2
Acss3	0	0.316693	0.321	0.029	0	DT	Acss3
Cnn3	0	0.316469	0.523	0.199	0	DT	Cnn3
Blnk	0	0.315863	0.432	0.128	0	DT	Blnk
Cwh43	0	0.315241	0.267	0.007	0	DT	Cwh43
Zfp503	0	0.314918	0.455	0.146	0	DT	Zfp503
Malat1	0	0.314735	0.917	0.839	0	DT	Malat1
Gpc5	0	0.312474	0.222	0.036	0	DT	Gpc5
Mgll	0	0.311506	0.396	0.101	0	DT	Mgll
Acadsb	0	0.309891	0.437	0.131	0	DT	Acadsb
Cav2	0	0.308933	0.336	0.072	0	DT	Cav2
0610040J01Rik	0	0.308201	0.447	0.154	0	DT	0610040J01Rik
Dstn	0	0.307975	0.733	0.429	0	DT	Dstn
Carmil1	0	0.307775	0.389	0.116	0	DT	Carmil1
Lamb1	0	0.307683	0.469	0.165	0	DT	Lamb1
Atp6v1a	0	0.307062	0.66	0.365	0	DT	Atp6v1a
Ttc3	0	0.306297	0.538	0.235	0	DT	Ttc3
AI838599	0	0.305538	0.278	0.03	0	DT	AI838599
Uroc1	0	0.303597	0.248	0.009	0	DT	Uroc1
Fmn1	0	0.303353	0.521	0.21	0	DT	Fmn1
Pax2	0	0.302971	0.396	0.119	0	DT	Pax2
Rbm47	0	0.302243	0.662	0.356	0	DT	Rbm47
Kank1	0	0.301689	0.43	0.127	0	DT	Kank1
Ypel2	0	0.300684	0.379	0.124	0	DT	Ypel2
Peli2	0	0.300344	0.36	0.109	0	DT	Peli2
Map3k1	0	0.300302	0.453	0.196	0	DT	Map3k1
Pcolce	0	0.29982	0.335	0.066	0	DT	Pcolce
Col18a1	0	0.299555	0.489	0.16	0	DT	Col18a1
Gpr39	0	0.299219	0.312	0.039	0	DT	Gpr39
Glg1	0	0.296496	0.616	0.33	0	DT	Glg1
Aff1	0	0.295844	0.523	0.249	0	DT	Aff1
Itga6	0	0.295246	0.518	0.236	0	DT	Itga6
Cavin2	0	0.295038	0.371	0.066	0	DT	Cavin2
Tmem65	0	0.294984	0.381	0.088	0	DT	Tmem65
Yap1	0	0.294314	0.386	0.087	0	DT	Yap1
Tmem178	0	0.29339	0.32	0.066	0	DT	Tmem178
Clstn1	0	0.292626	0.411	0.106	0	DT	Clstn1
Mfsd4a	0	0.292172	0.362	0.086	0	DT	Mfsd4a
Pard3	0	0.289635	0.488	0.196	0	DT	Pard3
Tfrc	0	0.289568	0.291	0.069	0	DT	Tfrc
Dst	0	0.289454	0.585	0.289	0	DT	Dst
Tmem135	0	0.289445	0.486	0.202	0	DT	Tmem135
Kalrn	0	0.288559	0.409	0.117	0	DT	Kalrn
Nfib	0	0.28855	0.541	0.261	0	DT	Nfib
mt-Co31	0	0.288219	1	0.953	0	DT	mt-Co3
Rap1gap2	0	0.287716	0.374	0.106	0	DT	Rap1gap2
Nfyc	0	0.287262	0.459	0.188	0	DT	Nfyc
Ninl	0	0.28709	0.339	0.055	0	DT	Ninl
Dapk1	0	0.287073	0.422	0.169	0	DT	Dapk1
Garem1	0	0.286391	0.382	0.103	0	DT	Garem1
Cyp2j6	0	0.286234	0.331	0.046	0	DT	Cyp2j6
Wdr72	0	0.285431	0.418	0.125	0	DT	Wdr72
Dsp	0	0.285425	0.335	0.07	0	DT	Dsp
Itm2b	0	0.283779	0.976	0.903	0	DT	Itm2b
Cdh3	0	0.283371	0.288	0.042	0	DT	Cdh3
Mgst3	0	0.28122	0.492	0.214	0	DT	Mgst3
Tmem116	0	0.279827	0.405	0.129	0	DT	Tmem116
Pappa	0	0.279347	0.253	0.019	0	DT	Pappa
A4galt	0	0.276442	0.301	0.043	0	DT	A4galt
Deptor	0	0.276278	0.429	0.15	0	DT	Deptor
Ildr1	0	0.275995	0.337	0.053	0	DT	Ildr1
Chd6	0	0.275771	0.49	0.219	0	DT	Chd6
Ptpn3	0	0.275387	0.384	0.108	0	DT	Ptpn3
Ano6	0	0.275086	0.508	0.232	0	DT	Ano6
Shroom4	0	0.274584	0.466	0.199	0	DT	Shroom4
Nipsnap2	0	0.273143	0.424	0.141	0	DT	Nipsnap2
Rragd	0	0.272952	0.373	0.087	0	DT	Rragd
Prkag2	0	0.272327	0.407	0.157	0	DT	Prkag2
Pacsin2	0	0.270918	0.453	0.197	0	DT	Pacsin2
Arfgef1	0	0.270863	0.568	0.292	0	DT	Arfgef1
Cpeb3	0	0.269369	0.426	0.16	0	DT	Cpeb3
Ckmt1	0	0.268496	0.349	0.069	0	DT	Ckmt1
Tpd52l1	0	0.268428	0.263	0.04	0	DT	Tpd52l1
Gm26542	0	0.267528	0.292	0.06	0	DT	Gm26542
Pik3r3	0	0.267515	0.349	0.085	0	DT	Pik3r3
Aig1	0	0.267367	0.481	0.201	0	DT	Aig1
Pde3b	0	0.267118	0.393	0.127	0	DT	Pde3b
Pde8b	0	0.266854	0.266	0.043	0	DT	Pde8b
Gsta4	0	0.265825	0.298	0.042	0	DT	Gsta4
Sorl1	0	0.265334	0.507	0.216	0	DT	Sorl1
Cldn4	0	0.263872	0.245	0.032	0	DT	Cldn4
Mpped2	0	0.262986	0.286	0.077	0	DT	Mpped2
Dag1	0	0.261587	0.5	0.201	0	DT	Dag1
Clmn	0	0.261561	0.467	0.198	0	DT	Clmn
Spata13	0	0.260963	0.405	0.154	0	DT	Spata13
Trpv5	0	0.260142	0.231	0.006	0	DT	Trpv5
Sort1	0	0.26012	0.333	0.071	0	DT	Sort1
Sox4	0	0.259778	0.395	0.149	0	DT	Sox4
Nlk	0	0.258678	0.452	0.193	0	DT	Nlk
Adamts16	0	0.258464	0.227	0.013	0	DT	Adamts16
Sall3	0	0.257626	0.249	0.005	0	DT	Sall3
Hoxb6	0	0.256767	0.366	0.103	0	DT	Hoxb6
Nfix	0	0.255144	0.38	0.118	0	DT	Nfix
mt-Co22	0	0.255132	1	0.983	0	DT	mt-Co2
Acsl5	0	0.254359	0.383	0.128	0	DT	Acsl5
Rhbg	0	0.251667	0.216	0.024	0	DT	Rhbg
C77080	0	0.251571	0.317	0.057	0	DT	C77080
Nos1ap	0	0.251257	0.368	0.129	0	DT	Nos1ap
Upp2	0	0.250836	0.363	0.119	0	DT	Upp2
Bmpr1a	0	0.25058	0.381	0.129	0	DT	Bmpr1a
Tmcc3	2.96728e-299	0.260595	0.507	0.225	6.5114e-295	DT	Tmcc3
Wwox	1.30016e-298	0.329978	0.544	0.281	2.85308e-294	DT	Wwox
Umod	6.1918e-295	0.341493	0.379	0.147	1.35873e-290	DT	Umod
Aco2	1.54301e-294	0.303713	0.629	0.376	3.38597e-290	DT	Aco2
Krt8	4.72993e-294	0.288979	0.395	0.164	1.03794e-289	DT	Krt8
Larp1b	2.55609e-292	0.289783	0.424	0.201	5.60908e-288	DT	Larp1b
Atp6v0e	3.21772e-292	0.290649	0.649	0.396	7.06098e-288	DT	Atp6v0e
Atp5b2	1.86676e-290	0.286249	0.937	0.787	4.09641e-286	DT	Atp5b
mt-Nd32	2.94351e-288	0.317433	0.969	0.694	6.45925e-284	DT	mt-Nd3
Clint1	5.27556e-288	0.318955	0.589	0.352	1.15767e-283	DT	Clint1
Bag1	1.23087e-287	0.281029	0.678	0.415	2.70102e-283	DT	Bag1
Tacc1	1.34888e-287	0.266659	0.516	0.258	2.95998e-283	DT	Tacc1
Cystm1	3.29436e-279	0.306637	0.672	0.393	7.22914e-275	DT	Cystm1
Prkn	1.52944e-276	0.265107	0.459	0.21	3.3562e-272	DT	Prkn
Atp5a11	3.97176e-267	0.273879	0.906	0.754	8.71563e-263	DT	Atp5a1
Ptpn13	4.95128e-265	0.253572	0.456	0.212	1.08651e-260	DT	Ptpn13
Itgav	1.62513e-252	0.263593	0.483	0.248	3.56619e-248	DT	Itgav
Cox6c1	2.32721e-250	0.262403	0.93	0.839	5.10684e-246	DT	Cox6c
Sh3rf1	5.70464e-245	0.289301	0.474	0.246	1.25183e-240	DT	Sh3rf1
Arl15	6.41843e-243	0.374436	0.551	0.339	1.40846e-238	DT	Arl15
mt-Nd12	4.7868e-238	0.260521	0.999	0.954	1.05042e-233	DT	mt-Nd1
Atp5g31	8.59678e-237	0.285078	0.804	0.587	1.88648e-232	DT	Atp5g3
Cox7b	1.66987e-235	0.296306	0.744	0.58	3.66436e-231	DT	Cox7b
Tns1	2.80151e-234	0.265275	0.74	0.453	6.14764e-230	DT	Tns1
Gm43305	1.33073e-230	0.254748	0.254	0.096	2.92015e-226	DT	Gm43305
Cd2ap	1.96812e-226	0.260879	0.557	0.323	4.31885e-222	DT	Cd2ap
Ndufa5	1.82594e-216	0.253126	0.702	0.471	4.00684e-212	DT	Ndufa5
Pdzk1ip11	1.9424e-207	0.312917	0.67	0.425	4.26241e-203	DT	Pdzk1ip1
mt-Nd22	6.34832e-204	0.332343	0.997	0.757	1.39307e-199	DT	mt-Nd2
Serinc3	4.55149e-198	0.263442	0.685	0.432	9.98779e-194	DT	Serinc3
Ndufa1	7.0921e-193	0.27268	0.694	0.508	1.55629e-188	DT	Ndufa1
Lrmda	3.71982e-191	0.25077	0.55	0.303	8.16278e-187	DT	Lrmda
Atp5k	4.4856e-189	0.259138	0.794	0.65	9.84321e-185	DT	Atp5k
Atp5g12	3.6961e-169	0.255357	0.809	0.664	8.11071e-165	DT	Atp5g1
Chchd102	4.5941e-162	0.261615	0.83	0.566	1.00813e-157	DT	Chchd10
Oxct12	3.47598e-161	0.271276	0.729	0.556	7.62769e-157	DT	Oxct1
Slc12a1	0	1.87127	0.919	0.032	0	LOH	Slc12a1
Umod1	0	1.80963	0.941	0.099	0	LOH	Umod
Erbb41	0	1.66076	0.857	0.096	0	LOH	Erbb4
Wfdc21	0	1.33933	0.911	0.163	0	LOH	Wfdc2
Spp11	0	1.27237	0.954	0.378	0	LOH	Spp1
Kng21	0	1.12017	0.884	0.092	0	LOH	Kng2
Mal1	0	1.04248	0.901	0.18	0	LOH	Mal
Pkhd11	0	1.04245	0.862	0.269	0	LOH	Pkhd1
Slit21	0	1.02787	0.792	0.111	0	LOH	Slit2
Egf1	0	0.991779	0.436	0.058	0	LOH	Egf
Mt11	0	0.986188	0.864	0.228	0	LOH	Mt1
Ly6a1	0	0.984748	0.938	0.439	0	LOH	Ly6a
Wfdc15b1	0	0.955859	0.653	0.061	0	LOH	Wfdc15b
Klk11	0	0.940483	0.671	0.154	0	LOH	Klk1
Mecom1	0	0.91031	0.846	0.187	0	LOH	Mecom
Paqr51	0	0.90315	0.844	0.145	0	LOH	Paqr5
Ppp1r1a1	0	0.857774	0.625	0.059	0	LOH	Ppp1r1a
Epcam1	0	0.857209	0.802	0.13	0	LOH	Epcam
Sostdc11	0	0.850308	0.695	0.051	0	LOH	Sostdc1
Slc5a3	0	0.842766	0.722	0.067	0	LOH	Slc5a3
Lcn21	0	0.834723	0.542	0.06	0	LOH	Lcn2
Bicc11	0	0.829264	0.862	0.3	0	LOH	Bicc1
Mt21	0	0.818152	0.65	0.075	0	LOH	Mt2
Cd24a1	0	0.815815	0.793	0.171	0	LOH	Cd24a
Atp1a11	0	0.810765	0.985	0.681	0	LOH	Atp1a1
Ank31	0	0.800736	0.845	0.306	0	LOH	Ank3
Atp1b11	0	0.79643	0.979	0.54	0	LOH	Atp1b1
Nudt41	0	0.784871	0.843	0.25	0	LOH	Nudt4
Stox21	0	0.759371	0.724	0.139	0	LOH	Stox2
Mrps6	0	0.745518	0.751	0.115	0	LOH	Mrps6
Tfap2b1	0	0.736151	0.724	0.073	0	LOH	Tfap2b
Syne21	0	0.733272	0.858	0.317	0	LOH	Syne2
Tspan81	0	0.725732	0.733	0.116	0	LOH	Tspan8
Prom1	0	0.713415	0.697	0.106	0	LOH	Prom1
Sytl2	0	0.710496	0.661	0.092	0	LOH	Sytl2
Kcnj11	0	0.708715	0.737	0.095	0	LOH	Kcnj1
Spint21	0	0.699926	0.799	0.254	0	LOH	Spint2
Kctd11	0	0.691832	0.697	0.088	0	LOH	Kctd1
Esrrg1	0	0.691229	0.8	0.255	0	LOH	Esrrg
Naaladl21	0	0.689921	0.621	0.11	0	LOH	Naaladl2
Etnk1	0	0.686399	0.752	0.191	0	LOH	Etnk1
Shroom31	0	0.672757	0.686	0.146	0	LOH	Shroom3
Sema3c	0	0.664571	0.571	0.091	0	LOH	Sema3c
Efna51	0	0.660041	0.643	0.085	0	LOH	Efna5
Gls1	0	0.65606	0.759	0.278	0	LOH	Gls
Tsc22d11	0	0.648699	0.701	0.321	0	LOH	Tsc22d1
Dcdc2a	0	0.64728	0.563	0.076	0	LOH	Dcdc2a
Lamb11	0	0.646223	0.718	0.145	0	LOH	Lamb1
Adgrg11	0	0.642558	0.726	0.145	0	LOH	Adgrg1
Cldn101	0	0.640525	0.653	0.258	0	LOH	Cldn10
Arl151	0	0.639294	0.796	0.319	0	LOH	Arl15
Cdh161	0	0.639123	0.867	0.351	0	LOH	Cdh16
Cyfip21	0	0.638702	0.73	0.185	0	LOH	Cyfip2
Ptger3	0	0.635222	0.511	0.021	0	LOH	Ptger3
Plcb1	0	0.63437	0.755	0.244	0	LOH	Plcb1
Neat11	0	0.633644	0.794	0.358	0	LOH	Neat1
Lgals31	0	0.628822	0.676	0.21	0	LOH	Lgals3
Arhgap6	0	0.621917	0.631	0.14	0	LOH	Arhgap6
Cdkl11	0	0.61624	0.731	0.172	0	LOH	Cdkl1
Scin	0	0.611152	0.61	0.062	0	LOH	Scin
Glis31	0	0.60575	0.752	0.251	0	LOH	Glis3
Wwc11	0	0.605057	0.783	0.234	0	LOH	Wwc1
Ivns1abp1	0	0.604592	0.814	0.353	0	LOH	Ivns1abp
Krt71	0	0.60413	0.653	0.102	0	LOH	Krt7
Tfcp2l11	0	0.60275	0.757	0.22	0	LOH	Tfcp2l1
Ptpn131	0	0.598076	0.707	0.192	0	LOH	Ptpn13
Cd91	0	0.595878	0.664	0.24	0	LOH	Cd9
Efhd11	0	0.594342	0.658	0.102	0	LOH	Efhd1
Dst1	0	0.590042	0.739	0.277	0	LOH	Dst
Tmem721	0	0.587613	0.587	0.067	0	LOH	Tmem72
Pkp4	0	0.58477	0.781	0.311	0	LOH	Pkp4
Thsd4	0	0.58351	0.462	0.037	0	LOH	Thsd4
Cldn19	0	0.578314	0.56	0.005	0	LOH	Cldn19
Casr	0	0.578136	0.515	0.02	0	LOH	Casr
Prdm161	0	0.577143	0.645	0.108	0	LOH	Prdm16
Clu1	0	0.575431	0.584	0.183	0	LOH	Clu
Anxa2	0	0.570833	0.578	0.179	0	LOH	Anxa2
Sox41	0	0.565623	0.593	0.133	0	LOH	Sox4
Tmem2131	0	0.563281	0.687	0.13	0	LOH	Tmem213
Ephb2	0	0.56161	0.553	0.025	0	LOH	Ephb2
Sdc41	0	0.555948	0.79	0.301	0	LOH	Sdc4
Kcnk1	0	0.551305	0.594	0.069	0	LOH	Kcnk1
0610040J01Rik1	0	0.54742	0.645	0.138	0	LOH	0610040J01Rik
Tenm2	0	0.546351	0.396	0.006	0	LOH	Tenm2
Me31	0	0.54619	0.595	0.117	0	LOH	Me3
Bcam	0	0.541786	0.597	0.138	0	LOH	Bcam
Cldn71	0	0.540747	0.581	0.095	0	LOH	Cldn7
Sgcz	0	0.537288	0.32	0.006	0	LOH	Sgcz
ccdc1981	0	0.535951	0.718	0.171	0	LOH	ccdc198
Sox51	0	0.535286	0.597	0.109	0	LOH	Sox5
Sorl11	0	0.531621	0.709	0.2	0	LOH	Sorl1
Kcnj162	0	0.529605	0.804	0.328	0	LOH	Kcnj16
Sim11	0	0.529375	0.577	0.078	0	LOH	Sim1
Tesc1	0	0.523166	0.6	0.109	0	LOH	Tesc
Stk391	0	0.520977	0.668	0.164	0	LOH	Stk39
Car15	0	0.516145	0.278	0.034	0	LOH	Car15
Shank21	0	0.515942	0.556	0.122	0	LOH	Shank2
Muc1	0	0.514925	0.487	0.041	0	LOH	Muc1
Rbms3	0	0.514505	0.528	0.097	0	LOH	Rbms3
Cobl	0	0.513724	0.572	0.095	0	LOH	Cobl
Nckap51	0	0.513064	0.558	0.114	0	LOH	Nckap5
Clcnkb1	0	0.512989	0.535	0.106	0	LOH	Clcnkb
Dnm3	0	0.51173	0.586	0.102	0	LOH	Dnm3
Ppp2r3a1	0	0.510088	0.721	0.252	0	LOH	Ppp2r3a
Tln2	0	0.508707	0.663	0.171	0	LOH	Tln2
Wsb11	0	0.501489	0.572	0.146	0	LOH	Wsb1
Cgnl11	0	0.500311	0.698	0.261	0	LOH	Cgnl1
Rgs61	0	0.49959	0.514	0.086	0	LOH	Rgs6
Pdgfd	0	0.498855	0.568	0.121	0	LOH	Pdgfd
Ezr1	0	0.498148	0.743	0.344	0	LOH	Ezr
Itga61	0	0.493181	0.636	0.227	0	LOH	Itga6
Chst9	0	0.486494	0.442	0.014	0	LOH	Chst9
Sestd11	0	0.480542	0.673	0.194	0	LOH	Sestd1
Ppargc1a1	0	0.47913	0.573	0.168	0	LOH	Ppargc1a
Phldb21	0	0.477626	0.74	0.309	0	LOH	Phldb2
Col4a41	0	0.475095	0.768	0.322	0	LOH	Col4a4
Col4a3	0	0.474528	0.722	0.277	0	LOH	Col4a3
Defb11	0	0.469957	0.617	0.14	0	LOH	Defb1
Krt81	0	0.469827	0.534	0.154	0	LOH	Krt8
P3h21	0	0.468156	0.635	0.214	0	LOH	P3h2
Trim21	0	0.462413	0.587	0.141	0	LOH	Trim2
Map3k11	0	0.454164	0.583	0.186	0	LOH	Map3k1
Ldhb3	0	0.453537	0.939	0.574	0	LOH	Ldhb
Dag11	0	0.45351	0.614	0.193	0	LOH	Dag1
Flvcr1	0	0.453435	0.432	0.057	0	LOH	Flvcr1
Egfl6	0	0.452772	0.408	0.007	0	LOH	Egfl6
Aif1l1	0	0.450055	0.593	0.129	0	LOH	Aif1l
Slc5a1	0	0.445756	0.432	0.023	0	LOH	Slc5a1
Slc16a71	0	0.444014	0.462	0.13	0	LOH	Slc16a7
Il34	0	0.44369	0.462	0.063	0	LOH	Il34
Pde1a	0	0.443432	0.565	0.164	0	LOH	Pde1a
Aktip	0	0.439526	0.589	0.129	0	LOH	Aktip
S100a11	0	0.436633	0.695	0.416	0	LOH	S100a11
Eprn	0	0.435719	0.338	0.005	0	LOH	Eprn
Ctnnd2	0	0.434951	0.4	0.052	0	LOH	Ctnnd2
Ccser11	0	0.434202	0.583	0.152	0	LOH	Ccser1
Ccdc1411	0	0.433452	0.595	0.155	0	LOH	Ccdc141
Mme	0	0.433188	0.543	0.091	0	LOH	Mme
Cldn3	0	0.430958	0.414	0.043	0	LOH	Cldn3
Txnip1	0	0.430606	0.721	0.348	0	LOH	Txnip
Prkd1	0	0.429977	0.452	0.062	0	LOH	Prkd1
S100a12	0	0.425853	0.787	0.376	0	LOH	S100a1
Ptprf1	0	0.42226	0.587	0.162	0	LOH	Ptprf
Elovl7	0	0.42004	0.569	0.124	0	LOH	Elovl7
Tspan11	0	0.419764	0.44	0.072	0	LOH	Tspan1
Lmo7	0	0.418612	0.595	0.167	0	LOH	Lmo7
Mgst31	0	0.418316	0.618	0.204	0	LOH	Mgst3
Etl4	0	0.416865	0.517	0.178	0	LOH	Etl4
Plxdc2	0	0.415711	0.664	0.267	0	LOH	Plxdc2
Tacc21	0	0.415497	0.573	0.217	0	LOH	Tacc2
Cryab	0	0.414355	0.458	0.141	0	LOH	Cryab
Ranbp3l	0	0.411559	0.374	0.068	0	LOH	Ranbp3l
Hoxb61	0	0.410816	0.508	0.092	0	LOH	Hoxb6
Ctnna11	0	0.410792	0.771	0.346	0	LOH	Ctnna1
Epb41l5	0	0.409966	0.564	0.153	0	LOH	Epb41l5
Plau	0	0.409905	0.459	0.098	0	LOH	Plau
Plekhg1	0	0.408093	0.489	0.102	0	LOH	Plekhg1
Eps8l2	0	0.405574	0.544	0.15	0	LOH	Eps8l2
Enox1	0	0.401932	0.301	0.004	0	LOH	Enox1
Tacstd21	0	0.401475	0.426	0.075	0	LOH	Tacstd2
Pax21	0	0.401249	0.5	0.111	0	LOH	Pax2
Cldn16	0	0.398163	0.373	0.001	0	LOH	Cldn16
Pou3f31	0	0.397077	0.502	0.082	0	LOH	Pou3f3
Jun	0	0.391828	0.529	0.215	0	LOH	Jun
Ptprd1	0	0.389953	0.691	0.252	0	LOH	Ptprd
Met	0	0.388653	0.579	0.18	0	LOH	Met
Bicdl1	0	0.388556	0.411	0.042	0	LOH	Bicdl1
Cdh11	0	0.388244	0.579	0.139	0	LOH	Cdh1
Patj	0	0.388225	0.571	0.186	0	LOH	Patj
Arhgap29	0	0.385952	0.544	0.145	0	LOH	Arhgap29
Tanc11	0	0.38517	0.592	0.187	0	LOH	Tanc1
Sim2	0	0.384763	0.395	0.003	0	LOH	Sim2
Fhit1	0	0.384605	0.595	0.231	0	LOH	Fhit
Abca131	0	0.383257	0.312	0.058	0	LOH	Abca13
Igfbp71	0	0.382486	0.916	0.62	0	LOH	Igfbp7
Ppm1h	0	0.381588	0.676	0.324	0	LOH	Ppm1h
Chka1	0	0.381143	0.536	0.162	0	LOH	Chka
Tcf7l2	0	0.38053	0.544	0.172	0	LOH	Tcf7l2
Wwc2	0	0.380263	0.659	0.271	0	LOH	Wwc2
Sh2d4a	0	0.37821	0.45	0.063	0	LOH	Sh2d4a
St141	0	0.377684	0.475	0.076	0	LOH	St14
Pard31	0	0.377157	0.582	0.189	0	LOH	Pard3
Itgb6	0	0.376853	0.573	0.199	0	LOH	Itgb6
Wls1	0	0.375719	0.714	0.343	0	LOH	Wls
Twsg1	0	0.374864	0.455	0.076	0	LOH	Twsg1
Bckdhb	0	0.372041	0.4	0.1	0	LOH	Bckdhb
Myo1d1	0	0.370864	0.597	0.193	0	LOH	Myo1d
Dach11	0	0.369709	0.564	0.174	0	LOH	Dach1
Sfrp11	0	0.368877	0.305	0.06	0	LOH	Sfrp1
Myo9a	0	0.368788	0.579	0.228	0	LOH	Myo9a
Cd2ap1	0	0.368008	0.672	0.314	0	LOH	Cd2ap
Ier31	0	0.367998	0.384	0.098	0	LOH	Ier3
Hk11	0	0.367304	0.527	0.143	0	LOH	Hk1
Rbm471	0	0.365997	0.711	0.353	0	LOH	Rbm47
Stk32b	0	0.365307	0.358	0.02	0	LOH	Stk32b
Cacnb41	0	0.363922	0.314	0.069	0	LOH	Cacnb4
Arhgap51	0	0.363661	0.731	0.366	0	LOH	Arhgap5
Maml31	0	0.363461	0.56	0.228	0	LOH	Maml3
Utrn	0	0.363151	0.667	0.272	0	LOH	Utrn
Irx1	0	0.36252	0.355	0.014	0	LOH	Irx1
Pax8	0	0.361999	0.465	0.162	0	LOH	Pax8
Sox61	0	0.360284	0.579	0.203	0	LOH	Sox6
Ddr11	0	0.359985	0.485	0.12	0	LOH	Ddr1
Nedd4l1	0	0.359634	0.653	0.275	0	LOH	Nedd4l
Arhgef281	0	0.358115	0.62	0.234	0	LOH	Arhgef28
Cachd1	0	0.354615	0.455	0.105	0	LOH	Cachd1
Ctsd1	0	0.352924	0.746	0.421	0	LOH	Ctsd
Fzd41	0	0.352536	0.474	0.109	0	LOH	Fzd4
Irx2	0	0.35139	0.35	0.006	0	LOH	Irx2
Diaph2	0	0.351085	0.653	0.307	0	LOH	Diaph2
Frmpd41	0	0.351032	0.277	0.062	0	LOH	Frmpd4
Smagp	0	0.350506	0.51	0.139	0	LOH	Smagp
Dsp1	0	0.347752	0.426	0.063	0	LOH	Dsp
Pard3b1	0	0.347172	0.583	0.213	0	LOH	Pard3b
Ston2	0	0.346137	0.444	0.087	0	LOH	Ston2
Itgav1	0	0.345254	0.554	0.243	0	LOH	Itgav
Dstn1	0	0.344075	0.751	0.429	0	LOH	Dstn
Wdr721	0	0.342664	0.459	0.123	0	LOH	Wdr72
Nbea1	0	0.342316	0.543	0.173	0	LOH	Nbea
Camk2n1	0	0.342273	0.609	0.274	0	LOH	Camk2n1
Lrba1	0	0.341981	0.611	0.299	0	LOH	Lrba
Wwox1	0	0.341953	0.582	0.279	0	LOH	Wwox
Farp1	0	0.341839	0.51	0.156	0	LOH	Farp1
Nfe2l11	0	0.341406	0.573	0.196	0	LOH	Nfe2l1
Fhod31	0	0.340481	0.491	0.161	0	LOH	Fhod3
Nr2f2	0	0.340221	0.554	0.176	0	LOH	Nr2f2
Tpm1	0	0.339367	0.528	0.177	0	LOH	Tpm1
Emb	0	0.338974	0.477	0.116	0	LOH	Emb
Fndc3b	0	0.33895	0.545	0.203	0	LOH	Fndc3b
Nfat5	0	0.338169	0.619	0.299	0	LOH	Nfat5
Hoxd81	0	0.337606	0.476	0.112	0	LOH	Hoxd8
Hes1	0	0.337469	0.404	0.117	0	LOH	Hes1
Msi21	0	0.336897	0.74	0.401	0	LOH	Msi2
Sema5a	0	0.336807	0.494	0.139	0	LOH	Sema5a
Nos1ap1	0	0.336295	0.452	0.123	0	LOH	Nos1ap
Cacna1d	0	0.335686	0.376	0.069	0	LOH	Cacna1d
Nrxn3	0	0.334894	0.224	0.02	0	LOH	Nrxn3
Dapk11	0	0.332856	0.501	0.163	0	LOH	Dapk1
Hoxb9	0	0.332548	0.409	0.069	0	LOH	Hoxb9
Pkd2	0	0.331741	0.524	0.173	0	LOH	Pkd2
Cd632	0	0.331296	0.908	0.643	0	LOH	Cd63
Rassf6	0	0.329758	0.361	0.037	0	LOH	Rassf6
Sorbs21	0	0.3292	0.495	0.146	0	LOH	Sorbs2
Adamts1	0	0.328843	0.302	0.082	0	LOH	Adamts1
Fam124a	0	0.328207	0.336	0.017	0	LOH	Fam124a
Ttc31	0	0.32801	0.572	0.234	0	LOH	Ttc3
Setbp11	0	0.327134	0.528	0.184	0	LOH	Setbp1
Mal21	0	0.326982	0.416	0.071	0	LOH	Mal2
Tubb2b	0	0.326766	0.374	0.049	0	LOH	Tubb2b
Garem11	0	0.325621	0.433	0.1	0	LOH	Garem1
Slc38a2	0	0.325562	0.533	0.205	0	LOH	Slc38a2
Fabp3	0	0.324062	0.387	0.106	0	LOH	Fabp3
Deptor1	0	0.323428	0.488	0.146	0	LOH	Deptor
Wnk41	0	0.323132	0.403	0.081	0	LOH	Wnk4
Pclo	0	0.323044	0.381	0.074	0	LOH	Pclo
Krt19	0	0.321726	0.275	0.024	0	LOH	Krt19
Ctnnal1	0	0.321551	0.392	0.056	0	LOH	Ctnnal1
Dock1	0	0.321067	0.585	0.251	0	LOH	Dock1
Mgst11	0	0.319097	0.491	0.162	0	LOH	Mgst1
Strbp1	0	0.317142	0.62	0.285	0	LOH	Strbp
Rora	0	0.316785	0.605	0.306	0	LOH	Rora
Gcnt2	0	0.315837	0.461	0.137	0	LOH	Gcnt2
Kank11	0	0.315017	0.455	0.127	0	LOH	Kank1
Rab3ip	0	0.314065	0.673	0.348	0	LOH	Rab3ip
Ywhaq	0	0.313125	0.625	0.339	0	LOH	Ywhaq
Znrf3	0	0.312291	0.46	0.145	0	LOH	Znrf3
Cdc42bpa	0	0.312232	0.514	0.197	0	LOH	Cdc42bpa
Ehf	0	0.311242	0.387	0.06	0	LOH	Ehf
Rbpms	0	0.31105	0.625	0.32	0	LOH	Rbpms
Sgpp21	0	0.310616	0.396	0.072	0	LOH	Sgpp2
Ddah2	0	0.309723	0.405	0.093	0	LOH	Ddah2
Magi11	0	0.307563	0.574	0.241	0	LOH	Magi1
Bag11	0	0.30729	0.716	0.413	0	LOH	Bag1
Sptbn1	0	0.307102	0.814	0.457	0	LOH	Sptbn1
Epb41l11	0	0.306716	0.409	0.093	0	LOH	Epb41l1
Nfib1	0	0.306683	0.599	0.257	0	LOH	Nfib
Igf1r	0	0.305874	0.687	0.343	0	LOH	Igf1r
Aldoa1	0	0.305866	0.876	0.616	0	LOH	Aldoa
Bag4	0	0.305223	0.401	0.08	0	LOH	Bag4
Mast4	0	0.305076	0.558	0.241	0	LOH	Mast4
Zfp618	0	0.304108	0.425	0.101	0	LOH	Zfp618
Ctnnb1	0	0.303333	0.604	0.283	0	LOH	Ctnnb1
Sh3yl1	0	0.302832	0.385	0.067	0	LOH	Sh3yl1
Rap1gap21	0	0.302558	0.406	0.104	0	LOH	Rap1gap2
Nectin3	0	0.302539	0.501	0.193	0	LOH	Nectin3
Gng12	0	0.302159	0.699	0.401	0	LOH	Gng12
Sgcd	0	0.301756	0.294	0.032	0	LOH	Sgcd
Nedd4	0	0.301512	0.713	0.377	0	LOH	Nedd4
Hnf1b	0	0.300853	0.489	0.17	0	LOH	Hnf1b
Capn2	0	0.300825	0.446	0.12	0	LOH	Capn2
Hs6st1	0	0.300003	0.435	0.122	0	LOH	Hs6st1
App	0	0.297495	0.914	0.666	0	LOH	App
Arfgef11	0	0.297192	0.613	0.289	0	LOH	Arfgef1
Crip2	0	0.296821	0.488	0.137	0	LOH	Crip2
Specc1	0	0.296785	0.441	0.124	0	LOH	Specc1
Cdh31	0	0.296399	0.346	0.038	0	LOH	Cdh3
Slc2a13	0	0.294398	0.289	0.026	0	LOH	Slc2a13
Shmt1	0	0.29423	0.354	0.052	0	LOH	Shmt1
Tnfaip2	0	0.292638	0.394	0.11	0	LOH	Tnfaip2
Pamr1	0	0.292233	0.31	0.028	0	LOH	Pamr1
Plet1	0	0.29077	0.359	0.055	0	LOH	Plet1
Ckmt11	0	0.290338	0.376	0.068	0	LOH	Ckmt1
Pkm1	0	0.290231	0.57	0.265	0	LOH	Pkm
Lgr4	0	0.289684	0.507	0.194	0	LOH	Lgr4
Pfkp	0	0.289127	0.433	0.122	0	LOH	Pfkp
Nipal2	0	0.288562	0.342	0.047	0	LOH	Nipal2
Tmprss21	0	0.288252	0.406	0.11	0	LOH	Tmprss2
Mfsd4a1	0	0.287944	0.35	0.088	0	LOH	Mfsd4a
Shroom41	0	0.287676	0.477	0.199	0	LOH	Shroom4
Rabac1	0	0.287608	0.696	0.387	0	LOH	Rabac1
Myo101	0	0.287515	0.505	0.191	0	LOH	Myo10
Sgms21	0	0.286602	0.445	0.13	0	LOH	Sgms2
Olfm4	0	0.286022	0.205	0.016	0	LOH	Olfm4
Map7	0	0.28576	0.499	0.191	0	LOH	Map7
Fgf9	0	0.284711	0.31	0.035	0	LOH	Fgf9
Cd59a	0	0.283819	0.394	0.083	0	LOH	Cd59a
Kidins220	0	0.28377	0.607	0.308	0	LOH	Kidins220
Ptpn14	0	0.283296	0.36	0.086	0	LOH	Ptpn14
Pik3r1	0	0.282455	0.478	0.19	0	LOH	Pik3r1
Ano61	0	0.282443	0.531	0.231	0	LOH	Ano6
Lrrc31	0	0.282249	0.287	0.017	0	LOH	Lrrc31
Clcnka	0	0.281428	0.285	0.017	0	LOH	Clcnka
Sdc1	0	0.281317	0.278	0.023	0	LOH	Sdc1
Fermt1	0	0.28125	0.368	0.079	0	LOH	Fermt1
Casz11	0	0.281165	0.384	0.086	0	LOH	Casz1
Rps6ka6	0	0.28112	0.293	0.005	0	LOH	Rps6ka6
Egr1	0	0.281075	0.261	0.04	0	LOH	Egr1
Itga1	0	0.280991	0.531	0.223	0	LOH	Itga1
F2rl1	0	0.280735	0.331	0.039	0	LOH	F2rl1
Nme71	0	0.280583	0.432	0.148	0	LOH	Nme7
Tmem1161	0	0.280447	0.41	0.13	0	LOH	Tmem116
Bcl7a	0	0.279241	0.422	0.134	0	LOH	Bcl7a
Glis2	0	0.279231	0.399	0.107	0	LOH	Glis2
Tceal9	0	0.278701	0.512	0.204	0	LOH	Tceal9
Anxa1	0	0.278561	0.311	0.091	0	LOH	Anxa1
Pdgfa	0	0.277053	0.341	0.073	0	LOH	Pdgfa
Cobll11	0	0.276858	0.554	0.253	0	LOH	Cobll1
Plekha7	0	0.275812	0.444	0.161	0	LOH	Plekha7
Tmem158	0	0.275424	0.222	0.021	0	LOH	Tmem158
Oat1	0	0.274991	0.496	0.201	0	LOH	Oat
Mitf	0	0.274885	0.443	0.164	0	LOH	Mitf
Myo3b	0	0.273474	0.319	0.056	0	LOH	Myo3b
Atp6v0a41	0	0.273383	0.582	0.266	0	LOH	Atp6v0a4
Dnah12	0	0.273303	0.247	0.009	0	LOH	Dnah12
Elf3	0	0.272801	0.3	0.045	0	LOH	Elf3
Cdh6	0	0.272344	0.308	0.033	0	LOH	Cdh6
Enah	0	0.271704	0.366	0.085	0	LOH	Enah
Cpeb31	0	0.271513	0.436	0.16	0	LOH	Cpeb3
Gsto1	0	0.271292	0.338	0.093	0	LOH	Gsto1
Rerg	0	0.269228	0.248	0.012	0	LOH	Rerg
Cxadr	0	0.266934	0.357	0.077	0	LOH	Cxadr
Acadsb1	0	0.266888	0.383	0.137	0	LOH	Acadsb
Samd5	0	0.266659	0.277	0.026	0	LOH	Samd5
mt-Co11	0	0.266388	1	0.993	0	LOH	mt-Co1
Fmn11	0	0.265214	0.491	0.214	0	LOH	Fmn1
Sfn	0	0.264497	0.281	0.038	0	LOH	Sfn
Usp24	0	0.263437	0.505	0.23	0	LOH	Usp24
Cttn	0	0.261899	0.385	0.105	0	LOH	Cttn
Gpm6b	0	0.261635	0.279	0.03	0	LOH	Gpm6b
Agrn	0	0.261588	0.339	0.084	0	LOH	Agrn
Nfkbiz	0	0.26058	0.318	0.087	0	LOH	Nfkbiz
Rab25	0	0.258314	0.331	0.05	0	LOH	Rab25
Afdn	0	0.258165	0.506	0.22	0	LOH	Afdn
Cacnb2	0	0.258096	0.326	0.068	0	LOH	Cacnb2
Dsg2	0	0.256855	0.307	0.038	0	LOH	Dsg2
Srd5a1	0	0.256246	0.226	0.044	0	LOH	Srd5a1
Myof	0	0.253897	0.403	0.134	0	LOH	Myof
Eva1a	0	0.253756	0.373	0.105	0	LOH	Eva1a
Gabrp	0	0.25355	0.209	0.003	0	LOH	Gabrp
Dcaf6	0	0.253137	0.428	0.161	0	LOH	Dcaf6
Ppp1r9a	0	0.252956	0.353	0.099	0	LOH	Ppp1r9a
Col18a11	0	0.251855	0.44	0.166	0	LOH	Col18a1
2200002D01Rik	0	0.251185	0.267	0.055	0	LOH	2200002D01Rik
Gnai1	0	0.250982	0.368	0.105	0	LOH	Gnai1
Rev3l1	0	0.25067	0.451	0.186	0	LOH	Rev3l
Zc2hc1a	0	0.25006	0.367	0.104	0	LOH	Zc2hc1a
Vav3	3.17373e-304	0.253882	0.497	0.216	6.96443e-300	LOH	Vav3
Rtn4	6.22195e-296	0.294034	0.615	0.337	1.36534e-291	LOH	Rtn4
Arhgap241	1.61034e-295	0.284987	0.61	0.308	3.53373e-291	LOH	Arhgap24
Erbin	1.23395e-294	0.273214	0.623	0.343	2.70777e-290	LOH	Erbin
Anxa5	2.48901e-294	0.277238	0.581	0.294	5.46188e-290	LOH	Anxa5
Ptprk1	2.37296e-293	0.254409	0.556	0.252	5.20723e-289	LOH	Ptprk
Malat11	8.6801e-288	0.338685	0.957	0.836	1.90476e-283	LOH	Malat1
Prdx2	1.06569e-283	0.276156	0.726	0.438	2.33856e-279	LOH	Prdx2
Zfp36l1	6.81979e-283	0.29489	0.565	0.303	1.49654e-278	LOH	Zfp36l1
Iqgap11	8.16472e-279	0.273434	0.659	0.358	1.79167e-274	LOH	Iqgap1
Tns11	9.95385e-279	0.299749	0.769	0.451	2.18427e-274	LOH	Tns1
Sec62	9.07788e-274	0.277498	0.798	0.545	1.99205e-269	LOH	Sec62
Ckb	2.47398e-272	0.368032	0.392	0.175	5.4289e-268	LOH	Ckb
Klf6	4.77045e-269	0.260408	0.399	0.178	1.04683e-264	LOH	Klf6
Prkn1	2.61222e-267	0.262888	0.465	0.211	5.73225e-263	LOH	Prkn
Calm2	4.37948e-261	0.279393	0.683	0.419	9.61032e-257	LOH	Calm2
Zmiz11	7.79321e-254	0.262339	0.57	0.311	1.71014e-249	LOH	Zmiz1
Idh21	2.42528e-245	0.292417	0.607	0.354	5.32204e-241	LOH	Idh2
S100a6	8.18888e-243	0.421642	0.466	0.241	1.79697e-238	LOH	S100a6
Slco3a1	2.45694e-230	0.254889	0.535	0.289	5.3915e-226	LOH	Slco3a1
Fxyd22	1.51904e-229	0.41682	0.969	0.599	3.33338e-225	LOH	Fxyd2
Mpc22	2.24424e-229	0.27673	0.877	0.602	4.92476e-225	LOH	Mpc2
Skap1	0	1.48145	0.952	0.026	0	Tcell-NK	Skap1
AW112010	0	1.28397	0.886	0.086	0	Tcell-NK	AW112010
Ccl5	0	1.27741	0.673	0.027	0	Tcell-NK	Ccl5
Ms4a4b	0	1.25525	0.79	0.006	0	Tcell-NK	Ms4a4b
Inpp4b	0	1.22146	0.889	0.126	0	Tcell-NK	Inpp4b
Trbc2	0	1.21561	0.834	0.004	0	Tcell-NK	Trbc2
Cd3g	0	1.20496	0.851	0.005	0	Tcell-NK	Cd3g
Cd52	0	1.19632	0.927	0.172	0	Tcell-NK	Cd52
Gm2682	0	1.19401	0.723	0.004	0	Tcell-NK	Gm2682
Arhgap15	0	1.17101	0.95	0.16	0	Tcell-NK	Arhgap15
Ltb	0	1.16554	0.842	0.023	0	Tcell-NK	Ltb
Tmsb10	0	1.12433	0.93	0.295	0	Tcell-NK	Tmsb10
Ptprc	0	1.11224	0.944	0.146	0	Tcell-NK	Ptprc
Dock2	0	1.09158	0.926	0.132	0	Tcell-NK	Dock2
Cd3d	0	1.06059	0.812	0.004	0	Tcell-NK	Cd3d
Themis	0	1.02683	0.703	0.004	0	Tcell-NK	Themis
Gimap4	0	1.00986	0.834	0.077	0	Tcell-NK	Gimap4
Dock10	0	0.996658	0.898	0.156	0	Tcell-NK	Dock10
Rac2	0	0.995052	0.844	0.084	0	Tcell-NK	Rac2
Shisa5	0	0.981893	0.884	0.19	0	Tcell-NK	Shisa5
Mbnl1	0	0.974446	0.94	0.304	0	Tcell-NK	Mbnl1
Grap2	0	0.973748	0.782	0.043	0	Tcell-NK	Grap2
H2-Q7	0	0.968981	0.865	0.115	0	Tcell-NK	H2-Q7
Gimap3	0	0.968265	0.806	0.017	0	Tcell-NK	Gimap3
Nkg7	0	0.959239	0.578	0.004	0	Tcell-NK	Nkg7
Itk	0	0.952509	0.795	0.004	0	Tcell-NK	Itk
Coro1a	0	0.942067	0.872	0.125	0	Tcell-NK	Coro1a
Lck	0	0.941564	0.816	0.005	0	Tcell-NK	Lck
Tmsb4x	0	0.930589	0.985	0.524	0	Tcell-NK	Tmsb4x
H2-K1	0	0.924127	0.991	0.5	0	Tcell-NK	H2-K1
Fyb	0	0.920112	0.885	0.12	0	Tcell-NK	Fyb
Hcst	0	0.918354	0.74	0.024	0	Tcell-NK	Hcst
Ptpn22	0	0.915817	0.794	0.048	0	Tcell-NK	Ptpn22
Tox	0	0.907994	0.644	0.047	0	Tcell-NK	Tox
Arhgdib	0	0.907736	0.854	0.142	0	Tcell-NK	Arhgdib
Cd3e	0	0.889195	0.758	0.003	0	Tcell-NK	Cd3e
Ptprcap	0	0.879825	0.761	0.011	0	Tcell-NK	Ptprcap
Ikzf1	0	0.874584	0.799	0.094	0	Tcell-NK	Ikzf1
Mir142hg	0	0.865028	0.809	0.09	0	Tcell-NK	Mir142hg
Bcl11b	0	0.86208	0.751	0.031	0	Tcell-NK	Bcl11b
Trac	0	0.86162	0.722	0.003	0	Tcell-NK	Trac
Itga4	0	0.852543	0.733	0.083	0	Tcell-NK	Itga4
Ccnd3	0	0.848593	0.827	0.195	0	Tcell-NK	Ccnd3
Tnik	0	0.843145	0.725	0.014	0	Tcell-NK	Tnik
Arhgap45	0	0.838153	0.836	0.108	0	Tcell-NK	Arhgap45
Cd247	0	0.831579	0.706	0.005	0	Tcell-NK	Cd247
Cd226	0	0.829483	0.671	0.015	0	Tcell-NK	Cd226
Ets1	0	0.825036	0.819	0.101	0	Tcell-NK	Ets1
Epsti1	0	0.815505	0.738	0.126	0	Tcell-NK	Epsti1
Trbc1	0	0.811206	0.507	0.003	0	Tcell-NK	Trbc1
Ankrd44	0	0.805055	0.843	0.193	0	Tcell-NK	Ankrd44
Fyn	0	0.802016	0.788	0.106	0	Tcell-NK	Fyn
Slc9a9	0	0.789206	0.765	0.111	0	Tcell-NK	Slc9a9
Stat4	0	0.787439	0.704	0.028	0	Tcell-NK	Stat4
Il7r	0	0.784952	0.538	0.01	0	Tcell-NK	Il7r
Cxcr6	0	0.783592	0.585	0.003	0	Tcell-NK	Cxcr6
Ikzf3	0	0.779224	0.67	0.011	0	Tcell-NK	Ikzf3
Prkch	0	0.777494	0.79	0.133	0	Tcell-NK	Prkch
Gimap1	0	0.773469	0.775	0.075	0	Tcell-NK	Gimap1
Celf2	0	0.77312	0.815	0.178	0	Tcell-NK	Celf2
Ptpn18	0	0.770802	0.816	0.168	0	Tcell-NK	Ptpn18
Gm26740	0	0.768134	0.756	0.111	0	Tcell-NK	Gm26740
Cd2	0	0.766639	0.702	0.007	0	Tcell-NK	Cd2
Elmo1	0	0.764776	0.825	0.17	0	Tcell-NK	Elmo1
Gimap6	0	0.759097	0.76	0.087	0	Tcell-NK	Gimap6
H2-D1	0	0.758572	0.979	0.487	0	Tcell-NK	H2-D1
Ms4a6b	0	0.754253	0.715	0.076	0	Tcell-NK	Ms4a6b
St6galnac3	0	0.747847	0.581	0.081	0	Tcell-NK	St6galnac3
Prkcq	0	0.747547	0.662	0.03	0	Tcell-NK	Prkcq
Apbb1ip	0	0.740405	0.767	0.106	0	Tcell-NK	Apbb1ip
Rps27	0	0.733396	0.978	0.793	0	Tcell-NK	Rps27
Rabgap1l	0	0.730082	0.8	0.273	0	Tcell-NK	Rabgap1l
Psmb8	0	0.721542	0.814	0.203	0	Tcell-NK	Psmb8
Lcp1	0	0.712903	0.809	0.155	0	Tcell-NK	Lcp1
B2m	0	0.712342	0.964	0.458	0	Tcell-NK	B2m
Sh3kbp1	0	0.711946	0.735	0.102	0	Tcell-NK	Sh3kbp1
Camk4	0	0.7067	0.597	0.007	0	Tcell-NK	Camk4
2022-09-01	0	0.698693	0.689	0.032	0	Tcell-NK	2022-09-01
Rpl12	0	0.697571	0.967	0.741	0	Tcell-NK	Rpl12
Sntb1	0	0.696262	0.636	0.062	0	Tcell-NK	Sntb1
Pde7a	0	0.691582	0.657	0.124	0	Tcell-NK	Pde7a
Rps15a	0	0.690152	0.972	0.796	0	Tcell-NK	Rps15a
Ppp1r12a	0	0.689918	0.839	0.299	0	Tcell-NK	Ppp1r12a
Rinl	0	0.689245	0.684	0.029	0	Tcell-NK	Rinl
AU020206	0	0.684099	0.694	0.095	0	Tcell-NK	AU020206
Pfn1	0	0.682622	0.925	0.554	0	Tcell-NK	Pfn1
Pdcd4	0	0.680761	0.765	0.186	0	Tcell-NK	Pdcd4
Mndal	0	0.677681	0.713	0.146	0	Tcell-NK	Mndal
Sp100	0	0.675928	0.731	0.142	0	Tcell-NK	Sp100
Ccnd2	0	0.675762	0.683	0.095	0	Tcell-NK	Ccnd2
Runx1	0	0.672164	0.716	0.143	0	Tcell-NK	Runx1
Prkca	0	0.661991	0.684	0.133	0	Tcell-NK	Prkca
Atxn1	0	0.65957	0.827	0.342	0	Tcell-NK	Atxn1
Thy1	0	0.658229	0.59	0.006	0	Tcell-NK	Thy1
Lsp1	0	0.656493	0.723	0.087	0	Tcell-NK	Lsp1
Ikzf2	0	0.655259	0.379	0.071	0	Tcell-NK	Ikzf2
Limd2	0	0.652273	0.664	0.087	0	Tcell-NK	Limd2
Rapgef6	0	0.649582	0.731	0.185	0	Tcell-NK	Rapgef6
Selplg	0	0.644368	0.666	0.077	0	Tcell-NK	Selplg
Ifi203	0	0.639788	0.678	0.121	0	Tcell-NK	Ifi203
S100a10	0	0.637038	0.819	0.33	0	Tcell-NK	S100a10
Lat	0	0.631569	0.596	0.003	0	Tcell-NK	Lat
Btg1	0	0.627804	0.761	0.25	0	Tcell-NK	Btg1
S100a4	0	0.626759	0.519	0.06	0	Tcell-NK	S100a4
Ripor2	0	0.626359	0.572	0.052	0	Tcell-NK	Ripor2
Itgal	0	0.623238	0.613	0.022	0	Tcell-NK	Itgal
Gimap7	0	0.619002	0.564	0.005	0	Tcell-NK	Gimap7
Itgb7	0	0.61544	0.607	0.033	0	Tcell-NK	Itgb7
Mllt3	0	0.614264	0.676	0.143	0	Tcell-NK	Mllt3
Ifngr1	0	0.609225	0.653	0.192	0	Tcell-NK	Ifngr1
Zc3hav1	0	0.607904	0.668	0.114	0	Tcell-NK	Zc3hav1
Sh3bgrl3	0	0.605898	0.862	0.385	0	Tcell-NK	Sh3bgrl3
Ctsw	0	0.604013	0.526	0.002	0	Tcell-NK	Ctsw
Crip1	0	0.601396	0.741	0.199	0	Tcell-NK	Crip1
BE692007	0	0.601239	0.514	0.013	0	Tcell-NK	BE692007
Arhgef1	0	0.599618	0.685	0.114	0	Tcell-NK	Arhgef1
Nedd9	0	0.594095	0.718	0.203	0	Tcell-NK	Nedd9
Lcp2	0	0.593986	0.628	0.053	0	Tcell-NK	Lcp2
Fnbp1	0	0.593658	0.773	0.221	0	Tcell-NK	Fnbp1
Apobec3	0	0.588079	0.704	0.155	0	Tcell-NK	Apobec3
Pitpnc1	0	0.5875	0.774	0.3	0	Tcell-NK	Pitpnc1
Adam19	0	0.58566	0.565	0.061	0	Tcell-NK	Adam19
Fxyd5	0	0.585247	0.754	0.188	0	Tcell-NK	Fxyd5
Akap13	0	0.583717	0.807	0.331	0	Tcell-NK	Akap13
Stk17b	0	0.582615	0.659	0.102	0	Tcell-NK	Stk17b
Actb	0	0.582277	0.989	0.868	0	Tcell-NK	Actb
Rhoh	0	0.578255	0.578	0.033	0	Tcell-NK	Rhoh
Rps13	0	0.576064	0.974	0.827	0	Tcell-NK	Rps13
Slfn2	0	0.573263	0.639	0.13	0	Tcell-NK	Slfn2
Srgn	0	0.571301	0.729	0.186	0	Tcell-NK	Srgn
Gramd3	0	0.570973	0.534	0.103	0	Tcell-NK	Gramd3
Ankrd11	0	0.570893	0.816	0.349	0	Tcell-NK	Ankrd11
Fryl	0	0.570761	0.688	0.187	0	Tcell-NK	Fryl
Rps24	0	0.570268	0.986	0.924	0	Tcell-NK	Rps24
Zfp36l2	0	0.568823	0.671	0.184	0	Tcell-NK	Zfp36l2
Tespa1	0	0.565576	0.524	0.008	0	Tcell-NK	Tespa1
Il2rg	0	0.565385	0.605	0.06	0	Tcell-NK	Il2rg
Cd37	0	0.562788	0.602	0.038	0	Tcell-NK	Cd37
Gng2	0	0.562351	0.618	0.106	0	Tcell-NK	Gng2
Fli1	0	0.561522	0.716	0.19	0	Tcell-NK	Fli1
Nlrc5	0	0.560308	0.584	0.067	0	Tcell-NK	Nlrc5
Rpl13a	0	0.557618	0.978	0.876	0	Tcell-NK	Rpl13a
Laptm5	0	0.551001	0.751	0.148	0	Tcell-NK	Laptm5
Il2rb	0	0.549865	0.504	0.001	0	Tcell-NK	Il2rb
Rpl18a	0	0.54634	0.983	0.875	0	Tcell-NK	Rpl18a
Peli1	0	0.546251	0.61	0.136	0	Tcell-NK	Peli1
Gimap8	0	0.545295	0.582	0.05	0	Tcell-NK	Gimap8
Dennd4a	0	0.544217	0.527	0.088	0	Tcell-NK	Dennd4a
Rps16	0	0.5441	0.979	0.881	0	Tcell-NK	Rps16
Rpl39	0	0.543055	0.973	0.827	0	Tcell-NK	Rpl39
Rab8b	0	0.54015	0.648	0.144	0	Tcell-NK	Rab8b
Rpl34	0	0.53919	0.966	0.799	0	Tcell-NK	Rpl34
Aak1	0	0.539038	0.661	0.19	0	Tcell-NK	Aak1
Stk10	0	0.538998	0.602	0.076	0	Tcell-NK	Stk10
Ifi27l2a	0	0.537989	0.531	0.129	0	Tcell-NK	Ifi27l2a
Coro2a	0	0.535971	0.538	0.074	0	Tcell-NK	Coro2a
Cd5	0	0.535364	0.473	0.002	0	Tcell-NK	Cd5
Ubash3a	0	0.53533	0.517	0.003	0	Tcell-NK	Ubash3a
Ppp3cc	0	0.532334	0.533	0.059	0	Tcell-NK	Ppp3cc
Rpl18	0	0.529039	0.972	0.819	0	Tcell-NK	Rpl18
Rps7	0	0.528427	0.97	0.849	0	Tcell-NK	Rps7
Cnn2	0	0.526893	0.607	0.104	0	Tcell-NK	Cnn2
Jak1	0	0.526712	0.754	0.298	0	Tcell-NK	Jak1
Ccdc88c	0	0.525921	0.56	0.042	0	Tcell-NK	Ccdc88c
S100a61	0	0.52569	0.642	0.224	0	Tcell-NK	S100a6
Rpl30	0	0.520916	0.972	0.849	0	Tcell-NK	Rpl30
Gm20275	0	0.52018	0.438	0.05	0	Tcell-NK	Gm20275
Cd28	0	0.516509	0.489	0.002	0	Tcell-NK	Cd28
Bcl2	0	0.510959	0.484	0.146	0	Tcell-NK	Bcl2
Actr3	0	0.509413	0.778	0.308	0	Tcell-NK	Actr3
Rpl27	0	0.508911	0.962	0.79	0	Tcell-NK	Rpl27
Maml2	0	0.508581	0.691	0.283	0	Tcell-NK	Maml2
Cd6	0	0.504675	0.441	0.002	0	Tcell-NK	Cd6
Tnfrsf18	0	0.504621	0.441	0.006	0	Tcell-NK	Tnfrsf18
Cxcr3	0	0.504316	0.478	0.009	0	Tcell-NK	Cxcr3
Nr3c1	0	0.501319	0.645	0.258	0	Tcell-NK	Nr3c1
Cdk17	0	0.500237	0.606	0.122	0	Tcell-NK	Cdk17
Cd48	0	0.498435	0.587	0.088	0	Tcell-NK	Cd48
Rps11	0	0.498014	0.978	0.864	0	Tcell-NK	Rps11
Rpsa	0	0.494221	0.982	0.909	0	Tcell-NK	Rpsa
Adcy7	0	0.492897	0.547	0.063	0	Tcell-NK	Adcy7
Prex1	0	0.491295	0.566	0.103	0	Tcell-NK	Prex1
Il18r1	0	0.4905	0.39	0.023	0	Tcell-NK	Il18r1
Stk4	0	0.489613	0.589	0.114	0	Tcell-NK	Stk4
Bin2	0	0.487	0.533	0.047	0	Tcell-NK	Bin2
Cblb	0	0.486355	0.563	0.128	0	Tcell-NK	Cblb
Esyt2	0	0.486225	0.605	0.159	0	Tcell-NK	Esyt2
Kcnq5	0	0.485335	0.294	0.018	0	Tcell-NK	Kcnq5
Kansl1	0	0.483642	0.768	0.366	0	Tcell-NK	Kansl1
Lef1	0	0.483599	0.422	0.009	0	Tcell-NK	Lef1
Rps5	0	0.479106	0.973	0.844	0	Tcell-NK	Rps5
Uba52	0	0.478978	0.737	0.333	0	Tcell-NK	Uba52
Id21	0	0.475601	0.683	0.358	0	Tcell-NK	Id2
Rps3	0	0.475496	0.969	0.821	0	Tcell-NK	Rps3
Rps18	0	0.475429	0.975	0.86	0	Tcell-NK	Rps18
Gmfg	0	0.475116	0.57	0.115	0	Tcell-NK	Gmfg
Smyd3	0	0.474741	0.575	0.207	0	Tcell-NK	Smyd3
Hsd11b1	0	0.473925	0.476	0.043	0	Tcell-NK	Hsd11b1
Rpl37a	0	0.473824	0.984	0.93	0	Tcell-NK	Rpl37a
Rps21	0	0.473761	0.98	0.901	0	Tcell-NK	Rps21
Hip1	0	0.473476	0.523	0.147	0	Tcell-NK	Hip1
Rplp2	0	0.473371	0.967	0.836	0	Tcell-NK	Rplp2
Cd53	0	0.469938	0.579	0.103	0	Tcell-NK	Cd53
Tbc1d10c	0	0.469699	0.488	0.008	0	Tcell-NK	Tbc1d10c
Dock11	0	0.468786	0.537	0.089	0	Tcell-NK	Dock11
Ttc39b	0	0.465788	0.529	0.08	0	Tcell-NK	Ttc39b
Fau	0	0.4655	0.987	0.944	0	Tcell-NK	Fau
Rpl17	0	0.463591	0.979	0.901	0	Tcell-NK	Rpl17
Arhgap30	0	0.462848	0.564	0.092	0	Tcell-NK	Arhgap30
Tut4	0	0.462123	0.599	0.175	0	Tcell-NK	Tut4
Rpl9	0	0.460979	0.972	0.851	0	Tcell-NK	Rpl9
Runx3	0	0.459693	0.458	0.042	0	Tcell-NK	Runx3
Hivep2	0	0.459057	0.621	0.233	0	Tcell-NK	Hivep2
Stat1	0	0.458857	0.526	0.147	0	Tcell-NK	Stat1
Samhd1	0	0.458766	0.555	0.15	0	Tcell-NK	Samhd1
Nfatc3	0	0.458025	0.547	0.115	0	Tcell-NK	Nfatc3
Ablim1	0	0.457632	0.683	0.25	0	Tcell-NK	Ablim1
Rpl27a	0	0.457036	0.978	0.903	0	Tcell-NK	Rpl27a
Fam49b	0	0.456999	0.673	0.206	0	Tcell-NK	Fam49b
Wipf1	0	0.456005	0.609	0.165	0	Tcell-NK	Wipf1
Itgb2	0	0.45594	0.529	0.074	0	Tcell-NK	Itgb2
Tnrc6b	0	0.455111	0.746	0.366	0	Tcell-NK	Tnrc6b
Ctla2a	0	0.454288	0.471	0.068	0	Tcell-NK	Ctla2a
Rps10	0	0.453889	0.976	0.907	0	Tcell-NK	Rps10
Cyld	0	0.453752	0.573	0.13	0	Tcell-NK	Cyld
Rasgrp1	0	0.453726	0.472	0.032	0	Tcell-NK	Rasgrp1
St8sia4	0	0.451869	0.495	0.076	0	Tcell-NK	St8sia4
Rpl36	0	0.451801	0.971	0.871	0	Tcell-NK	Rpl36
Malt1	0	0.451751	0.498	0.094	0	Tcell-NK	Malt1
Nsd3	0	0.450867	0.675	0.275	0	Tcell-NK	Nsd3
Rpl38	0	0.44992	0.982	0.92	0	Tcell-NK	Rpl38
Pde3b1	0	0.448954	0.465	0.12	0	Tcell-NK	Pde3b
Ppp1r16b	0	0.447733	0.549	0.136	0	Tcell-NK	Ppp1r16b
Stim1	0	0.447562	0.505	0.089	0	Tcell-NK	Stim1
Rpl19	0	0.447011	0.985	0.934	0	Tcell-NK	Rpl19
Znrf1	0	0.446536	0.515	0.123	0	Tcell-NK	Znrf1
Samsn1	0	0.446107	0.436	0.039	0	Tcell-NK	Samsn1
Cd8b1	0	0.445178	0.26	0.002	0	Tcell-NK	Cd8b1
Dock8	0	0.443947	0.691	0.241	0	Tcell-NK	Dock8
Rpl37	0	0.442804	0.98	0.885	0	Tcell-NK	Rpl37
Rps23	0	0.442733	0.979	0.893	0	Tcell-NK	Rps23
Rps3a1	0	0.442367	0.983	0.896	0	Tcell-NK	Rps3a1
Fam172a	0	0.441628	0.648	0.275	0	Tcell-NK	Fam172a
H2-Q6	0	0.440947	0.511	0.063	0	Tcell-NK	H2-Q6
Peak1	0	0.440133	0.577	0.174	0	Tcell-NK	Peak1
Leprotl1	0	0.436943	0.532	0.096	0	Tcell-NK	Leprotl1
Psmb9	0	0.434529	0.562	0.122	0	Tcell-NK	Psmb9
Trim14	0	0.433282	0.482	0.074	0	Tcell-NK	Trim14
Myo1f	0	0.432413	0.539	0.113	0	Tcell-NK	Myo1f
Itpkb	0	0.431881	0.567	0.158	0	Tcell-NK	Itpkb
Vps54	0	0.431331	0.544	0.178	0	Tcell-NK	Vps54
Cd84	0	0.430208	0.493	0.068	0	Tcell-NK	Cd84
2022-09-06	0	0.429782	0.472	0.042	0	Tcell-NK	2022-09-06
Gimap9	0	0.428734	0.486	0.057	0	Tcell-NK	Gimap9
Lpxn	0	0.428523	0.461	0.045	0	Tcell-NK	Lpxn
Fam107b	0	0.42792	0.579	0.173	0	Tcell-NK	Fam107b
Rps14	0	0.427079	0.979	0.918	0	Tcell-NK	Rps14
Ptk2b	0	0.427072	0.55	0.14	0	Tcell-NK	Ptk2b
Atp8b4	0	0.426855	0.377	0.055	0	Tcell-NK	Atp8b4
Pik3cd	0	0.426775	0.466	0.069	0	Tcell-NK	Pik3cd
Traf3ip3	0	0.425812	0.46	0.024	0	Tcell-NK	Traf3ip3
Rps4x	0	0.424903	0.976	0.859	0	Tcell-NK	Rps4x
Myh9	0	0.424811	0.724	0.343	0	Tcell-NK	Myh9
Il27ra	0	0.423772	0.428	0.006	0	Tcell-NK	Il27ra
Dgka	0	0.423383	0.433	0.035	0	Tcell-NK	Dgka
Rpl22	0	0.421872	0.93	0.707	0	Tcell-NK	Rpl22
Cd44	0	0.421386	0.503	0.089	0	Tcell-NK	Cd44
Rbm3	0	0.420489	0.683	0.281	0	Tcell-NK	Rbm3
Cd96	0	0.419783	0.406	0.001	0	Tcell-NK	Cd96
H2-Q4	0	0.419389	0.523	0.107	0	Tcell-NK	H2-Q4
Pabpc1	0	0.419091	0.754	0.386	0	Tcell-NK	Pabpc1
Snrpg	0	0.418386	0.681	0.3	0	Tcell-NK	Snrpg
Utrn1	0	0.417884	0.668	0.27	0	Tcell-NK	Utrn
Elf4	0	0.417032	0.492	0.082	0	Tcell-NK	Elf4
Rpl36a	0	0.416915	0.85	0.591	0	Tcell-NK	Rpl36a
Fermt3	0	0.416909	0.523	0.101	0	Tcell-NK	Fermt3
Nfkb1	0	0.415483	0.559	0.194	0	Tcell-NK	Nfkb1
Zdhhc18	0	0.415419	0.486	0.063	0	Tcell-NK	Zdhhc18
Rasal3	0	0.415337	0.437	0.01	0	Tcell-NK	Rasal3
Hmgb2	0	0.41466	0.558	0.165	0	Tcell-NK	Hmgb2
Rps20	0	0.413245	0.979	0.896	0	Tcell-NK	Rps20
Emp3	0	0.411522	0.548	0.148	0	Tcell-NK	Emp3
Lgals1	0	0.411419	0.582	0.249	0	Tcell-NK	Lgals1
Rps28	0	0.411241	0.977	0.885	0	Tcell-NK	Rps28
Icos	0	0.409199	0.354	0.002	0	Tcell-NK	Icos
Grap	0	0.408898	0.443	0.041	0	Tcell-NK	Grap
Anxa6	0	0.407762	0.524	0.127	0	Tcell-NK	Anxa6
4930523C07Rik	0	0.407123	0.5	0.099	0	Tcell-NK	4930523C07Rik
Mbp	0	0.406762	0.472	0.071	0	Tcell-NK	Mbp
Evl	0	0.40671	0.491	0.117	0	Tcell-NK	Evl
Rpl32	0	0.406009	0.975	0.91	0	Tcell-NK	Rpl32
Hnrnpf	0	0.405986	0.778	0.415	0	Tcell-NK	Hnrnpf
Ccm2	0	0.404728	0.502	0.106	0	Tcell-NK	Ccm2
Arhgap9	0	0.404457	0.45	0.035	0	Tcell-NK	Arhgap9
Card11	0	0.402813	0.431	0.038	0	Tcell-NK	Card11
Mta3	0	0.402812	0.504	0.112	0	Tcell-NK	Mta3
Crlf3	0	0.40256	0.505	0.117	0	Tcell-NK	Crlf3
Cd27	0	0.402215	0.403	0.015	0	Tcell-NK	Cd27
Runx2	0	0.401429	0.392	0.034	0	Tcell-NK	Runx2
Ly6c2	0	0.400949	0.233	0.009	0	Tcell-NK	Ly6c2
Psme1	0	0.399038	0.655	0.278	0	Tcell-NK	Psme1
Ankrd12	0	0.398503	0.618	0.261	0	Tcell-NK	Ankrd12
Asxl2	0	0.398455	0.555	0.191	0	Tcell-NK	Asxl2
Dusp2	0	0.398402	0.353	0.009	0	Tcell-NK	Dusp2
Rpl8	0	0.397634	0.975	0.898	0	Tcell-NK	Rpl8
Cotl1	0	0.397407	0.623	0.23	0	Tcell-NK	Cotl1
Sla	0	0.397055	0.454	0.065	0	Tcell-NK	Sla
Arpc1b	0	0.396743	0.751	0.329	0	Tcell-NK	Arpc1b
Zfp831	0	0.3967	0.389	0.007	0	Tcell-NK	Zfp831
Traf3	0	0.396283	0.469	0.116	0	Tcell-NK	Traf3
Hopx	0	0.39548	0.404	0.016	0	Tcell-NK	Hopx
Cdc42se2	0	0.39393	0.532	0.157	0	Tcell-NK	Cdc42se2
Inpp5d	0	0.39388	0.593	0.172	0	Tcell-NK	Inpp5d
Rpl23a	0	0.393572	0.954	0.81	0	Tcell-NK	Rpl23a
Scml4	0	0.392993	0.37	0.015	0	Tcell-NK	Scml4
Rpl21	0	0.392152	0.976	0.871	0	Tcell-NK	Rpl21
Arhgef18	0	0.390697	0.485	0.131	0	Tcell-NK	Arhgef18
Itgb1	0	0.389845	0.634	0.406	0	Tcell-NK	Itgb1
Lyst	0	0.389517	0.416	0.122	0	Tcell-NK	Lyst
Vim	0	0.389461	0.569	0.162	0	Tcell-NK	Vim
Tsc22d4	0	0.388728	0.591	0.222	0	Tcell-NK	Tsc22d4
Rpl3	0	0.387618	0.95	0.776	0	Tcell-NK	Rpl3
Pacs1	0	0.387119	0.468	0.127	0	Tcell-NK	Pacs1
Gimap5	0	0.38705	0.457	0.057	0	Tcell-NK	Gimap5
Rab27a	0	0.387022	0.405	0.044	0	Tcell-NK	Rab27a
Rps26	0	0.386438	0.93	0.753	0	Tcell-NK	Rps26
Rpl11	0	0.385312	0.978	0.905	0	Tcell-NK	Rpl11
B4galnt1	0	0.38502	0.433	0.05	0	Tcell-NK	B4galnt1
Ahnak	0	0.384629	0.622	0.243	0	Tcell-NK	Ahnak
Rps6	0	0.38421	0.94	0.758	0	Tcell-NK	Rps6
Atf7ip	0	0.380981	0.527	0.164	0	Tcell-NK	Atf7ip
Tspan32	0	0.379342	0.369	0.021	0	Tcell-NK	Tspan32
Rsbn1l	0	0.37908	0.554	0.177	0	Tcell-NK	Rsbn1l
Cnot6l	0	0.379007	0.531	0.177	0	Tcell-NK	Cnot6l
Aim2	0	0.37835	0.427	0.052	0	Tcell-NK	Aim2
Ogt	0	0.378185	0.61	0.249	0	Tcell-NK	Ogt
Fam169b	0	0.377423	0.357	0.02	0	Tcell-NK	Fam169b
Clec2d	0	0.376674	0.607	0.236	0	Tcell-NK	Clec2d
Ptpn7	0	0.376526	0.39	0.017	0	Tcell-NK	Ptpn7
Adgre5	0	0.37606	0.464	0.096	0	Tcell-NK	Adgre5
Cfl1	0	0.37558	0.771	0.457	0	Tcell-NK	Cfl1
Gpr174	0	0.375546	0.363	0.003	0	Tcell-NK	Gpr174
Rpl22l1	0	0.375478	0.667	0.343	0	Tcell-NK	Rpl22l1
Ncoa2	0	0.375369	0.604	0.264	0	Tcell-NK	Ncoa2
Smc4	0	0.375243	0.455	0.094	0	Tcell-NK	Smc4
Acap1	0	0.37472	0.386	0.009	0	Tcell-NK	Acap1
Btbd11	0	0.374329	0.362	0.034	0	Tcell-NK	Btbd11
Ifi47	0	0.373579	0.412	0.046	0	Tcell-NK	Ifi47
Arhgap26	0	0.3732	0.549	0.195	0	Tcell-NK	Arhgap26
Cap1	0	0.372765	0.535	0.162	0	Tcell-NK	Cap1
Xcl1	0	0.372094	0.293	0.001	0	Tcell-NK	Xcl1
Tasp1	0	0.371807	0.395	0.074	0	Tcell-NK	Tasp1
Rps9	0	0.371144	0.974	0.875	0	Tcell-NK	Rps9
Rps19	0	0.371067	0.977	0.898	0	Tcell-NK	Rps19
Gpr132	0	0.370919	0.417	0.047	0	Tcell-NK	Gpr132
Traf1	0	0.370514	0.388	0.03	0	Tcell-NK	Traf1
Cd82	0	0.367476	0.449	0.106	0	Tcell-NK	Cd82
Zeb1	0	0.366547	0.524	0.161	0	Tcell-NK	Zeb1
Zap70	0	0.366267	0.375	0.002	0	Tcell-NK	Zap70
Ifi206	0	0.365909	0.35	0.032	0	Tcell-NK	Ifi206
Lrrfip1	0	0.365292	0.567	0.203	0	Tcell-NK	Lrrfip1
Thada	0	0.364963	0.46	0.135	0	Tcell-NK	Thada
Ndfip1	0	0.364957	0.769	0.495	0	Tcell-NK	Ndfip1
Def6	0	0.364407	0.402	0.032	0	Tcell-NK	Def6
Plcl2	0	0.364251	0.469	0.123	0	Tcell-NK	Plcl2
Rpl13	0	0.364093	0.987	0.955	0	Tcell-NK	Rpl13
Clic1	0	0.36382	0.766	0.422	0	Tcell-NK	Clic1
Sp110	0	0.363774	0.435	0.064	0	Tcell-NK	Sp110
Ppp1r18	0	0.362761	0.441	0.063	0	Tcell-NK	Ppp1r18
Rpl35	0	0.362711	0.914	0.721	0	Tcell-NK	Rpl35
Dnajc1	0	0.361851	0.59	0.274	0	Tcell-NK	Dnajc1
Cd8a	0	0.361279	0.239	0.003	0	Tcell-NK	Cd8a
Pkp3	0	0.36052	0.39	0.033	0	Tcell-NK	Pkp3
Pag1	0	0.360517	0.41	0.089	0	Tcell-NK	Pag1
Sh2d2a	0	0.360409	0.36	0.001	0	Tcell-NK	Sh2d2a
Elf1	0	0.358938	0.627	0.284	0	Tcell-NK	Elf1
Sidt1	0	0.358733	0.316	0.003	0	Tcell-NK	Sidt1
Akna	0	0.357866	0.395	0.034	0	Tcell-NK	Akna
Trim12a	0	0.356729	0.438	0.097	0	Tcell-NK	Trim12a
Gm12216	0	0.356542	0.398	0.057	0	Tcell-NK	Gm12216
Rbl2	0	0.356033	0.435	0.099	0	Tcell-NK	Rbl2
Rplp1	0	0.355997	0.985	0.949	0	Tcell-NK	Rplp1
Cd4	0	0.355638	0.328	0.012	0	Tcell-NK	Cd4
Rpl23	0	0.355361	0.984	0.944	0	Tcell-NK	Rpl23
Jpt1	0	0.355212	0.537	0.174	0	Tcell-NK	Jpt1
Mbd2	0	0.354458	0.607	0.266	0	Tcell-NK	Mbd2
Psmb10	0	0.353734	0.496	0.142	0	Tcell-NK	Psmb10
Sub1	0	0.353141	0.647	0.306	0	Tcell-NK	Sub1
Rgs1	0	0.35308	0.336	0.016	0	Tcell-NK	Rgs1
Rps27a	0	0.35285	0.977	0.916	0	Tcell-NK	Rps27a
Pak2	0	0.352611	0.661	0.321	0	Tcell-NK	Pak2
Tmem154	0	0.351939	0.355	0.012	0	Tcell-NK	Tmem154
Rps29	0	0.351854	0.991	0.966	0	Tcell-NK	Rps29
Ube2h	0	0.351583	0.558	0.239	0	Tcell-NK	Ube2h
Zdhhc20	0	0.350835	0.469	0.134	0	Tcell-NK	Zdhhc20
Mycbp2	0	0.350618	0.663	0.341	0	Tcell-NK	Mycbp2
Sh2d1a	0	0.350396	0.34	0.001	0	Tcell-NK	Sh2d1a
Rap1b	0	0.350293	0.635	0.28	0	Tcell-NK	Rap1b
Gprin3	0	0.350215	0.347	0.024	0	Tcell-NK	Gprin3
Psme2	0	0.349738	0.548	0.206	0	Tcell-NK	Psme2
Lncpint	0	0.349338	0.584	0.27	0	Tcell-NK	Lncpint
Rpl29	0	0.348503	0.92	0.75	0	Tcell-NK	Rpl29
Nxpe3	0	0.347722	0.377	0.048	0	Tcell-NK	Nxpe3
Sema4d	0	0.347693	0.5	0.152	0	Tcell-NK	Sema4d
Rps12	0	0.347654	0.965	0.862	0	Tcell-NK	Rps12
Zcchc7	0	0.346954	0.6	0.286	0	Tcell-NK	Zcchc7
Rftn1	0	0.346586	0.433	0.094	0	Tcell-NK	Rftn1
Ipcef11	0	0.346494	0.469	0.132	0	Tcell-NK	Ipcef1
Rock1	0	0.346163	0.671	0.354	0	Tcell-NK	Rock1
Rap1gds1	0	0.346045	0.525	0.207	0	Tcell-NK	Rap1gds1
Vasp	0	0.34517	0.471	0.118	0	Tcell-NK	Vasp
Tcf20	0	0.345067	0.506	0.19	0	Tcell-NK	Tcf20
Emb1	0	0.344884	0.418	0.12	0	Tcell-NK	Emb
Tnfrsf4	0	0.34461	0.232	0.003	0	Tcell-NK	Tnfrsf4
Kcnn4	0	0.344197	0.37	0.023	0	Tcell-NK	Kcnn4
Fam189b	0	0.343501	0.357	0.009	0	Tcell-NK	Fam189b
Arhgef3	0	0.341625	0.538	0.225	0	Tcell-NK	Arhgef3
Rpl35a	0	0.341351	0.974	0.914	0	Tcell-NK	Rpl35a
Plaat3	0	0.340547	0.446	0.098	0	Tcell-NK	Plaat3
Slfn1	0	0.338506	0.329	0.018	0	Tcell-NK	Slfn1
Selenow	0	0.337819	0.639	0.305	0	Tcell-NK	Selenow
Tgfbr2	0	0.33758	0.569	0.216	0	Tcell-NK	Tgfbr2
Pstpip1	0	0.336978	0.382	0.039	0	Tcell-NK	Pstpip1
Chd2	0	0.336623	0.547	0.239	0	Tcell-NK	Chd2
Tle4	0	0.336373	0.457	0.136	0	Tcell-NK	Tle4
Cmtm7	0	0.336355	0.46	0.114	0	Tcell-NK	Cmtm7
Capza1	0	0.335964	0.51	0.176	0	Tcell-NK	Capza1
Saraf	0	0.335878	0.509	0.177	0	Tcell-NK	Saraf
Slc38a1	0	0.33568	0.378	0.046	0	Tcell-NK	Slc38a1
Eif3f	0	0.335409	0.637	0.309	0	Tcell-NK	Eif3f
Spn	0	0.335408	0.361	0.022	0	Tcell-NK	Spn
Stk24	0	0.334482	0.455	0.126	0	Tcell-NK	Stk24
Gm8369	0	0.334392	0.326	0.012	0	Tcell-NK	Gm8369
Tank	0	0.33388	0.418	0.115	0	Tcell-NK	Tank
Rbm39	0	0.333784	0.894	0.665	0	Tcell-NK	Rbm39
AC149090.1	0	0.333422	0.539	0.229	0	Tcell-NK	AC149090.1
Foxn3	0	0.332807	0.621	0.346	0	Tcell-NK	Foxn3
Arpc2	0	0.332752	0.809	0.523	0	Tcell-NK	Arpc2
9930111J21Rik2	0	0.331235	0.425	0.095	0	Tcell-NK	9930111J21Rik2
Cntrl	0	0.330949	0.41	0.079	0	Tcell-NK	Cntrl
Nfatc1	0	0.329698	0.379	0.056	0	Tcell-NK	Nfatc1
Pvt1	0	0.329018	0.404	0.092	0	Tcell-NK	Pvt1
Atp11b	0	0.327582	0.44	0.129	0	Tcell-NK	Atp11b
Arhgap25	0	0.327302	0.403	0.076	0	Tcell-NK	Arhgap25
Zfp292	0	0.327282	0.521	0.205	0	Tcell-NK	Zfp292
Baz1a	0	0.327163	0.457	0.132	0	Tcell-NK	Baz1a
Otulinl	0	0.327081	0.451	0.102	0	Tcell-NK	Otulinl
Cytip	0	0.327029	0.469	0.144	0	Tcell-NK	Cytip
Rps15	0	0.325568	0.953	0.851	0	Tcell-NK	Rps15
Nup210	0	0.325389	0.374	0.048	0	Tcell-NK	Nup210
Rpl6	0	0.325044	0.978	0.929	0	Tcell-NK	Rpl6
Btg2	0	0.324699	0.488	0.166	0	Tcell-NK	Btg2
Diaph1	0	0.32446	0.533	0.22	0	Tcell-NK	Diaph1
Rpl14	0	0.324347	0.96	0.859	0	Tcell-NK	Rpl14
Tap2	0	0.32416	0.434	0.096	0	Tcell-NK	Tap2
Prkcb	0	0.324093	0.448	0.114	0	Tcell-NK	Prkcb
Tcf12	0	0.32383	0.606	0.317	0	Tcell-NK	Tcf12
Clint11	0	0.323469	0.648	0.347	0	Tcell-NK	Clint1
Tecpr1	0	0.320921	0.391	0.077	0	Tcell-NK	Tecpr1
Rpl4	0	0.320659	0.846	0.638	0	Tcell-NK	Rpl4
Rnf138	0	0.31983	0.392	0.084	0	Tcell-NK	Rnf138
Rfx7	0	0.319408	0.469	0.177	0	Tcell-NK	Rfx7
Gramd1b	0	0.319308	0.497	0.163	0	Tcell-NK	Gramd1b
Gpsm3	0	0.319275	0.413	0.082	0	Tcell-NK	Gpsm3
Spcs2	0	0.318221	0.558	0.247	0	Tcell-NK	Spcs2
Dennd1b	0	0.318198	0.505	0.195	0	Tcell-NK	Dennd1b
Rpl10a	0	0.317652	0.921	0.773	0	Tcell-NK	Rpl10a
Cyth1	0	0.317296	0.465	0.139	0	Tcell-NK	Cyth1
Klrk1	0	0.316866	0.205	0.017	0	Tcell-NK	Klrk1
Phf21a	0	0.315896	0.558	0.279	0	Tcell-NK	Phf21a
Cd200r1	0	0.315816	0.29	0.031	0	Tcell-NK	Cd200r1
Lax1	0	0.315737	0.317	0.004	0	Tcell-NK	Lax1
Rpl7	0	0.315673	0.963	0.851	0	Tcell-NK	Rpl7
2022-09-09	0	0.315569	0.416	0.094	0	Tcell-NK	2022-09-09
Srsf7	0	0.315371	0.531	0.218	0	Tcell-NK	Srsf7
Rapgef1	0	0.314934	0.458	0.143	0	Tcell-NK	Rapgef1
Ubac2	0	0.314917	0.472	0.17	0	Tcell-NK	Ubac2
Rpl5	0	0.31441	0.877	0.694	0	Tcell-NK	Rpl5
Gm44174	0	0.313933	0.214	0.001	0	Tcell-NK	Gm44174
Pced1b	0	0.313405	0.4	0.09	0	Tcell-NK	Pced1b
Tcf7	0	0.313292	0.285	0.004	0	Tcell-NK	Tcf7
Nfkbia	0	0.31165	0.455	0.204	0	Tcell-NK	Nfkbia
Samd3	0	0.311125	0.269	0.001	0	Tcell-NK	Samd3
Dnajc15	0	0.310562	0.51	0.241	0	Tcell-NK	Dnajc15
Kmt2a	0	0.310449	0.506	0.2	0	Tcell-NK	Kmt2a
Sesn3	0	0.309928	0.419	0.116	0	Tcell-NK	Sesn3
Sumo2	0	0.309864	0.703	0.411	0	Tcell-NK	Sumo2
Creb1	0	0.309635	0.439	0.151	0	Tcell-NK	Creb1
Arl6ip5	0	0.309616	0.467	0.15	0	Tcell-NK	Arl6ip5
Stag1	0	0.307472	0.615	0.318	0	Tcell-NK	Stag1
Eef1b2	0	0.307142	0.771	0.53	0	Tcell-NK	Eef1b2
Sec11c	0	0.306731	0.471	0.162	0	Tcell-NK	Sec11c
Capzb	0	0.306561	0.604	0.295	0	Tcell-NK	Capzb
H2-T22	0	0.306488	0.439	0.127	0	Tcell-NK	H2-T22
Insyn2b	0	0.306339	0.311	0.019	0	Tcell-NK	Insyn2b
Snrnp70	0	0.306323	0.569	0.273	0	Tcell-NK	Snrnp70
Prrc2c	0	0.306222	0.654	0.384	0	Tcell-NK	Prrc2c
Mdfic	0	0.30547	0.41	0.142	0	Tcell-NK	Mdfic
Cdc42ep3	0	0.305469	0.37	0.051	0	Tcell-NK	Cdc42ep3
Mctp2	0	0.305278	0.305	0.019	0	Tcell-NK	Mctp2
Ube2i	0	0.304982	0.518	0.208	0	Tcell-NK	Ube2i
Iqgap2	0	0.304354	0.518	0.22	0	Tcell-NK	Iqgap2
Tmem50a	0	0.303522	0.517	0.2	0	Tcell-NK	Tmem50a
Rack1	0	0.303258	0.842	0.639	0	Tcell-NK	Rack1
Cdk8	0	0.302321	0.715	0.36	0	Tcell-NK	Cdk8
Rnf125	0	0.30217	0.308	0.017	0	Tcell-NK	Rnf125
Jak2	0	0.300949	0.396	0.102	0	Tcell-NK	Jak2
Ptp4a2	0	0.300946	0.673	0.384	0	Tcell-NK	Ptp4a2
Dtnb	0	0.300758	0.414	0.139	0	Tcell-NK	Dtnb
Rpl15	0	0.300222	0.95	0.822	0	Tcell-NK	Rpl15
Rasa1	0	0.3001	0.437	0.152	0	Tcell-NK	Rasa1
Irf1	0	0.298786	0.394	0.097	0	Tcell-NK	Irf1
Herc4	0	0.298778	0.468	0.176	0	Tcell-NK	Herc4
Fkbp3	0	0.297766	0.515	0.219	0	Tcell-NK	Fkbp3
Sash3	0	0.297499	0.324	0.022	0	Tcell-NK	Sash3
Sik3	0	0.297396	0.576	0.305	0	Tcell-NK	Sik3
Susd6	0	0.297381	0.53	0.246	0	Tcell-NK	Susd6
Rps8	0	0.297373	0.986	0.951	0	Tcell-NK	Rps8
D16Ertd472e	0	0.296773	0.321	0.023	0	Tcell-NK	D16Ertd472e
Serpina3g	0	0.295974	0.285	0.021	0	Tcell-NK	Serpina3g
Nsmaf	0	0.295425	0.373	0.089	0	Tcell-NK	Nsmaf
Stap1	0	0.294916	0.366	0.063	0	Tcell-NK	Stap1
Srrm2	0	0.293812	0.761	0.512	0	Tcell-NK	Srrm2
Ambra1	0	0.29328	0.5	0.225	0	Tcell-NK	Ambra1
Dennd1c	0	0.292191	0.331	0.029	0	Tcell-NK	Dennd1c
Ucp2	0	0.291995	0.537	0.225	0	Tcell-NK	Ucp2
Oprm1	0	0.291802	0.296	0.029	0	Tcell-NK	Oprm1
Eml4	0	0.291612	0.479	0.192	0	Tcell-NK	Eml4
1810026B05Rik	0	0.291124	0.434	0.138	0	Tcell-NK	1810026B05Rik
Pdcd1	0	0.290939	0.217	0.001	0	Tcell-NK	Pdcd1
Tbx21	0	0.289725	0.266	0.002	0	Tcell-NK	Tbx21
H2afy	0	0.289456	0.555	0.263	0	Tcell-NK	H2afy
Rgs3	0	0.288998	0.35	0.066	0	Tcell-NK	Rgs3
Ctla4	0	0.288871	0.204	0.001	0	Tcell-NK	Ctla4
Tap1	0	0.288777	0.393	0.089	0	Tcell-NK	Tap1
Gbp7	0	0.28872	0.36	0.085	0	Tcell-NK	Gbp7
Rassf5	0	0.288701	0.341	0.037	0	Tcell-NK	Rassf5
Padi2	0	0.288681	0.294	0.014	0	Tcell-NK	Padi2
Sla2	0	0.288402	0.293	0.001	0	Tcell-NK	Sla2
Mapkapk3	0	0.288386	0.35	0.08	0	Tcell-NK	Mapkapk3
Cbl	0	0.287937	0.464	0.178	0	Tcell-NK	Cbl
Ifi209	0	0.287096	0.316	0.041	0	Tcell-NK	Ifi209
Eif3e	0	0.287082	0.539	0.249	0	Tcell-NK	Eif3e
P2rx7	0	0.287037	0.314	0.063	0	Tcell-NK	P2rx7
Fgl2	0	0.286322	0.316	0.07	0	Tcell-NK	Fgl2
Lrrc8c	0	0.286172	0.406	0.106	0	Tcell-NK	Lrrc8c
Rplp0	0	0.285993	0.971	0.905	0	Tcell-NK	Rplp0
Arhgef6	0	0.285472	0.366	0.079	0	Tcell-NK	Arhgef6
Psd4	0	0.284584	0.311	0.022	0	Tcell-NK	Psd4
Zfp652	0	0.284526	0.41	0.136	0	Tcell-NK	Zfp652
Stat5b	0	0.284188	0.387	0.126	0	Tcell-NK	Stat5b
Arid1a	0	0.284162	0.492	0.213	0	Tcell-NK	Arid1a
Zfp148	0	0.284023	0.509	0.241	0	Tcell-NK	Zfp148
Gpr68	0	0.283669	0.297	0.014	0	Tcell-NK	Gpr68
4933406I18Rik	0	0.283572	0.312	0.081	0	Tcell-NK	4933406I18Rik
Rap1a	0	0.283407	0.594	0.307	0	Tcell-NK	Rap1a
Gm36975	0	0.282871	0.287	0.032	0	Tcell-NK	Gm36975
Cog5	0	0.282619	0.455	0.184	0	Tcell-NK	Cog5
Il18rap	0	0.282215	0.266	0.012	0	Tcell-NK	Il18rap
4930444A19Rik	0	0.282168	0.299	0.031	0	Tcell-NK	4930444A19Rik
Tes	0	0.281893	0.386	0.095	0	Tcell-NK	Tes
Il21r	0	0.281646	0.318	0.038	0	Tcell-NK	Il21r
Sntb2	0	0.281557	0.416	0.151	0	Tcell-NK	Sntb2
Msn	0	0.281504	0.623	0.302	0	Tcell-NK	Msn
Satb1	0	0.281069	0.212	0.016	0	Tcell-NK	Satb1
Irf2	0	0.281048	0.509	0.228	0	Tcell-NK	Irf2
Sorl12	0	0.281002	0.502	0.216	0	Tcell-NK	Sorl1
Eya2	0	0.280495	0.276	0.012	0	Tcell-NK	Eya2
Kif21b	0	0.279977	0.3	0.019	0	Tcell-NK	Kif21b
Fchsd2	0	0.279128	0.451	0.178	0	Tcell-NK	Fchsd2
Fam102a	0	0.278547	0.354	0.076	0	Tcell-NK	Fam102a
Brd4	0	0.278279	0.526	0.252	0	Tcell-NK	Brd4
Arap2	0	0.278013	0.393	0.132	0	Tcell-NK	Arap2
Sumo1	0	0.277735	0.557	0.278	0	Tcell-NK	Sumo1
Sipa1	0	0.277442	0.358	0.079	0	Tcell-NK	Sipa1
Ranbp9	0	0.277438	0.438	0.163	0	Tcell-NK	Ranbp9
Zfp53	0	0.277283	0.312	0.063	0	Tcell-NK	Zfp53
Hnrnpll	0	0.27618	0.362	0.102	0	Tcell-NK	Hnrnpll
Ctse	0	0.275791	0.287	0.011	0	Tcell-NK	Ctse
Heca	0	0.27536	0.366	0.099	0	Tcell-NK	Heca
Prkd2	0	0.275276	0.336	0.056	0	Tcell-NK	Prkd2
Nlrc3	0	0.275089	0.283	0.01	0	Tcell-NK	Nlrc3
Kpna4	0	0.275045	0.515	0.238	0	Tcell-NK	Kpna4
Fgf13	0	0.27448	0.22	0.026	0	Tcell-NK	Fgf13
Supt4a	0	0.273469	0.473	0.193	0	Tcell-NK	Supt4a
Pglyrp2	0	0.273329	0.281	0.002	0	Tcell-NK	Pglyrp2
Pim1	0	0.272999	0.315	0.08	0	Tcell-NK	Pim1
Tpp2	0	0.272677	0.409	0.135	0	Tcell-NK	Tpp2
Klf13	0	0.272477	0.475	0.188	0	Tcell-NK	Klf13
Rcsd1	0	0.272252	0.386	0.113	0	Tcell-NK	Rcsd1
Il16	0	0.272172	0.319	0.037	0	Tcell-NK	Il16
Slfn8	0	0.272075	0.299	0.039	0	Tcell-NK	Slfn8
Abcb1a	0	0.271421	0.267	0.01	0	Tcell-NK	Abcb1a
Ubash3b	0	0.271091	0.357	0.126	0	Tcell-NK	Ubash3b
Slc28a2	0	0.27101	0.271	0.008	0	Tcell-NK	Slc28a2
Ighm	0	0.270329	0.348	0.077	0	Tcell-NK	Ighm
Slc4a7	0	0.26996	0.337	0.084	0	Tcell-NK	Slc4a7
Cyth4	0	0.269195	0.415	0.114	0	Tcell-NK	Cyth4
Gata31	0	0.269158	0.325	0.079	0	Tcell-NK	Gata3
Abracl	0	0.268687	0.484	0.214	0	Tcell-NK	Abracl
Aff3	0	0.268513	0.247	0.032	0	Tcell-NK	Aff3
Batf	0	0.268164	0.274	0.022	0	Tcell-NK	Batf
Sp4	0	0.267953	0.324	0.06	0	Tcell-NK	Sp4
Vps13a	0	0.267924	0.447	0.185	0	Tcell-NK	Vps13a
Agap2	0	0.267911	0.278	0.007	0	Tcell-NK	Agap2
A430093F15Rik	0	0.267441	0.249	0.003	0	Tcell-NK	A430093F15Rik
Klhl6	0	0.267299	0.302	0.054	0	Tcell-NK	Klhl6
Xrn1	0	0.266162	0.426	0.171	0	Tcell-NK	Xrn1
Ythdc1	0	0.26607	0.45	0.195	0	Tcell-NK	Ythdc1
Slamf1	0	0.265864	0.244	0.004	0	Tcell-NK	Slamf1
Glipr1	0	0.265592	0.322	0.048	0	Tcell-NK	Glipr1
Rpl24	0	0.265497	0.959	0.892	0	Tcell-NK	Rpl24
Lfng	0	0.264701	0.311	0.044	0	Tcell-NK	Lfng
Dcaf5	0	0.264638	0.375	0.119	0	Tcell-NK	Dcaf5
Znrf2	0	0.264604	0.433	0.168	0	Tcell-NK	Znrf2
Rngtt	0	0.264185	0.375	0.115	0	Tcell-NK	Rngtt
Arid4a	0	0.264176	0.452	0.188	0	Tcell-NK	Arid4a
Vav1	0	0.264079	0.34	0.062	0	Tcell-NK	Vav1
Jakmip1	0	0.263848	0.266	0.003	0	Tcell-NK	Jakmip1
Esco1	0	0.262715	0.384	0.119	0	Tcell-NK	Esco1
Nlk1	0	0.261909	0.444	0.194	0	Tcell-NK	Nlk
Galnt10	0	0.261442	0.313	0.069	0	Tcell-NK	Galnt10
Atp2b4	0	0.261354	0.327	0.071	0	Tcell-NK	Atp2b4
Cdk2ap2	0	0.261262	0.411	0.136	0	Tcell-NK	Cdk2ap2
Lbh	0	0.260521	0.34	0.063	0	Tcell-NK	Lbh
Trim30a	0	0.258623	0.353	0.113	0	Tcell-NK	Trim30a
Txk	0	0.258025	0.22	0.002	0	Tcell-NK	Txk
H2-T23	0	0.257402	0.454	0.175	0	Tcell-NK	H2-T23
Tspan13	0	0.256221	0.312	0.073	0	Tcell-NK	Tspan13
Psip1	0	0.256207	0.378	0.115	0	Tcell-NK	Psip1
Virma	0	0.255784	0.363	0.105	0	Tcell-NK	Virma
Clec2i	0	0.255688	0.273	0.016	0	Tcell-NK	Clec2i
Aebp2	0	0.255616	0.371	0.118	0	Tcell-NK	Aebp2
Cab39	0	0.255213	0.45	0.197	0	Tcell-NK	Cab39
Tra2b	0	0.25471	0.433	0.175	0	Tcell-NK	Tra2b
Fmnl1	0	0.254053	0.34	0.078	0	Tcell-NK	Fmnl1
Nfatc2	0	0.254	0.307	0.051	0	Tcell-NK	Nfatc2
Trp53inp1	0	0.25398	0.317	0.066	0	Tcell-NK	Trp53inp1
Tpst2	0	0.25379	0.339	0.077	0	Tcell-NK	Tpst2
Sh2d3c	0	0.253338	0.311	0.06	0	Tcell-NK	Sh2d3c
Cdkn1b	0	0.253206	0.372	0.118	0	Tcell-NK	Cdkn1b
Mrtfa	0	0.253073	0.43	0.167	0	Tcell-NK	Mrtfa
Acp5	0	0.252423	0.328	0.067	0	Tcell-NK	Acp5
Rundc3b	0	0.251833	0.237	0.008	0	Tcell-NK	Rundc3b
Parp14	0	0.251794	0.362	0.126	0	Tcell-NK	Parp14
Snrpf	0	0.251764	0.457	0.194	0	Tcell-NK	Snrpf
Klrd1	0	0.250675	0.193	0.016	0	Tcell-NK	Klrd1
Ctcf	0	0.250341	0.436	0.181	0	Tcell-NK	Ctcf
Rhof	0	0.250124	0.267	0.014	0	Tcell-NK	Rhof
Actr2	8.6574e-305	0.271468	0.57	0.297	1.89978e-300	Tcell-NK	Actr2
Arid4b	2.81977e-304	0.267024	0.498	0.245	6.1877e-300	Tcell-NK	Arid4b
Myl12b	2.54951e-300	0.284502	0.698	0.426	5.59464e-296	Tcell-NK	Myl12b
Stag2	1.97242e-296	0.253211	0.48	0.229	4.32828e-292	Tcell-NK	Stag2
Ncor1	1.43253e-295	0.286268	0.725	0.486	3.14355e-291	Tcell-NK	Ncor1
Ly6e	1.4956e-289	0.316218	0.88	0.533	3.28194e-285	Tcell-NK	Ly6e
Lnpep	2.89589e-284	0.256563	0.495	0.246	6.35474e-280	Tcell-NK	Lnpep
[truncated: 8,918 more rows]
