# Supplementary material for: Single-cell sequencing dissects the transcriptional identity of activated fibroblasts and identifies novel persistent distal tubular injury patterns in kidney fibrosis
Source: Sci Rep. 2024 Jan 3;14:439. doi: 10.1038/s41598-023-50195-0 (PMC10764314; doi:10.1038/s41598-023-50195-0)
Supplement: Supplementary file 3 — Supplementary Table S2. [file 41598_2023_50195_MOESM3_ESM.xlsx]

## Sheet: Ctrl
ligand	receptor	lclust	rclust	lexp	rexp				lclust	rclust
Adam17	Itgb1	Bcell	Bcell	0.518823	2.102				Bcell	Bcell		151
Adam17	Notch1	Bcell	Bcell	0.518823	0.31417				Bcell	cDC1		130
Adam9	Itgav	Bcell	Bcell	0.577693	0.396641				Bcell	CD-I		47
Adam9	Itgb1	Bcell	Bcell	0.577693	2.102				Bcell	CD-P		55
Adam9	Itgb5	Bcell	Bcell	0.577693	0.439887				Bcell	DT		35
Angpt1	Itgb1	Bcell	Bcell	0.298078	2.102				Bcell	Endo		104
App	Cav1	Bcell	Bcell	1.51628	0.673115				Bcell	Fibro1		121
App	Lrp1	Bcell	Bcell	1.51628	0.376238				Bcell	Fibro2		93
Arf1	Insr	Bcell	Bcell	0.526612	0.555289				Bcell	Fibro3		78
Calm1	Cacna1c	Bcell	Bcell	1.55646	2.44677				Bcell	frTEC		99
Calm1	Glp1r	Bcell	Bcell	1.55646	1.10841				Bcell	LOH		106
Calm1	Insr	Bcell	Bcell	1.55646	0.555289				Bcell	Macro		84
Calm1	Mylk	Bcell	Bcell	1.55646	2.90423				Bcell	Neut		50
Calm1	Pde1a	Bcell	Bcell	1.55646	1.30925				Bcell	cDC2		150
Calm1	Ptpra	Bcell	Bcell	1.55646	0.765816				Bcell	Podo		72
Calm1	Trpc3	Bcell	Bcell	1.55646	0.557635				Bcell	prTcell-NK		159
Calm2	Cacna1c	Bcell	Bcell	1.71012	2.44677				Bcell	PT-S1		105
Calm2	Insr	Bcell	Bcell	1.71012	0.555289				Bcell	PT-S2		105
Calm2	Mylk	Bcell	Bcell	1.71012	2.90423				Bcell	PT-S3		95
Calm2	Pde1a	Bcell	Bcell	1.71012	1.30925				Bcell	Tcell-NK		118
Calm3	Insr	Bcell	Bcell	0.970105	0.555289				cDC1	Bcell		155
Calm3	Mylk	Bcell	Bcell	0.970105	2.90423				cDC1	cDC1		136
Calm3	Pde1a	Bcell	Bcell	0.970105	1.30925				cDC1	CD-I		52
Calr	Itgav	Bcell	Bcell	1.013	0.396641				cDC1	CD-P		61
Calr	Lrp1	Bcell	Bcell	1.013	0.376238				cDC1	DT		42
Col18a1	Gpc4	Bcell	Bcell	1.62431	0.727932				cDC1	Endo		118
Col18a1	Itgb1	Bcell	Bcell	1.62431	2.102				cDC1	Fibro1		116
Col1a2	Cd93	Bcell	Bcell	0.459118	0.422182				cDC1	Fibro2		90
Col1a2	Itga1	Bcell	Bcell	0.459118	1.1657				cDC1	Fibro3		82
Col1a2	Itgav	Bcell	Bcell	0.459118	0.396641				cDC1	frTEC		103
Col1a2	Itgb1	Bcell	Bcell	0.459118	2.102				cDC1	LOH		108
Col3a1	Ddr1	Bcell	Bcell	0.309671	0.312205				cDC1	Macro		91
Col3a1	Ddr2	Bcell	Bcell	0.309671	0.320708				cDC1	Neut		54
Col3a1	Itgb1	Bcell	Bcell	0.309671	2.102				cDC1	cDC2		134
Col4a1	Cd47	Bcell	Bcell	1.62211	0.388496				cDC1	Podo		82
Col4a1	Cd93	Bcell	Bcell	1.62211	0.422182				cDC1	prTcell-NK		156
Col4a1	Itga1	Bcell	Bcell	1.62211	1.1657				cDC1	PT-S1		114
Col4a1	Itgav	Bcell	Bcell	1.62211	0.396641				cDC1	PT-S2		120
Col4a1	Itgb1	Bcell	Bcell	1.62211	2.102				cDC1	PT-S3		106
Col4a2	Cd93	Bcell	Bcell	1.31618	0.422182				cDC1	Tcell-NK		116
Col4a4	Cd47	Bcell	Bcell	0.321267	0.388496				CD-I	Bcell		89
Col4a4	Cd93	Bcell	Bcell	0.321267	0.422182				CD-I	cDC1		75
Col4a4	Itga1	Bcell	Bcell	0.321267	1.1657				CD-I	CD-I		21
Col4a4	Itgav	Bcell	Bcell	0.321267	0.396641				CD-I	CD-P		35
Col4a4	Itgb1	Bcell	Bcell	0.321267	2.102				CD-I	DT		16
Col4a5	Cd47	Bcell	Bcell	0.58266	0.388496				CD-I	Endo		67
Col4a5	Cd93	Bcell	Bcell	0.58266	0.422182				CD-I	Fibro1		66
Col4a5	Itga1	Bcell	Bcell	0.58266	1.1657				CD-I	Fibro2		48
Col4a5	Itgav	Bcell	Bcell	0.58266	0.396641				CD-I	Fibro3		49
Col4a5	Itgb1	Bcell	Bcell	0.58266	2.102				CD-I	frTEC		55
Col4a6	Cd47	Bcell	Bcell	0.421151	0.388496				CD-I	LOH		59
Col4a6	Cd93	Bcell	Bcell	0.421151	0.422182				CD-I	Macro		48
Col4a6	Itga1	Bcell	Bcell	0.421151	1.1657				CD-I	Neut		33
Col4a6	Itgav	Bcell	Bcell	0.421151	0.396641				CD-I	cDC2		73
Col4a6	Itgb1	Bcell	Bcell	0.421151	2.102				CD-I	Podo		45
Col5a2	Ddr1	Bcell	Bcell	0.251924	0.312205				CD-I	prTcell-NK		76
Col5a2	Itga1	Bcell	Bcell	0.251924	1.1657				CD-I	PT-S1		63
Col5a2	Itgb1	Bcell	Bcell	0.251924	2.102				CD-I	PT-S2		62
Col6a3	Itga1	Bcell	Bcell	0.369583	1.1657				CD-I	PT-S3		58
Col6a3	Itgb1	Bcell	Bcell	0.369583	2.102				CD-I	Tcell-NK		62
Dkk2	Lrp6	Bcell	Bcell	0.766129	0.422162				CD-P	Bcell		96
Fgf1	Fgfr1	Bcell	Bcell	0.847123	0.885911				CD-P	cDC1		86
Fgf1	Fgfr2	Bcell	Bcell	0.847123	0.894179				CD-P	CD-I		28
Fgf1	Nrp1	Bcell	Bcell	0.847123	1.17135				CD-P	CD-P		36
Fn1	Itga4	Bcell	Bcell	0.240142	0.980347				CD-P	DT		20
Fn1	Itga8	Bcell	Bcell	0.240142	0.896204				CD-P	Endo		69
Fn1	Itga9	Bcell	Bcell	0.240142	0.790704				CD-P	Fibro1		69
Fn1	Itgav	Bcell	Bcell	0.240142	0.396641				CD-P	Fibro2		47
Fn1	Itgb1	Bcell	Bcell	0.240142	2.102				CD-P	Fibro3		55
Fn1	Sdc2	Bcell	Bcell	0.240142	0.758364				CD-P	frTEC		62
Gnai2	Adcy9	Bcell	Bcell	1.24608	0.826112				CD-P	LOH		61
Gnai2	Cav1	Bcell	Bcell	1.24608	0.673115				CD-P	Macro		53
Gnai2	Ednra	Bcell	Bcell	1.24608	1.16548				CD-P	Neut		40
Gnai2	Ednrb	Bcell	Bcell	1.24608	0.549365				CD-P	cDC2		74
Gnai2	F2r	Bcell	Bcell	1.24608	0.249919				CD-P	Podo		50
Gnai2	Igf1r	Bcell	Bcell	1.24608	1.02337				CD-P	prTcell-NK		91
Gnai2	S1pr3	Bcell	Bcell	1.24608	0.9427				CD-P	PT-S1		65
Gnai2	Tbxa2r	Bcell	Bcell	1.24608	0.297603				CD-P	PT-S2		73
Gnai2	Unc5b	Bcell	Bcell	1.24608	0.297353				CD-P	PT-S3		63
Gnas	Adcy9	Bcell	Bcell	2.28	0.826112				CD-P	Tcell-NK		66
Gnas	Gcgr	Bcell	Bcell	2.28	0.564798				DT	Bcell		71
Gnas	Glp1r	Bcell	Bcell	2.28	1.10841				DT	cDC1		61
Gpc3	Cd81	Bcell	Bcell	0.28088	1.21927				DT	CD-I		18
Gpc3	Igf1r	Bcell	Bcell	0.28088	1.02337				DT	CD-P		26
Gpi1	Amfr	Bcell	Bcell	0.774352	0.379069				DT	DT		11
Hbegf	Cd82	Bcell	Bcell	0.272121	0.256945				DT	Endo		51
Hbegf	Cd9	Bcell	Bcell	0.272121	1.02826				DT	Fibro1		51
Hras	Agtr1a	Bcell	Bcell	0.296591	0.615567				DT	Fibro2		34
Hras	Cav1	Bcell	Bcell	0.296591	0.673115				DT	Fibro3		42
Hras	Insr	Bcell	Bcell	0.296591	0.555289				DT	frTEC		40
Hras	Sdc2	Bcell	Bcell	0.296591	0.758364				DT	LOH		43
Hsp90b1	Lrp1	Bcell	Bcell	1.31892	0.376238				DT	Macro		34
Hspg2	Itgb1	Bcell	Bcell	0.607002	2.102				DT	Neut		28
Hspg2	Ptprs	Bcell	Bcell	0.607002	0.407224				DT	cDC2		49
Hspg2	Sdc1	Bcell	Bcell	0.607002	0.276011				DT	Podo		34
Inhba	Tgfbr3	Bcell	Bcell	0.345805	0.308098				DT	prTcell-NK		60
Jag1	Notch1	Bcell	Bcell	0.713057	0.31417				DT	PT-S1		47
Jag1	Notch2	Bcell	Bcell	0.713057	0.744481				DT	PT-S2		47
Jag1	Notch3	Bcell	Bcell	0.713057	2.19694				DT	PT-S3		48
Lama2	Itga1	Bcell	Bcell	0.742687	1.1657				DT	Tcell-NK		46
Lama2	Itga7	Bcell	Bcell	0.742687	0.659425				Endo	Bcell		110
Lama2	Itgb1	Bcell	Bcell	0.742687	2.102				Endo	cDC1		97
Lama4	Itgav	Bcell	Bcell	0.567943	0.396641				Endo	CD-I		31
Lama4	Itgb1	Bcell	Bcell	0.567943	2.102				Endo	CD-P		36
Lama5	Bcam	Bcell	Bcell	0.639716	1.50256				Endo	DT		18
Lama5	Itgb1	Bcell	Bcell	0.639716	2.102				Endo	Endo		80
Lama5	Sdc1	Bcell	Bcell	0.639716	0.276011				Endo	Fibro1		80
Lamc1	Itga1	Bcell	Bcell	0.413071	1.1657				Endo	Fibro2		60
Lamc1	Itga7	Bcell	Bcell	0.413071	0.659425				Endo	Fibro3		53
Lamc1	Itgav	Bcell	Bcell	0.413071	0.396641				Endo	frTEC		68
Lamc1	Itgb1	Bcell	Bcell	0.413071	2.102				Endo	LOH		73
Lamc3	Itgb1	Bcell	Bcell	0.33905	2.102				Endo	Macro		57
Lpl	Lrp1	Bcell	Bcell	0.443639	0.376238				Endo	Neut		36
Lpl	Sdc1	Bcell	Bcell	0.443639	0.276011				Endo	cDC2		86
Lpl	Vldlr	Bcell	Bcell	0.443639	0.282724				Endo	Podo		51
Lrpap1	Lrp1	Bcell	Bcell	0.592193	0.376238				Endo	prTcell-NK		104
Lrpap1	Sorl1	Bcell	Bcell	0.592193	0.277607				Endo	PT-S1		76
Lrpap1	Sort1	Bcell	Bcell	0.592193	0.697076				Endo	PT-S2		75
Lrpap1	Vldlr	Bcell	Bcell	0.592193	0.282724				Endo	PT-S3		70
Ltbp1	Itgb5	Bcell	Bcell	1.58871	0.439887				Endo	Tcell-NK		79
Ltbp3	Itgb5	Bcell	Bcell	0.253281	0.439887				Fibro1	Bcell		104
Mfge8	Itgav	Bcell	Bcell	1.88774	0.396641				Fibro1	cDC1		79
Mfge8	Pdgfrb	Bcell	Bcell	1.88774	1.02763				Fibro1	CD-I		22
Ngf	Kidins220	Bcell	Bcell	1.10184	0.59373				Fibro1	CD-P		33
Ngf	Maged1	Bcell	Bcell	1.10184	0.486035				Fibro1	DT		16
Ngf	Sort1	Bcell	Bcell	1.10184	0.697076				Fibro1	Endo		66
Npnt	Itga8	Bcell	Bcell	0.343362	0.896204				Fibro1	Fibro1		70
Npnt	Itgb1	Bcell	Bcell	0.343362	2.102				Fibro1	Fibro2		52
Ntf3	Ntrk3	Bcell	Bcell	0.700976	0.999351				Fibro1	Fibro3		49
Ntn1	Neo1	Bcell	Bcell	0.258856	0.675536				Fibro1	frTEC		62
Ntn1	Unc5b	Bcell	Bcell	0.258856	0.297353				Fibro1	LOH		62
Pdap1	Pdgfrb	Bcell	Bcell	0.707577	1.02763				Fibro1	Macro		51
Pdgfa	Pdgfrb	Bcell	Bcell	0.906451	1.02763				Fibro1	Neut		34
Pdgfc	Pdgfrb	Bcell	Bcell	0.481534	1.02763				Fibro1	cDC2		84
Pdgfd	Pdgfrb	Bcell	Bcell	1.30061	1.02763				Fibro1	Podo		48
Pgf	Nrp1	Bcell	Bcell	0.253807	1.17135				Fibro1	prTcell-NK		94
Plat	Lrp1	Bcell	Bcell	0.32943	0.376238				Fibro1	PT-S1		65
Psap	Lrp1	Bcell	Bcell	0.920459	0.376238				Fibro1	PT-S2		68
Psap	Sort1	Bcell	Bcell	0.920459	0.697076				Fibro1	PT-S3		58
Ren1	Atp6ap2	Bcell	Bcell	0.652399	0.298528				Fibro1	Tcell-NK		70
Serpine2	Lrp1	Bcell	Bcell	0.951841	0.376238				Fibro2	Bcell		86
Serping1	Lrp1	Bcell	Bcell	0.73448	0.376238				Fibro2	cDC1		78
Sorbs1	Insr	Bcell	Bcell	1.50355	0.555289				Fibro2	CD-I		22
Sorbs1	Itga1	Bcell	Bcell	1.50355	1.1657				Fibro2	CD-P		35
Sorbs1	Itgb5	Bcell	Bcell	1.50355	0.439887				Fibro2	DT		17
Tgfb2	Tgfbr2	Bcell	Bcell	0.541814	0.387845				Fibro2	Endo		64
Tgfb2	Tgfbr3	Bcell	Bcell	0.541814	0.308098				Fibro2	Fibro1		64
Tgfb3	Tgfbr2	Bcell	Bcell	0.624981	0.387845				Fibro2	Fibro2		47
Tgfb3	Tgfbr3	Bcell	Bcell	0.624981	0.308098				Fibro2	Fibro3		45
Timp2	Itgb1	Bcell	Bcell	0.650531	2.102				Fibro2	frTEC		59
Vegfb	Nrp1	Bcell	Bcell	0.319435	1.17135				Fibro2	LOH		56
Adam17	Erbb4	Bcell	cDC1	0.518823	0.325516				Fibro2	Macro		49
Adam17	Itgb1	Bcell	cDC1	0.518823	0.965471				Fibro2	Neut		34
Adam9	Itgav	Bcell	cDC1	0.577693	0.399421				Fibro2	cDC2		74
Adam9	Itgb1	Bcell	cDC1	0.577693	0.965471				Fibro2	Podo		43
Adam9	Itgb5	Bcell	cDC1	0.577693	0.280362				Fibro2	prTcell-NK		82
Angpt1	Itgb1	Bcell	cDC1	0.298078	0.965471				Fibro2	PT-S1		63
Anxa1	Egfr	Bcell	cDC1	0.281176	0.371271				Fibro2	PT-S2		60
App	Lrp1	Bcell	cDC1	1.51628	0.332973				Fibro2	PT-S3		56
App	Tnfrsf21	Bcell	cDC1	1.51628	0.246659				Fibro2	Tcell-NK		64
Arf1	Insr	Bcell	cDC1	0.526612	0.329588				Fibro3	Bcell		77
Calm1	Egfr	Bcell	cDC1	1.55646	0.371271				Fibro3	cDC1		66
Calm1	Grm7	Bcell	cDC1	1.55646	0.243298				Fibro3	CD-I		20
Calm1	Insr	Bcell	cDC1	1.55646	0.329588				Fibro3	CD-P		29
Calm1	Mylk	Bcell	cDC1	1.55646	1.00541				Fibro3	DT		15
Calm1	Pde1a	Bcell	cDC1	1.55646	0.255834				Fibro3	Endo		54
Calm1	Ptpra	Bcell	cDC1	1.55646	0.317027				Fibro3	Fibro1		58
Calm2	Egfr	Bcell	cDC1	1.71012	0.371271				Fibro3	Fibro2		39
Calm2	Grm7	Bcell	cDC1	1.71012	0.243298				Fibro3	Fibro3		55
Calm2	Insr	Bcell	cDC1	1.71012	0.329588				Fibro3	frTEC		60
Calm2	Mylk	Bcell	cDC1	1.71012	1.00541				Fibro3	LOH		49
Calm2	Pde1a	Bcell	cDC1	1.71012	0.255834				Fibro3	Macro		47
Calm3	Egfr	Bcell	cDC1	0.970105	0.371271				Fibro3	Neut		36
Calm3	Grm7	Bcell	cDC1	0.970105	0.243298				Fibro3	cDC2		61
Calm3	Insr	Bcell	cDC1	0.970105	0.329588				Fibro3	Podo		36
Calm3	Mylk	Bcell	cDC1	0.970105	1.00541				Fibro3	prTcell-NK		77
Calm3	Pde1a	Bcell	cDC1	0.970105	0.255834				Fibro3	PT-S1		55
Calr	Itgav	Bcell	cDC1	1.013	0.399421				Fibro3	PT-S2		57
Calr	Lrp1	Bcell	cDC1	1.013	0.332973				Fibro3	PT-S3		47
Col18a1	Itgb1	Bcell	cDC1	1.62431	0.965471				Fibro3	Tcell-NK		55
Col1a2	Itga1	Bcell	cDC1	0.459118	0.727535				frTEC	Bcell		67
Col1a2	Itgav	Bcell	cDC1	0.459118	0.399421				frTEC	cDC1		56
Col1a2	Itgb1	Bcell	cDC1	0.459118	0.965471				frTEC	CD-I		11
Col3a1	Ddr2	Bcell	cDC1	0.309671	0.258349				frTEC	CD-P		22
Col3a1	Itgb1	Bcell	cDC1	0.309671	0.965471				frTEC	DT		9
Col4a1	Cd47	Bcell	cDC1	1.62211	0.387087				frTEC	Endo		43
Col4a1	Itga1	Bcell	cDC1	1.62211	0.727535				frTEC	Fibro1		46
Col4a1	Itgav	Bcell	cDC1	1.62211	0.399421				frTEC	Fibro2		24
Col4a1	Itgb1	Bcell	cDC1	1.62211	0.965471				frTEC	Fibro3		55
Col4a1	Itgb8	Bcell	cDC1	1.62211	0.278305				frTEC	frTEC		49
Col4a4	Cd47	Bcell	cDC1	0.321267	0.387087				frTEC	LOH		36
Col4a4	Itga1	Bcell	cDC1	0.321267	0.727535				frTEC	Macro		44
Col4a4	Itgav	Bcell	cDC1	0.321267	0.399421				frTEC	Neut		39
Col4a4	Itgb1	Bcell	cDC1	0.321267	0.965471				frTEC	cDC2		48
Col4a5	Cd47	Bcell	cDC1	0.58266	0.387087				frTEC	Podo		27
Col4a5	Itga1	Bcell	cDC1	0.58266	0.727535				frTEC	prTcell-NK		64
Col4a5	Itgav	Bcell	cDC1	0.58266	0.399421				frTEC	PT-S1		39
Col4a5	Itgb1	Bcell	cDC1	0.58266	0.965471				frTEC	PT-S2		47
Col4a6	Cd47	Bcell	cDC1	0.421151	0.387087				frTEC	PT-S3		40
Col4a6	Itga1	Bcell	cDC1	0.421151	0.727535				frTEC	Tcell-NK		41
Col4a6	Itgav	Bcell	cDC1	0.421151	0.399421				LOH	Bcell		99
Col4a6	Itgb1	Bcell	cDC1	0.421151	0.965471				LOH	cDC1		88
Col5a2	Itga1	Bcell	cDC1	0.251924	0.727535				LOH	CD-I		28
Col5a2	Itgb1	Bcell	cDC1	0.251924	0.965471				LOH	CD-P		39
Col6a3	Itga1	Bcell	cDC1	0.369583	0.727535				LOH	DT		20
Col6a3	Itgb1	Bcell	cDC1	0.369583	0.965471				LOH	Endo		75
Dkk2	Lrp6	Bcell	cDC1	0.766129	0.590064				LOH	Fibro1		79
Fgf1	Egfr	Bcell	cDC1	0.847123	0.371271				LOH	Fibro2		58
Fgf1	Fgfr2	Bcell	cDC1	0.847123	0.536789				LOH	Fibro3		50
Fgf1	Nrp1	Bcell	cDC1	0.847123	0.659069				LOH	frTEC		60
Fn1	Itga4	Bcell	cDC1	0.240142	0.264411				LOH	LOH		71
Fn1	Itga8	Bcell	cDC1	0.240142	0.320698				LOH	Macro		49
Fn1	Itga9	Bcell	cDC1	0.240142	0.246021				LOH	Neut		32
Fn1	Itgav	Bcell	cDC1	0.240142	0.399421				LOH	cDC2		84
Fn1	Itgb1	Bcell	cDC1	0.240142	0.965471				LOH	Podo		48
Fn1	Itgb6	Bcell	cDC1	0.240142	0.333388				LOH	prTcell-NK		96
Fn1	Itgb8	Bcell	cDC1	0.240142	0.278305				LOH	PT-S1		73
Fn1	Nt5e	Bcell	cDC1	0.240142	0.244498				LOH	PT-S2		69
Gnai2	Egfr	Bcell	cDC1	1.24608	0.371271				LOH	PT-S3		67
Gnai2	Igf1r	Bcell	cDC1	1.24608	0.941629				LOH	Tcell-NK		78
Gpc3	Cd81	Bcell	cDC1	0.28088	0.798082				Macro	Bcell		67
Gpc3	Igf1r	Bcell	cDC1	0.28088	0.941629				Macro	cDC1		54
Hbegf	Egfr	Bcell	cDC1	0.272121	0.371271				Macro	CD-I		13
Hbegf	Erbb4	Bcell	cDC1	0.272121	0.325516				Macro	CD-P		25
Hras	Agtr1a	Bcell	cDC1	0.296591	0.390895				Macro	DT		9
Hras	Insr	Bcell	cDC1	0.296591	0.329588				Macro	Endo		45
Hsp90aa1	Egfr	Bcell	cDC1	1.7427	0.371271				Macro	Fibro1		49
Hsp90b1	Lrp1	Bcell	cDC1	1.31892	0.332973				Macro	Fibro2		29
Hspg2	Itgb1	Bcell	cDC1	0.607002	0.965471				Macro	Fibro3		52
Inhba	Eng	Bcell	cDC1	0.345805	0.312247				Macro	frTEC		50
Inhba	Tgfbr3	Bcell	cDC1	0.345805	0.494367				Macro	LOH		41
Lama2	Itga1	Bcell	cDC1	0.742687	0.727535				Macro	Macro		41
Lama2	Itgb1	Bcell	cDC1	0.742687	0.965471				Macro	Neut		42
Lama4	Itgav	Bcell	cDC1	0.567943	0.399421				Macro	cDC2		55
Lama4	Itgb1	Bcell	cDC1	0.567943	0.965471				Macro	Podo		30
Lama5	Bcam	Bcell	cDC1	0.639716	0.270175				Macro	prTcell-NK		68
Lama5	Itgb1	Bcell	cDC1	0.639716	0.965471				Macro	PT-S1		41
Lamc1	Itga1	Bcell	cDC1	0.413071	0.727535				Macro	PT-S2		53
Lamc1	Itgav	Bcell	cDC1	0.413071	0.399421				Macro	PT-S3		42
Lamc1	Itgb1	Bcell	cDC1	0.413071	0.965471				Macro	Tcell-NK		43
Lamc3	Itgb1	Bcell	cDC1	0.33905	0.965471				Neut	Bcell		60
Lpl	Lrp1	Bcell	cDC1	0.443639	0.332973				Neut	cDC1		48
Lpl	Lrp2	Bcell	cDC1	0.443639	1.25446				Neut	CD-I		10
Lpl	Vldlr	Bcell	cDC1	0.443639	0.27605				Neut	CD-P		20
Lrpap1	Lrp1	Bcell	cDC1	0.592193	0.332973				Neut	DT		7
Lrpap1	Lrp2	Bcell	cDC1	0.592193	1.25446				Neut	Endo		37
Lrpap1	Sorl1	Bcell	cDC1	0.592193	0.364975				Neut	Fibro1		46
Lrpap1	Vldlr	Bcell	cDC1	0.592193	0.27605				Neut	Fibro2		28
Ltbp1	Itgb5	Bcell	cDC1	1.58871	0.280362				Neut	Fibro3		42
Ltbp3	Itgb5	Bcell	cDC1	0.253281	0.280362				Neut	frTEC		40
Mfge8	Itgav	Bcell	cDC1	1.88774	0.399421				Neut	LOH		37
Mfge8	Pdgfrb	Bcell	cDC1	1.88774	0.324208				Neut	Macro		35
Ngf	Kidins220	Bcell	cDC1	1.10184	0.350153				Neut	Neut		34
Npnt	Itga8	Bcell	cDC1	0.343362	0.320698				Neut	cDC2		48
Npnt	Itgb1	Bcell	cDC1	0.343362	0.965471				Neut	Podo		23
Pdap1	Pdgfrb	Bcell	cDC1	0.707577	0.324208				Neut	prTcell-NK		60
Pdgfa	Pdgfra	Bcell	cDC1	0.906451	0.539305				Neut	PT-S1		35
Pdgfa	Pdgfrb	Bcell	cDC1	0.906451	0.324208				Neut	PT-S2		43
Pdgfc	Pdgfra	Bcell	cDC1	0.481534	0.539305				Neut	PT-S3		35
Pdgfc	Pdgfrb	Bcell	cDC1	0.481534	0.324208				Neut	Tcell-NK		40
Pdgfd	Pdgfra	Bcell	cDC1	1.30061	0.539305				cDC2	Bcell		156
Pdgfd	Pdgfrb	Bcell	cDC1	1.30061	0.324208				cDC2	cDC1		128
Pgf	Nrp1	Bcell	cDC1	0.253807	0.659069				cDC2	CD-I		41
Pgf	Nrp2	Bcell	cDC1	0.253807	0.265362				cDC2	CD-P		50
Plat	Lrp1	Bcell	cDC1	0.32943	0.332973				cDC2	DT		30
Psap	Lrp1	Bcell	cDC1	0.920459	0.332973				cDC2	Endo		96
Ren1	Atp6ap2	Bcell	cDC1	0.652399	0.312267				cDC2	Fibro1		105
Sema5a	Met	Bcell	cDC1	0.761559	0.307421				cDC2	Fibro2		86
Serpine2	Lrp1	Bcell	cDC1	0.951841	0.332973				cDC2	Fibro3		87
Serping1	Lrp1	Bcell	cDC1	0.73448	0.332973				cDC2	frTEC		103
Sorbs1	Insr	Bcell	cDC1	1.50355	0.329588				cDC2	LOH		96
Sorbs1	Itga1	Bcell	cDC1	1.50355	0.727535				cDC2	Macro		84
Sorbs1	Itgb5	Bcell	cDC1	1.50355	0.280362				cDC2	Neut		58
Tgfb2	Eng	Bcell	cDC1	0.541814	0.312247				cDC2	cDC2		132
Tgfb2	Tgfbr2	Bcell	cDC1	0.541814	0.409309				cDC2	Podo		70
Tgfb2	Tgfbr3	Bcell	cDC1	0.541814	0.494367				cDC2	prTcell-NK		160
Tgfb3	Eng	Bcell	cDC1	0.624981	0.312247				cDC2	PT-S1		94
Tgfb3	Tgfbr2	Bcell	cDC1	0.624981	0.409309				cDC2	PT-S2		110
Tgfb3	Tgfbr3	Bcell	cDC1	0.624981	0.494367				cDC2	PT-S3		88
Timp2	Itgb1	Bcell	cDC1	0.650531	0.965471				cDC2	Tcell-NK		105
Vegfb	Nrp1	Bcell	cDC1	0.319435	0.659069				Podo	Bcell		71
Adam17	Itgb1	Bcell	CD-I	0.518823	0.470335				Podo	cDC1		62
Adam9	Itgb1	Bcell	CD-I	0.577693	0.470335				Podo	CD-I		16
Angpt1	Itgb1	Bcell	CD-I	0.298078	0.470335				Podo	CD-P		24
Calm1	Pde1a	Bcell	CD-I	1.55646	0.315836				Podo	DT		10
Calm2	Pde1a	Bcell	CD-I	1.71012	0.315836				Podo	Endo		50
Calm3	Pde1a	Bcell	CD-I	0.970105	0.315836				Podo	Fibro1		52
Col18a1	Itgb1	Bcell	CD-I	1.62431	0.470335				Podo	Fibro2		30
Col1a2	Itga1	Bcell	CD-I	0.459118	0.34692				Podo	Fibro3		50
Col1a2	Itgb1	Bcell	CD-I	0.459118	0.470335				Podo	frTEC		47
Col3a1	Itgb1	Bcell	CD-I	0.309671	0.470335				Podo	LOH		42
Col4a1	Itga1	Bcell	CD-I	1.62211	0.34692				Podo	Macro		43
Col4a1	Itgb1	Bcell	CD-I	1.62211	0.470335				Podo	Neut		39
Col4a4	Itga1	Bcell	CD-I	0.321267	0.34692				Podo	cDC2		55
Col4a4	Itgb1	Bcell	CD-I	0.321267	0.470335				Podo	Podo		32
Col4a5	Itga1	Bcell	CD-I	0.58266	0.34692				Podo	prTcell-NK		66
Col4a5	Itgb1	Bcell	CD-I	0.58266	0.470335				Podo	PT-S1		45
Col4a6	Itga1	Bcell	CD-I	0.421151	0.34692				Podo	PT-S2		51
Col4a6	Itgb1	Bcell	CD-I	0.421151	0.470335				Podo	PT-S3		45
Col5a2	Itga1	Bcell	CD-I	0.251924	0.34692				Podo	Tcell-NK		46
Col5a2	Itgb1	Bcell	CD-I	0.251924	0.470335				prTcell-NK	Bcell		136
Col6a3	Itga1	Bcell	CD-I	0.369583	0.34692				prTcell-NK	cDC1		124
Col6a3	Itgb1	Bcell	CD-I	0.369583	0.470335				prTcell-NK	CD-I		42
Dkk2	Lrp6	Bcell	CD-I	0.766129	0.306606				prTcell-NK	CD-P		50
Efemp2	Aqp1	Bcell	CD-I	0.461137	0.491348				prTcell-NK	DT		31
Fn1	Itgb1	Bcell	CD-I	0.240142	0.470335				prTcell-NK	Endo		101
Fn1	Sdc2	Bcell	CD-I	0.240142	0.257487				prTcell-NK	Fibro1		103
Gnai2	Igf1r	Bcell	CD-I	1.24608	0.376847				prTcell-NK	Fibro2		76
Gpc3	Cd81	Bcell	CD-I	0.28088	0.582229				prTcell-NK	Fibro3		75
Gpc3	Igf1r	Bcell	CD-I	0.28088	0.376847				prTcell-NK	frTEC		89
Hbegf	Cd9	Bcell	CD-I	0.272121	0.356414				prTcell-NK	LOH		94
Hras	Sdc2	Bcell	CD-I	0.296591	0.257487				prTcell-NK	Macro		70
Hspg2	Itgb1	Bcell	CD-I	0.607002	0.470335				prTcell-NK	Neut		46
Lama2	Itga1	Bcell	CD-I	0.742687	0.34692				prTcell-NK	cDC2		120
Lama2	Itgb1	Bcell	CD-I	0.742687	0.470335				prTcell-NK	Podo		63
Lama4	Itgb1	Bcell	CD-I	0.567943	0.470335				prTcell-NK	prTcell-NK		146
Lama5	Itgb1	Bcell	CD-I	0.639716	0.470335				prTcell-NK	PT-S1		94
Lamc1	Itga1	Bcell	CD-I	0.413071	0.34692				prTcell-NK	PT-S2		96
Lamc1	Itgb1	Bcell	CD-I	0.413071	0.470335				prTcell-NK	PT-S3		93
Lamc3	Itgb1	Bcell	CD-I	0.33905	0.470335				prTcell-NK	Tcell-NK		100
Lpl	Lrp2	Bcell	CD-I	0.443639	0.443771				PT-S1	Bcell		112
Lrpap1	Lrp2	Bcell	CD-I	0.592193	0.443771				PT-S1	cDC1		100
Ngf	Kidins220	Bcell	CD-I	1.10184	0.329457				PT-S1	CD-I		31
Ngf	Maged1	Bcell	CD-I	1.10184	0.306629				PT-S1	CD-P		44
Npnt	Itgb1	Bcell	CD-I	0.343362	0.470335				PT-S1	DT		23
Sema5a	Met	Bcell	CD-I	0.761559	0.24999				PT-S1	Endo		83
Sorbs1	Itga1	Bcell	CD-I	1.50355	0.34692				PT-S1	Fibro1		77
Timp2	Itgb1	Bcell	CD-I	0.650531	0.470335				PT-S1	Fibro2		56
Adam17	Itgb1	Bcell	CD-P	0.518823	0.340196				PT-S1	Fibro3		61
Adam9	Itga6	Bcell	CD-P	0.577693	0.267659				PT-S1	frTEC		71
Adam9	Itgb1	Bcell	CD-P	0.577693	0.340196				PT-S1	LOH		69
Angpt1	Itgb1	Bcell	CD-P	0.298078	0.340196				PT-S1	Macro		59
Anxa1	Egfr	Bcell	CD-P	0.281176	0.379919				PT-S1	Neut		39
App	Tnfrsf21	Bcell	CD-P	1.51628	0.350133				PT-S1	cDC2		89
Arf1	Insr	Bcell	CD-P	0.526612	0.261389				PT-S1	Podo		59
Calm1	Egfr	Bcell	CD-P	1.55646	0.379919				PT-S1	prTcell-NK		101
Calm1	Hmmr	Bcell	CD-P	1.55646	0.967416				PT-S1	PT-S1		78
Calm1	Insr	Bcell	CD-P	1.55646	0.261389				PT-S1	PT-S2		79
Calm1	Ptpra	Bcell	CD-P	1.55646	0.266711				PT-S1	PT-S3		76
Calm2	Egfr	Bcell	CD-P	1.71012	0.379919				PT-S1	Tcell-NK		77
Calm2	Insr	Bcell	CD-P	1.71012	0.261389				PT-S2	Bcell		82
Calm3	Egfr	Bcell	CD-P	0.970105	0.379919				PT-S2	cDC1		67
Calm3	Insr	Bcell	CD-P	0.970105	0.261389				PT-S2	CD-I		17
Col18a1	Gpc4	Bcell	CD-P	1.62431	0.283773				PT-S2	CD-P		26
Col18a1	Itgb1	Bcell	CD-P	1.62431	0.340196				PT-S2	DT		14
Col1a2	Itgb1	Bcell	CD-P	0.459118	0.340196				PT-S2	Endo		49
Col3a1	Itgb1	Bcell	CD-P	0.309671	0.340196				PT-S2	Fibro1		52
Col4a1	Itgb1	Bcell	CD-P	1.62211	0.340196				PT-S2	Fibro2		33
Col4a4	Itgb1	Bcell	CD-P	0.321267	0.340196				PT-S2	Fibro3		61
Col4a5	Itgb1	Bcell	CD-P	0.58266	0.340196				PT-S2	frTEC		60
Col4a6	Itgb1	Bcell	CD-P	0.421151	0.340196				PT-S2	LOH		43
Col5a2	Itgb1	Bcell	CD-P	0.251924	0.340196				PT-S2	Macro		50
Col6a3	Itgb1	Bcell	CD-P	0.369583	0.340196				PT-S2	Neut		44
Efemp2	Aqp1	Bcell	CD-P	0.461137	0.279486				PT-S2	cDC2		58
Fgf1	Egfr	Bcell	CD-P	0.847123	0.379919				PT-S2	Podo		37
Fn1	Itga6	Bcell	CD-P	0.240142	0.267659				PT-S2	prTcell-NK		79
Fn1	Itgb1	Bcell	CD-P	0.240142	0.340196				PT-S2	PT-S1		45
Fn1	Itgb6	Bcell	CD-P	0.240142	0.475048				PT-S2	PT-S2		57
Gnai2	Egfr	Bcell	CD-P	1.24608	0.379919				PT-S2	PT-S3		45
Gnai2	Igf1r	Bcell	CD-P	1.24608	0.615035				PT-S2	Tcell-NK		48
Gpc3	Cd81	Bcell	CD-P	0.28088	0.741314				PT-S3	Bcell		114
Gpc3	Igf1r	Bcell	CD-P	0.28088	0.615035				PT-S3	cDC1		99
Hbegf	Egfr	Bcell	CD-P	0.272121	0.379919				PT-S3	CD-I		36
Hras	Insr	Bcell	CD-P	0.296591	0.261389				PT-S3	CD-P		40
Hsp90aa1	Egfr	Bcell	CD-P	1.7427	0.379919				PT-S3	DT		23
Hspg2	Itgb1	Bcell	CD-P	0.607002	0.340196				PT-S3	Endo		83
Lama2	Itga6	Bcell	CD-P	0.742687	0.267659				PT-S3	Fibro1		81
Lama2	Itgb1	Bcell	CD-P	0.742687	0.340196				PT-S3	Fibro2		58
Lama4	Itga6	Bcell	CD-P	0.567943	0.267659				PT-S3	Fibro3		56
Lama4	Itgb1	Bcell	CD-P	0.567943	0.340196				PT-S3	frTEC		72
Lama5	Itga6	Bcell	CD-P	0.639716	0.267659				PT-S3	LOH		73
Lama5	Itgb1	Bcell	CD-P	0.639716	0.340196				PT-S3	Macro		62
Lamc1	Itga6	Bcell	CD-P	0.413071	0.267659				PT-S3	Neut		40
Lamc1	Itgb1	Bcell	CD-P	0.413071	0.340196				PT-S3	cDC2		90
Lamc3	Itga6	Bcell	CD-P	0.33905	0.267659				PT-S3	Podo		57
Lamc3	Itgb1	Bcell	CD-P	0.33905	0.340196				PT-S3	prTcell-NK		109
Lpl	Lrp2	Bcell	CD-P	0.443639	1.91091				PT-S3	PT-S1		79
Lrpap1	Lrp2	Bcell	CD-P	0.592193	1.91091				PT-S3	PT-S2		82
Ngf	Kidins220	Bcell	CD-P	1.10184	0.477904				PT-S3	PT-S3		75
Npnt	Itgb1	Bcell	CD-P	0.343362	0.340196				PT-S3	Tcell-NK		80
Ren1	Atp6ap2	Bcell	CD-P	0.652399	0.267291				Tcell-NK	Bcell		107
Sorbs1	Insr	Bcell	CD-P	1.50355	0.261389				Tcell-NK	cDC1		100
Timp2	Itgb1	Bcell	CD-P	0.650531	0.340196				Tcell-NK	CD-I		26
Adam17	Itgb1	Bcell	DT	0.518823	0.369517				Tcell-NK	CD-P		38
Adam9	Itgb1	Bcell	DT	0.577693	0.369517				Tcell-NK	DT		17
Angpt1	Itgb1	Bcell	DT	0.298078	0.369517				Tcell-NK	Endo		77
App	Tnfrsf21	Bcell	DT	1.51628	0.278782				Tcell-NK	Fibro1		77
Col18a1	Gpc4	Bcell	DT	1.62431	0.335022				Tcell-NK	Fibro2		58
Col18a1	Itgb1	Bcell	DT	1.62431	0.369517				Tcell-NK	Fibro3		54
Col1a2	Cd36	Bcell	DT	0.459118	0.802962				Tcell-NK	frTEC		70
Col1a2	Itgb1	Bcell	DT	0.459118	0.369517				Tcell-NK	LOH		71
Col3a1	Itgb1	Bcell	DT	0.309671	0.369517				Tcell-NK	Macro		49
Col4a1	Itgb1	Bcell	DT	1.62211	0.369517				Tcell-NK	Neut		36
Col4a1	Itgb8	Bcell	DT	1.62211	0.288222				Tcell-NK	cDC2		89
Col4a4	Itgb1	Bcell	DT	0.321267	0.369517				Tcell-NK	Podo		52
Col4a5	Itgb1	Bcell	DT	0.58266	0.369517				Tcell-NK	prTcell-NK		104
Col4a6	Itgb1	Bcell	DT	0.421151	0.369517				Tcell-NK	PT-S1		74
Col5a2	Itgb1	Bcell	DT	0.251924	0.369517				Tcell-NK	PT-S2		70
Col6a3	Itgb1	Bcell	DT	0.369583	0.369517				Tcell-NK	PT-S3		69
Efemp2	Aqp1	Bcell	DT	0.461137	0.674735				Tcell-NK	Tcell-NK		78
Fn1	Itgb1	Bcell	DT	0.240142	0.369517
Fn1	Itgb6	Bcell	DT	0.240142	0.366936
Fn1	Itgb8	Bcell	DT	0.240142	0.288222
Fn1	Nt5e	Bcell	DT	0.240142	0.267535
Gnai2	Igf1r	Bcell	DT	1.24608	0.299655
Gpc3	Cd81	Bcell	DT	0.28088	0.754576
Gpc3	Igf1r	Bcell	DT	0.28088	0.299655
Hspg2	Itgb1	Bcell	DT	0.607002	0.369517
Lama2	Itgb1	Bcell	DT	0.742687	0.369517
Lama4	Itgb1	Bcell	DT	0.567943	0.369517
Lama5	Itgb1	Bcell	DT	0.639716	0.369517
Lamc1	Itgb1	Bcell	DT	0.413071	0.369517
Lamc3	Itgb1	Bcell	DT	0.33905	0.369517
Lpl	Lrp2	Bcell	DT	0.443639	2.25447
Lrpap1	Lrp2	Bcell	DT	0.592193	2.25447
Ngf	Kidins220	Bcell	DT	1.10184	0.305043
Npnt	Itgb1	Bcell	DT	0.343362	0.369517
Timp2	Itgb1	Bcell	DT	0.650531	0.369517
Adam17	Itgb1	Bcell	Endo	0.518823	0.655393
Adam9	Itga6	Bcell	Endo	0.577693	0.459946
Adam9	Itgav	Bcell	Endo	0.577693	0.482763
Adam9	Itgb1	Bcell	Endo	0.577693	0.655393
Angpt1	Itgb1	Bcell	Endo	0.298078	0.655393
Anxa1	Egfr	Bcell	Endo	0.281176	0.620367
App	Tnfrsf21	Bcell	Endo	1.51628	0.853742
Arf1	Insr	Bcell	Endo	0.526612	0.468839
B2m	Tfrc	Bcell	Endo	0.538367	0.371769
Calm1	Egfr	Bcell	Endo	1.55646	0.620367
Calm1	Insr	Bcell	Endo	1.55646	0.468839
Calm1	Mylk	Bcell	Endo	1.55646	0.752261
Calm1	Ptpra	Bcell	Endo	1.55646	0.478048
Calm2	Egfr	Bcell	Endo	1.71012	0.620367
Calm2	Insr	Bcell	Endo	1.71012	0.468839
Calm2	Mylk	Bcell	Endo	1.71012	0.752261
Calm3	Egfr	Bcell	Endo	0.970105	0.620367
Calm3	Insr	Bcell	Endo	0.970105	0.468839
Calm3	Mylk	Bcell	Endo	0.970105	0.752261
Calr	Itgav	Bcell	Endo	1.013	0.482763
Col18a1	Gpc4	Bcell	Endo	1.62431	1.07515
Col18a1	Itgb1	Bcell	Endo	1.62431	0.655393
Col1a2	Cd36	Bcell	Endo	0.459118	1.29844
Col1a2	Itga1	Bcell	Endo	0.459118	0.403935
Col1a2	Itgav	Bcell	Endo	0.459118	0.482763
Col1a2	Itgb1	Bcell	Endo	0.459118	0.655393
Col3a1	Ddr1	Bcell	Endo	0.309671	0.251744
Col3a1	Itgb1	Bcell	Endo	0.309671	0.655393
Col4a1	Cd47	Bcell	Endo	1.62211	0.354926
Col4a1	Itga1	Bcell	Endo	1.62211	0.403935
Col4a1	Itgav	Bcell	Endo	1.62211	0.482763
Col4a1	Itgb1	Bcell	Endo	1.62211	0.655393
Col4a1	Itgb8	Bcell	Endo	1.62211	0.856526
Col4a4	Cd47	Bcell	Endo	0.321267	0.354926
Col4a4	Itga1	Bcell	Endo	0.321267	0.403935
Col4a4	Itgav	Bcell	Endo	0.321267	0.482763
Col4a4	Itgb1	Bcell	Endo	0.321267	0.655393
Col4a5	Cd47	Bcell	Endo	0.58266	0.354926
Col4a5	Itga1	Bcell	Endo	0.58266	0.403935
Col4a5	Itgav	Bcell	Endo	0.58266	0.482763
Col4a5	Itgb1	Bcell	Endo	0.58266	0.655393
Col4a6	Cd47	Bcell	Endo	0.421151	0.354926
Col4a6	Itga1	Bcell	Endo	0.421151	0.403935
Col4a6	Itgav	Bcell	Endo	0.421151	0.482763
Col4a6	Itgb1	Bcell	Endo	0.421151	0.655393
Col5a2	Ddr1	Bcell	Endo	0.251924	0.251744
Col5a2	Itga1	Bcell	Endo	0.251924	0.403935
Col5a2	Itgb1	Bcell	Endo	0.251924	0.655393
Col6a3	Itga1	Bcell	Endo	0.369583	0.403935
Col6a3	Itgb1	Bcell	Endo	0.369583	0.655393
Dkk2	Lrp6	Bcell	Endo	0.766129	0.600266
Ecm1	Cachd1	Bcell	Endo	0.498911	0.296835
Efemp2	Aqp1	Bcell	Endo	0.461137	1.02305
Fgf1	Egfr	Bcell	Endo	0.847123	0.620367
Fgf1	Fgfr2	Bcell	Endo	0.847123	0.415538
Fn1	Itga6	Bcell	Endo	0.240142	0.459946
Fn1	Itgav	Bcell	Endo	0.240142	0.482763
Fn1	Itgb1	Bcell	Endo	0.240142	0.655393
Fn1	Itgb6	Bcell	Endo	0.240142	1.00482
Fn1	Itgb8	Bcell	Endo	0.240142	0.856526
Fn1	Nt5e	Bcell	Endo	0.240142	0.489037
Fn1	Sdc2	Bcell	Endo	0.240142	0.663108
Gnai2	Adcy9	Bcell	Endo	1.24608	0.246537
Gnai2	Adra2b	Bcell	Endo	1.24608	0.267174
Gnai2	Egfr	Bcell	Endo	1.24608	0.620367
Gnai2	Igf1r	Bcell	Endo	1.24608	1.39937
Gnas	Adcy9	Bcell	Endo	2.28	0.246537
Gpc3	Cd81	Bcell	Endo	0.28088	1.03554
Gpc3	Igf1r	Bcell	Endo	0.28088	1.39937
Gpi1	Amfr	Bcell	Endo	0.774352	0.388431
Hbegf	Egfr	Bcell	Endo	0.272121	0.620367
Hras	Agtr1a	Bcell	Endo	0.296591	0.245131
Hras	Insr	Bcell	Endo	0.296591	0.468839
Hras	Sdc2	Bcell	Endo	0.296591	0.663108
Hsp90aa1	Egfr	Bcell	Endo	1.7427	0.620367
Hspg2	Itgb1	Bcell	Endo	0.607002	0.655393
Lama2	Itga1	Bcell	Endo	0.742687	0.403935
Lama2	Itga6	Bcell	Endo	0.742687	0.459946
Lama2	Itgb1	Bcell	Endo	0.742687	0.655393
Lama4	Itga6	Bcell	Endo	0.567943	0.459946
Lama4	Itgav	Bcell	Endo	0.567943	0.482763
Lama4	Itgb1	Bcell	Endo	0.567943	0.655393
Lama5	Itga6	Bcell	Endo	0.639716	0.459946
Lama5	Itgb1	Bcell	Endo	0.639716	0.655393
Lamc1	Itga1	Bcell	Endo	0.413071	0.403935
Lamc1	Itga6	Bcell	Endo	0.413071	0.459946
Lamc1	Itgav	Bcell	Endo	0.413071	0.482763
Lamc1	Itgb1	Bcell	Endo	0.413071	0.655393
Lamc3	Itga6	Bcell	Endo	0.33905	0.459946
Lamc3	Itgb1	Bcell	Endo	0.33905	0.655393
Lpl	Lrp2	Bcell	Endo	0.443639	3.10293
Lpl	Vldlr	Bcell	Endo	0.443639	0.365301
Lrpap1	Lrp2	Bcell	Endo	0.592193	3.10293
Lrpap1	Sorl1	Bcell	Endo	0.592193	0.265357
Lrpap1	Vldlr	Bcell	Endo	0.592193	0.365301
Mfge8	Itgav	Bcell	Endo	1.88774	0.482763
Ngf	Kidins220	Bcell	Endo	1.10184	0.945769
Npnt	Itgb1	Bcell	Endo	0.343362	0.655393
Ren1	Atp6ap2	Bcell	Endo	0.652399	0.369949
Rtn4	Gjb2	Bcell	Endo	0.512375	0.304784
Sema5a	Met	Bcell	Endo	0.761559	0.717377
Sorbs1	Insr	Bcell	Endo	1.50355	0.468839
Sorbs1	Itga1	Bcell	Endo	1.50355	0.403935
Timp2	Itgb1	Bcell	Endo	0.650531	0.655393
Adam17	Erbb4	Bcell	Fibro1	0.518823	0.33117
Adam17	Itgb1	Bcell	Fibro1	0.518823	0.6355
Adam9	Itga6	Bcell	Fibro1	0.577693	0.667053
Adam9	Itgav	Bcell	Fibro1	0.577693	0.992198
Adam9	Itgb1	Bcell	Fibro1	0.577693	0.6355
Adam9	Itgb5	Bcell	Fibro1	0.577693	0.319707
Angpt1	Itgb1	Bcell	Fibro1	0.298078	0.6355
App	Ncstn	Bcell	Fibro1	1.51628	0.256959
App	Tnfrsf21	Bcell	Fibro1	1.51628	0.345221
Arf1	Insr	Bcell	Fibro1	0.526612	0.4414
B2m	Tfrc	Bcell	Fibro1	0.538367	0.24272
Calm1	Aqp6	Bcell	Fibro1	1.55646	0.994864
Calm1	Calcr	Bcell	Fibro1	1.55646	0.241199
Calm1	Insr	Bcell	Fibro1	1.55646	0.4414
Calm1	Kcnq1	Bcell	Fibro1	1.55646	0.923091
Calm1	Pde1a	Bcell	Fibro1	1.55646	1.97454
Calm1	Pde1c	Bcell	Fibro1	1.55646	0.376971
Calm1	Ptpra	Bcell	Fibro1	1.55646	0.483515
Calm1	Sctr	Bcell	Fibro1	1.55646	0.301985
Calm2	Aqp6	Bcell	Fibro1	1.71012	0.994864
Calm2	Insr	Bcell	Fibro1	1.71012	0.4414
Calm2	Kcnq1	Bcell	Fibro1	1.71012	0.923091
Calm2	Pde1a	Bcell	Fibro1	1.71012	1.97454
Calm2	Pde1c	Bcell	Fibro1	1.71012	0.376971
Calm3	Aqp6	Bcell	Fibro1	0.970105	0.994864
Calm3	Insr	Bcell	Fibro1	0.970105	0.4414
Calm3	Kcnq1	Bcell	Fibro1	0.970105	0.923091
Calm3	Pde1a	Bcell	Fibro1	0.970105	1.97454
Calm3	Pde1c	Bcell	Fibro1	0.970105	0.376971
Calr	Itgav	Bcell	Fibro1	1.013	0.992198
Calr	Tshr	Bcell	Fibro1	1.013	0.543446
Col18a1	Gpc4	Bcell	Fibro1	1.62431	0.298247
Col18a1	Itgb1	Bcell	Fibro1	1.62431	0.6355
Col1a2	Itga1	Bcell	Fibro1	0.459118	0.299927
Col1a2	Itgav	Bcell	Fibro1	0.459118	0.992198
Col1a2	Itgb1	Bcell	Fibro1	0.459118	0.6355
Col3a1	Ddr1	Bcell	Fibro1	0.309671	0.424669
Col3a1	Itgb1	Bcell	Fibro1	0.309671	0.6355
Col4a1	Cd47	Bcell	Fibro1	1.62211	0.399295
Col4a1	Itga1	Bcell	Fibro1	1.62211	0.299927
Col4a1	Itgav	Bcell	Fibro1	1.62211	0.992198
Col4a1	Itgb1	Bcell	Fibro1	1.62211	0.6355
Col4a4	Cd47	Bcell	Fibro1	0.321267	0.399295
Col4a4	Itga1	Bcell	Fibro1	0.321267	0.299927
Col4a4	Itgav	Bcell	Fibro1	0.321267	0.992198
Col4a4	Itgb1	Bcell	Fibro1	0.321267	0.6355
Col4a5	Cd47	Bcell	Fibro1	0.58266	0.399295
Col4a5	Itga1	Bcell	Fibro1	0.58266	0.299927
Col4a5	Itgav	Bcell	Fibro1	0.58266	0.992198
Col4a5	Itgb1	Bcell	Fibro1	0.58266	0.6355
Col4a6	Cd47	Bcell	Fibro1	0.421151	0.399295
Col4a6	Itga1	Bcell	Fibro1	0.421151	0.299927
Col4a6	Itgav	Bcell	Fibro1	0.421151	0.992198
Col4a6	Itgb1	Bcell	Fibro1	0.421151	0.6355
Col5a2	Ddr1	Bcell	Fibro1	0.251924	0.424669
Col5a2	Itga1	Bcell	Fibro1	0.251924	0.299927
Col5a2	Itgb1	Bcell	Fibro1	0.251924	0.6355
Col6a3	Itga1	Bcell	Fibro1	0.369583	0.299927
Col6a3	Itgb1	Bcell	Fibro1	0.369583	0.6355
Dkk2	Lrp6	Bcell	Fibro1	0.766129	0.426662
Fgf1	Fgfr2	Bcell	Fibro1	0.847123	0.63102
Fn1	Itga6	Bcell	Fibro1	0.240142	0.667053
Fn1	Itgav	Bcell	Fibro1	0.240142	0.992198
Fn1	Itgb1	Bcell	Fibro1	0.240142	0.6355
Fn1	Itgb6	Bcell	Fibro1	0.240142	0.420129
Fn1	Sdc2	Bcell	Fibro1	0.240142	0.34932
Fn1	Tshr	Bcell	Fibro1	0.240142	0.543446
Gdf10	Acvr1b	Bcell	Fibro1	0.502625	0.255897
Gdf11	Acvr1b	Bcell	Fibro1	0.353569	0.255897
Gnai2	Igf1r	Bcell	Fibro1	1.24608	0.338603
Gnai2	Tshr	Bcell	Fibro1	1.24608	0.543446
Gnas	Gcgr	Bcell	Fibro1	2.28	0.294225
Gnas	Tshr	Bcell	Fibro1	2.28	0.543446
Gpc3	Cd81	Bcell	Fibro1	0.28088	0.600246
Gpc3	Igf1r	Bcell	Fibro1	0.28088	0.338603
Gpi1	Amfr	Bcell	Fibro1	0.774352	0.340403
Hbegf	Cd82	Bcell	Fibro1	0.272121	0.38313
Hbegf	Cd9	Bcell	Fibro1	0.272121	1.05117
Hbegf	Erbb4	Bcell	Fibro1	0.272121	0.33117
Hras	Insr	Bcell	Fibro1	0.296591	0.4414
Hras	Sdc2	Bcell	Fibro1	0.296591	0.34932
Hspg2	Itgb1	Bcell	Fibro1	0.607002	0.6355
Inhba	Acvr1b	Bcell	Fibro1	0.345805	0.255897
Inhba	Tgfbr3	Bcell	Fibro1	0.345805	0.292034
Kitl	Kit	Bcell	Fibro1	0.640915	0.877418
Lama2	Itga1	Bcell	Fibro1	0.742687	0.299927
Lama2	Itga6	Bcell	Fibro1	0.742687	0.667053
Lama2	Itgb1	Bcell	Fibro1	0.742687	0.6355
Lama4	Itga6	Bcell	Fibro1	0.567943	0.667053
Lama4	Itgav	Bcell	Fibro1	0.567943	0.992198
Lama4	Itgb1	Bcell	Fibro1	0.567943	0.6355
Lama5	Bcam	Bcell	Fibro1	0.639716	0.259754
Lama5	Itga6	Bcell	Fibro1	0.639716	0.667053
Lama5	Itgb1	Bcell	Fibro1	0.639716	0.6355
Lamc1	Itga1	Bcell	Fibro1	0.413071	0.299927
Lamc1	Itga6	Bcell	Fibro1	0.413071	0.667053
Lamc1	Itgav	Bcell	Fibro1	0.413071	0.992198
Lamc1	Itgb1	Bcell	Fibro1	0.413071	0.6355
Lamc3	Itga6	Bcell	Fibro1	0.33905	0.667053
Lamc3	Itgb1	Bcell	Fibro1	0.33905	0.6355
Lrpap1	Sorl1	Bcell	Fibro1	0.592193	0.63196
Lrpap1	Sort1	Bcell	Fibro1	0.592193	0.467875
Ltbp1	Itgb5	Bcell	Fibro1	1.58871	0.319707
Ltbp3	Itgb5	Bcell	Fibro1	0.253281	0.319707
Mfge8	Itgav	Bcell	Fibro1	1.88774	0.992198
Ngf	Kidins220	Bcell	Fibro1	1.10184	0.80529
Ngf	Maged1	Bcell	Fibro1	1.10184	0.392457
Ngf	Sort1	Bcell	Fibro1	1.10184	0.467875
Npnt	Itgb1	Bcell	Fibro1	0.343362	0.6355
Ntn1	Neo1	Bcell	Fibro1	0.258856	0.289277
Psap	Sort1	Bcell	Fibro1	0.920459	0.467875
Ren1	Atp6ap2	Bcell	Fibro1	0.652399	1.45144
Sema5a	Met	Bcell	Fibro1	0.761559	0.936759
Sorbs1	Insr	Bcell	Fibro1	1.50355	0.4414
Sorbs1	Itga1	Bcell	Fibro1	1.50355	0.299927
Sorbs1	Itgb5	Bcell	Fibro1	1.50355	0.319707
Tgfb2	Tgfbr1	Bcell	Fibro1	0.541814	0.296549
Tgfb2	Tgfbr3	Bcell	Fibro1	0.541814	0.292034
Tgfb3	Tgfbr1	Bcell	Fibro1	0.624981	0.296549
Tgfb3	Tgfbr3	Bcell	Fibro1	0.624981	0.292034
Timp2	Itgb1	Bcell	Fibro1	0.650531	0.6355
Adam17	Erbb4	Bcell	Fibro2	0.518823	0.546249
Adam17	Itgb1	Bcell	Fibro2	0.518823	1.78223
Adam9	Itga3	Bcell	Fibro2	0.577693	1.0473
Adam9	Itgav	Bcell	Fibro2	0.577693	0.93459
Adam9	Itgb1	Bcell	Fibro2	0.577693	1.78223
Adam9	Itgb5	Bcell	Fibro2	0.577693	1.84492
Angpt1	Itgb1	Bcell	Fibro2	0.298078	1.78223
App	Tnfrsf21	Bcell	Fibro2	1.51628	0.427268
Arf1	Insr	Bcell	Fibro2	0.526612	0.287838
Calm1	Insr	Bcell	Fibro2	1.55646	0.287838
Calm1	Mylk	Bcell	Fibro2	1.55646	1.76247
Calm1	Ptpra	Bcell	Fibro2	1.55646	0.430899
Calm2	Insr	Bcell	Fibro2	1.71012	0.287838
Calm2	Mylk	Bcell	Fibro2	1.71012	1.76247
Calm3	Insr	Bcell	Fibro2	0.970105	0.287838
Calm3	Mylk	Bcell	Fibro2	0.970105	1.76247
Calr	Itga3	Bcell	Fibro2	1.013	1.0473
Calr	Itgav	Bcell	Fibro2	1.013	0.93459
Col18a1	Itgb1	Bcell	Fibro2	1.62431	1.78223
Col1a2	Itgav	Bcell	Fibro2	0.459118	0.93459
Col1a2	Itgb1	Bcell	Fibro2	0.459118	1.78223
Col3a1	Ddr1	Bcell	Fibro2	0.309671	0.344378
Col3a1	Itgb1	Bcell	Fibro2	0.309671	1.78223
Col4a1	Cd47	Bcell	Fibro2	1.62211	0.434031
Col4a1	Itgav	Bcell	Fibro2	1.62211	0.93459
Col4a1	Itgb1	Bcell	Fibro2	1.62211	1.78223
Col4a1	Itgb8	Bcell	Fibro2	1.62211	0.361951
Col4a4	Cd47	Bcell	Fibro2	0.321267	0.434031
Col4a4	Itgav	Bcell	Fibro2	0.321267	0.93459
Col4a4	Itgb1	Bcell	Fibro2	0.321267	1.78223
Col4a5	Cd47	Bcell	Fibro2	0.58266	0.434031
Col4a5	Itgav	Bcell	Fibro2	0.58266	0.93459
Col4a5	Itgb1	Bcell	Fibro2	0.58266	1.78223
Col4a6	Cd47	Bcell	Fibro2	0.421151	0.434031
Col4a6	Itgav	Bcell	Fibro2	0.421151	0.93459
Col4a6	Itgb1	Bcell	Fibro2	0.421151	1.78223
Col5a2	Ddr1	Bcell	Fibro2	0.251924	0.344378
Col5a2	Itgb1	Bcell	Fibro2	0.251924	1.78223
Col6a3	Itgb1	Bcell	Fibro2	0.369583	1.78223
Dkk2	Lrp6	Bcell	Fibro2	0.766129	0.513541
Ecm1	Cachd1	Bcell	Fibro2	0.498911	0.284206
Efnb2	Ephb1	Bcell	Fibro2	0.455263	0.371158
Fgf1	Fgfr1	Bcell	Fibro2	0.847123	0.770949
Fgf1	Fgfr2	Bcell	Fibro2	0.847123	0.84316
Fgf1	Nrp1	Bcell	Fibro2	0.847123	0.534959
Fn1	Itga3	Bcell	Fibro2	0.240142	1.0473
Fn1	Itgav	Bcell	Fibro2	0.240142	0.93459
Fn1	Itgb1	Bcell	Fibro2	0.240142	1.78223
Fn1	Itgb8	Bcell	Fibro2	0.240142	0.361951
Fn1	Sdc2	Bcell	Fibro2	0.240142	0.780495
Gnai2	Adcy1	Bcell	Fibro2	1.24608	0.589251
Gnai2	Igf1r	Bcell	Fibro2	1.24608	0.744647
Gnas	Adcy1	Bcell	Fibro2	2.28	0.589251
Gpc3	Cd81	Bcell	Fibro2	0.28088	1.96252
Gpc3	Igf1r	Bcell	Fibro2	0.28088	0.744647
Hbegf	Cd82	Bcell	Fibro2	0.272121	0.474616
Hbegf	Erbb4	Bcell	Fibro2	0.272121	0.546249
Hras	Insr	Bcell	Fibro2	0.296591	0.287838
Hras	Sdc2	Bcell	Fibro2	0.296591	0.780495
Hspg2	Itgb1	Bcell	Fibro2	0.607002	1.78223
Inhba	Tgfbr3	Bcell	Fibro2	0.345805	0.810203
Jag1	Notch2	Bcell	Fibro2	0.713057	0.26232
Lama2	Itga3	Bcell	Fibro2	0.742687	1.0473
Lama2	Itgb1	Bcell	Fibro2	0.742687	1.78223
Lama4	Itga3	Bcell	Fibro2	0.567943	1.0473
Lama4	Itgav	Bcell	Fibro2	0.567943	0.93459
Lama4	Itgb1	Bcell	Fibro2	0.567943	1.78223
Lama5	Bcam	Bcell	Fibro2	0.639716	1.11937
Lama5	Itga3	Bcell	Fibro2	0.639716	1.0473
Lama5	Itgb1	Bcell	Fibro2	0.639716	1.78223
Lamc1	Itga3	Bcell	Fibro2	0.413071	1.0473
Lamc1	Itgav	Bcell	Fibro2	0.413071	0.93459
Lamc1	Itgb1	Bcell	Fibro2	0.413071	1.78223
Lamc3	Itga3	Bcell	Fibro2	0.33905	1.0473
Lamc3	Itgb1	Bcell	Fibro2	0.33905	1.78223
Ltbp1	Itgb5	Bcell	Fibro2	1.58871	1.84492
Ltbp3	Itgb5	Bcell	Fibro2	0.253281	1.84492
Mfge8	Itgav	Bcell	Fibro2	1.88774	0.93459
Ngf	Kidins220	Bcell	Fibro2	1.10184	0.384367
Npnt	Itgb1	Bcell	Fibro2	0.343362	1.78223
Ntf3	Ntrk3	Bcell	Fibro2	0.700976	0.557265
Ntn1	Neo1	Bcell	Fibro2	0.258856	0.365706
Ntn1	Unc5c	Bcell	Fibro2	0.258856	1.03312
Pgf	Nrp1	Bcell	Fibro2	0.253807	0.534959
Ren1	Atp6ap2	Bcell	Fibro2	0.652399	0.4315
Slit3	Robo2	Bcell	Fibro2	2.93995	2.2293
Sorbs1	Insr	Bcell	Fibro2	1.50355	0.287838
Sorbs1	Itgb5	Bcell	Fibro2	1.50355	1.84492
Tgfb2	Tgfbr3	Bcell	Fibro2	0.541814	0.810203
Tgfb3	Tgfbr3	Bcell	Fibro2	0.624981	0.810203
Timp2	Itga3	Bcell	Fibro2	0.650531	1.0473
Timp2	Itgb1	Bcell	Fibro2	0.650531	1.78223
Vegfb	Nrp1	Bcell	Fibro2	0.319435	0.534959
Adam17	Itga5	Bcell	Fibro3	0.518823	0.528585
Adam9	Itgav	Bcell	Fibro3	0.577693	0.468323
Agrn	Atp1a3	Bcell	Fibro3	0.278788	0.53018
Angpt1	Itga5	Bcell	Fibro3	0.298078	0.528585
Arf1	Chrm3	Bcell	Fibro3	0.526612	0.258253
Arf1	Insr	Bcell	Fibro3	0.526612	0.573898
Bgn	Tlr2	Bcell	Fibro3	1.06823	0.256658
Bgn	Tlr4	Bcell	Fibro3	1.06823	0.256658
Calm1	Abca1	Bcell	Fibro3	1.55646	0.431739
Calm1	Fas	Bcell	Fibro3	1.55646	0.35507
Calm1	Insr	Bcell	Fibro3	1.55646	0.573898
Calm1	Sell	Bcell	Fibro3	1.55646	1.81004
Calm2	Abca1	Bcell	Fibro3	1.71012	0.431739
Calm2	Insr	Bcell	Fibro3	1.71012	0.573898
Calm2	Sell	Bcell	Fibro3	1.71012	1.81004
Calm3	Abca1	Bcell	Fibro3	0.970105	0.431739
Calm3	Insr	Bcell	Fibro3	0.970105	0.573898
Calm3	Sell	Bcell	Fibro3	0.970105	1.81004
Calr	Itgav	Bcell	Fibro3	1.013	0.468323
Col18a1	Itga5	Bcell	Fibro3	1.62431	0.528585
Col1a2	Cd44	Bcell	Fibro3	0.459118	2.50425
Col1a2	Itgav	Bcell	Fibro3	0.459118	0.468323
Col4a1	Itgav	Bcell	Fibro3	1.62211	0.468323
Col4a1	Itgb8	Bcell	Fibro3	1.62211	0.327765
Col4a4	Itgav	Bcell	Fibro3	0.321267	0.468323
Col4a5	Itgav	Bcell	Fibro3	0.58266	0.468323
Col4a6	Itgav	Bcell	Fibro3	0.421151	0.468323
Fgf1	Cd44	Bcell	Fibro3	0.847123	2.50425
Fgf1	Fgfr2	Bcell	Fibro3	0.847123	0.360217
Fn1	C5ar1	Bcell	Fibro3	0.240142	1.25824
Fn1	Cd44	Bcell	Fibro3	0.240142	2.50425
Fn1	Itga4	Bcell	Fibro3	0.240142	1.37091
Fn1	Itga5	Bcell	Fibro3	0.240142	0.528585
Fn1	Itga8	Bcell	Fibro3	0.240142	0.370296
Fn1	Itgav	Bcell	Fibro3	0.240142	0.468323
Fn1	Itgb7	Bcell	Fibro3	0.240142	0.301972
Fn1	Itgb8	Bcell	Fibro3	0.240142	0.327765
Fn1	Plaur	Bcell	Fibro3	0.240142	0.256658
Gnai2	C5ar1	Bcell	Fibro3	1.24608	1.25824
Gnai2	Cxcr2	Bcell	Fibro3	1.24608	1.87533
Gnai2	Igf1r	Bcell	Fibro3	1.24608	2.38141
Gnai2	S1pr1	Bcell	Fibro3	1.24608	0.258253
Gpc3	Igf1r	Bcell	Fibro3	0.28088	2.38141
Hbegf	Cd44	Bcell	Fibro3	0.272121	2.50425
Hbegf	Cd82	Bcell	Fibro3	0.272121	0.797595
Hbegf	Cd9	Bcell	Fibro3	0.272121	1.57574
Hras	Insr	Bcell	Fibro3	0.296591	0.573898
Hras	Tlr2	Bcell	Fibro3	0.296591	0.256658
Hsp90b1	Tlr2	Bcell	Fibro3	1.31892	0.256658
Hsp90b1	Tlr4	Bcell	Fibro3	1.31892	0.256658
Hspg2	Chrm3	Bcell	Fibro3	0.607002	0.258253
Jag1	Notch2	Bcell	Fibro3	0.713057	1.99796
Lama4	Itgav	Bcell	Fibro3	0.567943	0.468323
Lama5	Bcam	Bcell	Fibro3	0.639716	0.329272
Lamc1	Itgav	Bcell	Fibro3	0.413071	0.468323
Lin7c	Abca1	Bcell	Fibro3	0.326219	0.431739
Lpl	Cd44	Bcell	Fibro3	0.443639	2.50425
Lpl	Lrp2	Bcell	Fibro3	0.443639	0.327765
Lrpap1	Lrp2	Bcell	Fibro3	0.592193	0.327765
Lrpap1	Lrp8	Bcell	Fibro3	0.592193	0.301972
Lrpap1	Sorl1	Bcell	Fibro3	0.592193	2.88118
Lrpap1	Sort1	Bcell	Fibro3	0.592193	0.573898
Mfge8	Itgav	Bcell	Fibro3	1.88774	0.468323
Ngf	Kidins220	Bcell	Fibro3	1.10184	0.773591
Ngf	Sort1	Bcell	Fibro3	1.10184	0.573898
Npnt	Itga8	Bcell	Fibro3	0.343362	0.370296
Pkm	Cd44	Bcell	Fibro3	0.832835	2.50425
Podxl2	Sell	Bcell	Fibro3	0.262503	1.81004
Psap	Sort1	Bcell	Fibro3	0.920459	0.573898
Rps19	C5ar1	Bcell	Fibro3	1.42477	1.25824
Sema5a	Plxnb3	Bcell	Fibro3	0.761559	0.258253
Sorbs1	Insr	Bcell	Fibro3	1.50355	0.573898
Tgfb2	Tgfbr1	Bcell	Fibro3	0.541814	0.601199
Tgfb2	Tgfbr2	Bcell	Fibro3	0.541814	0.329272
Tgfb3	Tgfbr1	Bcell	Fibro3	0.624981	0.601199
Tgfb3	Tgfbr2	Bcell	Fibro3	0.624981	0.329272
Vasp	Cxcr2	Bcell	Fibro3	0.432017	1.87533
Vim	Cd44	Bcell	Fibro3	1.49001	2.50425
Adam17	Itgb1	Bcell	frTEC	0.518823	1.2092
Adam9	Itgav	Bcell	frTEC	0.577693	0.447742
Adam9	Itgb1	Bcell	frTEC	0.577693	1.2092
Adam9	Itgb5	Bcell	frTEC	0.577693	0.285517
Agrn	Atp1a3	Bcell	frTEC	0.278788	0.354329
Angpt1	Itgb1	Bcell	frTEC	0.298078	1.2092
App	Cd74	Bcell	frTEC	1.51628	3.69347
App	Lrp1	Bcell	frTEC	1.51628	0.597231
App	Tnfrsf21	Bcell	frTEC	1.51628	0.280505
Arf1	Insr	Bcell	frTEC	0.526612	0.307619
B2m	Hfe	Bcell	frTEC	0.538367	0.63015
B2m	Klrd1	Bcell	frTEC	0.538367	0.661605
Calm1	Insr	Bcell	frTEC	1.55646	0.307619
Calm1	Ptpra	Bcell	frTEC	1.55646	0.568606
Calm2	Insr	Bcell	frTEC	1.71012	0.307619
Calm3	Insr	Bcell	frTEC	0.970105	0.307619
Calr	Itgav	Bcell	frTEC	1.013	0.447742
Calr	Lrp1	Bcell	frTEC	1.013	0.597231
Col18a1	Itgb1	Bcell	frTEC	1.62431	1.2092
Col1a2	Cd36	Bcell	frTEC	0.459118	0.356145
Col1a2	Cd44	Bcell	frTEC	0.459118	0.887729
Col1a2	Itgav	Bcell	frTEC	0.459118	0.447742
Col1a2	Itgb1	Bcell	frTEC	0.459118	1.2092
Col3a1	Itgb1	Bcell	frTEC	0.309671	1.2092
Col4a1	Cd47	Bcell	frTEC	1.62211	1.32389
Col4a1	Itgav	Bcell	frTEC	1.62211	0.447742
Col4a1	Itgb1	Bcell	frTEC	1.62211	1.2092
Col4a4	Cd47	Bcell	frTEC	0.321267	1.32389
Col4a4	Itgav	Bcell	frTEC	0.321267	0.447742
Col4a4	Itgb1	Bcell	frTEC	0.321267	1.2092
Col4a5	Cd47	Bcell	frTEC	0.58266	1.32389
Col4a5	Itgav	Bcell	frTEC	0.58266	0.447742
Col4a5	Itgb1	Bcell	frTEC	0.58266	1.2092
Col4a6	Cd47	Bcell	frTEC	0.421151	1.32389
Col4a6	Itgav	Bcell	frTEC	0.421151	0.447742
Col4a6	Itgb1	Bcell	frTEC	0.421151	1.2092
Col5a2	Itgb1	Bcell	frTEC	0.251924	1.2092
Col6a3	Itgb1	Bcell	frTEC	0.369583	1.2092
Efnb2	Pecam1	Bcell	frTEC	0.455263	0.262966
Fgf1	Cd44	Bcell	frTEC	0.847123	0.887729
Fgf1	Fgfr1	Bcell	frTEC	0.847123	0.372703
Fgf1	Fgfr2	Bcell	frTEC	0.847123	0.358058
Fgf1	Nrp1	Bcell	frTEC	0.847123	0.684431
Fn1	Cd44	Bcell	frTEC	0.240142	0.887729
Fn1	Itga4	Bcell	frTEC	0.240142	1.3406
Fn1	Itgav	Bcell	frTEC	0.240142	0.447742
Fn1	Itgb1	Bcell	frTEC	0.240142	1.2092
Fn1	Itgb7	Bcell	frTEC	0.240142	0.732147
Fn1	Plaur	Bcell	frTEC	0.240142	0.331616
Gnai2	Adcy7	Bcell	frTEC	1.24608	0.532079
Gnai2	Ccr5	Bcell	frTEC	1.24608	0.410156
Gnai2	Igf1r	Bcell	frTEC	1.24608	0.31206
Gnas	Adcy7	Bcell	frTEC	2.28	0.532079
Gpc3	Cd81	Bcell	frTEC	0.28088	0.378556
Gpc3	Igf1r	Bcell	frTEC	0.28088	0.31206
Hbegf	Cd44	Bcell	frTEC	0.272121	0.887729
Hbegf	Cd82	Bcell	frTEC	0.272121	0.279705
Hbegf	Cd9	Bcell	frTEC	0.272121	0.746981
Hras	Insr	Bcell	frTEC	0.296591	0.307619
Hsp90b1	Lrp1	Bcell	frTEC	1.31892	0.597231
Hspg2	Itgb1	Bcell	frTEC	0.607002	1.2092
Jag1	Notch2	Bcell	frTEC	0.713057	0.947623
Lama2	Itgb1	Bcell	frTEC	0.742687	1.2092
Lama4	Itgav	Bcell	frTEC	0.567943	0.447742
Lama4	Itgb1	Bcell	frTEC	0.567943	1.2092
Lama5	Itgb1	Bcell	frTEC	0.639716	1.2092
Lamc1	Itgav	Bcell	frTEC	0.413071	0.447742
Lamc1	Itgb1	Bcell	frTEC	0.413071	1.2092
Lamc3	Itgb1	Bcell	frTEC	0.33905	1.2092
Lpl	Cd44	Bcell	frTEC	0.443639	0.887729
Lpl	Lrp1	Bcell	frTEC	0.443639	0.597231
Lrpap1	Ldlr	Bcell	frTEC	0.592193	0.444275
Lrpap1	Lrp1	Bcell	frTEC	0.592193	0.597231
Lrpap1	Sorl1	Bcell	frTEC	0.592193	0.455061
Ltbp1	Itgb5	Bcell	frTEC	1.58871	0.285517
Ltbp3	Itgb5	Bcell	frTEC	0.253281	0.285517
Mfge8	Itgav	Bcell	frTEC	1.88774	0.447742
Ngf	Kidins220	Bcell	frTEC	1.10184	0.385397
Npnt	Itgb1	Bcell	frTEC	0.343362	1.2092
Pdgfc	Flt1	Bcell	frTEC	0.481534	0.244819
Pgf	Flt1	Bcell	frTEC	0.253807	0.244819
Pgf	Nrp1	Bcell	frTEC	0.253807	0.684431
Pkm	Cd44	Bcell	frTEC	0.832835	0.887729
Plat	Lrp1	Bcell	frTEC	0.32943	0.597231
Psap	Lrp1	Bcell	frTEC	0.920459	0.597231
Ren1	Atp6ap2	Bcell	frTEC	0.652399	0.368208
Serpine2	Lrp1	Bcell	frTEC	0.951841	0.597231
Serping1	Lrp1	Bcell	frTEC	0.73448	0.597231
Sorbs1	Insr	Bcell	frTEC	1.50355	0.307619
Sorbs1	Itgb5	Bcell	frTEC	1.50355	0.285517
Tgfb2	Tgfbr1	Bcell	frTEC	0.541814	0.901291
Tgfb2	Tgfbr2	Bcell	frTEC	0.541814	0.566408
Tgfb3	Acvrl1	Bcell	frTEC	0.624981	0.244469
Tgfb3	Tgfbr1	Bcell	frTEC	0.624981	0.901291
Tgfb3	Tgfbr2	Bcell	frTEC	0.624981	0.566408
Timp2	Itgb1	Bcell	frTEC	0.650531	1.2092
Vegfb	Flt1	Bcell	frTEC	0.319435	0.244819
Vegfb	Nrp1	Bcell	frTEC	0.319435	0.684431
Vim	Cd44	Bcell	frTEC	1.49001	0.887729
Adam17	Erbb4	Bcell	LOH	0.518823	0.872003
Adam17	Itgb1	Bcell	LOH	0.518823	0.606516
Adam9	Itga6	Bcell	LOH	0.577693	0.718189
Adam9	Itgav	Bcell	LOH	0.577693	0.659338
Adam9	Itgb1	Bcell	LOH	0.577693	0.606516
Adam9	Itgb5	Bcell	LOH	0.577693	0.648178
Angpt1	Itgb1	Bcell	LOH	0.298078	0.606516
App	Cav1	Bcell	LOH	1.51628	0.322036
Arf1	Insr	Bcell	LOH	0.526612	0.536255
B2m	Tfrc	Bcell	LOH	0.538367	0.882598
Calm1	Insr	Bcell	LOH	1.55646	0.536255
Calm1	Kcnq1	Bcell	LOH	1.55646	0.819325
Calm1	Pde1a	Bcell	LOH	1.55646	0.447189
Calm1	Ptpra	Bcell	LOH	1.55646	0.400334
Calm2	Insr	Bcell	LOH	1.71012	0.536255
Calm2	Kcnq1	Bcell	LOH	1.71012	0.819325
Calm2	Pde1a	Bcell	LOH	1.71012	0.447189
Calm3	Insr	Bcell	LOH	0.970105	0.536255
Calm3	Kcnq1	Bcell	LOH	0.970105	0.819325
Calm3	Pde1a	Bcell	LOH	0.970105	0.447189
Calr	Itgav	Bcell	LOH	1.013	0.659338
Col18a1	Gpc4	Bcell	LOH	1.62431	0.366483
Col18a1	Itgb1	Bcell	LOH	1.62431	0.606516
Col1a2	Itga1	Bcell	LOH	0.459118	0.835823
Col1a2	Itgav	Bcell	LOH	0.459118	0.659338
Col1a2	Itgb1	Bcell	LOH	0.459118	0.606516
Col3a1	Ddr1	Bcell	LOH	0.309671	0.678951
Col3a1	Itgb1	Bcell	LOH	0.309671	0.606516
Col4a1	Cd47	Bcell	LOH	1.62211	0.532315
Col4a1	Itga1	Bcell	LOH	1.62211	0.835823
Col4a1	Itgav	Bcell	LOH	1.62211	0.659338
Col4a1	Itgb1	Bcell	LOH	1.62211	0.606516
Col4a4	Cd47	Bcell	LOH	0.321267	0.532315
Col4a4	Itga1	Bcell	LOH	0.321267	0.835823
Col4a4	Itgav	Bcell	LOH	0.321267	0.659338
Col4a4	Itgb1	Bcell	LOH	0.321267	0.606516
Col4a5	Cd47	Bcell	LOH	0.58266	0.532315
Col4a5	Itga1	Bcell	LOH	0.58266	0.835823
Col4a5	Itgav	Bcell	LOH	0.58266	0.659338
Col4a5	Itgb1	Bcell	LOH	0.58266	0.606516
Col4a6	Cd47	Bcell	LOH	0.421151	0.532315
Col4a6	Itga1	Bcell	LOH	0.421151	0.835823
Col4a6	Itgav	Bcell	LOH	0.421151	0.659338
Col4a6	Itgb1	Bcell	LOH	0.421151	0.606516
Col5a2	Ddr1	Bcell	LOH	0.251924	0.678951
Col5a2	Itga1	Bcell	LOH	0.251924	0.835823
Col5a2	Itgb1	Bcell	LOH	0.251924	0.606516
Col6a3	Itga1	Bcell	LOH	0.369583	0.835823
Col6a3	Itgb1	Bcell	LOH	0.369583	0.606516
Dkk2	Lrp6	Bcell	LOH	0.766129	0.540852
Ecm1	Cachd1	Bcell	LOH	0.498911	0.390917
Fgf1	Fgfr1	Bcell	LOH	0.847123	0.276914
Fgf1	Fgfr2	Bcell	LOH	0.847123	0.701568
Fn1	Itga6	Bcell	LOH	0.240142	0.718189
Fn1	Itgav	Bcell	LOH	0.240142	0.659338
Fn1	Itgb1	Bcell	LOH	0.240142	0.606516
Fn1	Itgb6	Bcell	LOH	0.240142	0.345921
Fn1	Sdc2	Bcell	LOH	0.240142	0.335438
Gnai2	Cav1	Bcell	LOH	1.24608	0.322036
Gnai2	Igf1r	Bcell	LOH	1.24608	0.761065
Gnas	Gcgr	Bcell	LOH	2.28	0.249066
Gpc3	Cd81	Bcell	LOH	0.28088	1.17373
Gpc3	Igf1r	Bcell	LOH	0.28088	0.761065
Gpi1	Amfr	Bcell	LOH	0.774352	0.342752
Hbegf	Cd82	Bcell	LOH	0.272121	0.401843
Hbegf	Cd9	Bcell	LOH	0.272121	1.03727
Hbegf	Erbb4	Bcell	LOH	0.272121	0.872003
Hras	Cav1	Bcell	LOH	0.296591	0.322036
Hras	Insr	Bcell	LOH	0.296591	0.536255
Hras	Sdc2	Bcell	LOH	0.296591	0.335438
Hspg2	Itgb1	Bcell	LOH	0.607002	0.606516
Lama2	Itga1	Bcell	LOH	0.742687	0.835823
Lama2	Itga6	Bcell	LOH	0.742687	0.718189
Lama2	Itgb1	Bcell	LOH	0.742687	0.606516
Lama4	Itga6	Bcell	LOH	0.567943	0.718189
Lama4	Itgav	Bcell	LOH	0.567943	0.659338
Lama4	Itgb1	Bcell	LOH	0.567943	0.606516
Lama5	Bcam	Bcell	LOH	0.639716	0.37681
Lama5	Itga6	Bcell	LOH	0.639716	0.718189
Lama5	Itgb1	Bcell	LOH	0.639716	0.606516
Lamc1	Itga1	Bcell	LOH	0.413071	0.835823
Lamc1	Itga6	Bcell	LOH	0.413071	0.718189
Lamc1	Itgav	Bcell	LOH	0.413071	0.659338
Lamc1	Itgb1	Bcell	LOH	0.413071	0.606516
Lamc3	Itga6	Bcell	LOH	0.33905	0.718189
Lamc3	Itgb1	Bcell	LOH	0.33905	0.606516
Lrpap1	Sorl1	Bcell	LOH	0.592193	0.842227
Lrpap1	Sort1	Bcell	LOH	0.592193	0.378057
Ltbp1	Itgb5	Bcell	LOH	1.58871	0.648178
Ltbp3	Itgb5	Bcell	LOH	0.253281	0.648178
Mfge8	Itgav	Bcell	LOH	1.88774	0.659338
Ngf	Kidins220	Bcell	LOH	1.10184	0.889106
Ngf	Maged1	Bcell	LOH	1.10184	0.455274
Ngf	Sort1	Bcell	LOH	1.10184	0.378057
Npnt	Itgb1	Bcell	LOH	0.343362	0.606516
Ntn1	Neo1	Bcell	LOH	0.258856	0.401186
Psap	Celsr1	Bcell	LOH	0.920459	0.263536
Psap	Sort1	Bcell	LOH	0.920459	0.378057
Ren1	Atp6ap2	Bcell	LOH	0.652399	0.553675
Sema5a	Met	Bcell	LOH	0.761559	0.522871
Sorbs1	Insr	Bcell	LOH	1.50355	0.536255
Sorbs1	Itga1	Bcell	LOH	1.50355	0.835823
Sorbs1	Itgb5	Bcell	LOH	1.50355	0.648178
Tgfb2	Tgfbr1	Bcell	LOH	0.541814	0.529203
Tgfb3	Tgfbr1	Bcell	LOH	0.624981	0.529203
Timp2	Itgb1	Bcell	LOH	0.650531	0.606516
Adam17	Itgb1	Bcell	Macro	0.518823	1.37371
Adam17	Notch1	Bcell	Macro	0.518823	0.261052
Adam9	Itgav	Bcell	Macro	0.577693	0.392822
Adam9	Itgb1	Bcell	Macro	0.577693	1.37371
Angpt1	Itgb1	Bcell	Macro	0.298078	1.37371
B2m	Cd247	Bcell	Macro	0.538367	0.945574
B2m	Cd3d	Bcell	Macro	0.538367	1.39828
B2m	Cd3g	Bcell	Macro	0.538367	1.67129
B2m	Klrd1	Bcell	Macro	0.538367	0.600942
Calm1	Kcnn4	Bcell	Macro	1.55646	0.322267
Calm1	Kcnq5	Bcell	Macro	1.55646	1.33573
Calm1	Oprm1	Bcell	Macro	1.55646	0.372373
Calm1	Ptpra	Bcell	Macro	1.55646	0.408721
Calm2	Kcnq5	Bcell	Macro	1.71012	1.33573
Calm3	Kcnq5	Bcell	Macro	0.970105	1.33573
Calr	Itgav	Bcell	Macro	1.013	0.392822
Col18a1	Itgb1	Bcell	Macro	1.62431	1.37371
Col1a2	Cd44	Bcell	Macro	0.459118	0.810468
Col1a2	Itga1	Bcell	Macro	0.459118	0.832091
Col1a2	Itgav	Bcell	Macro	0.459118	0.392822
Col1a2	Itgb1	Bcell	Macro	0.459118	1.37371
Col3a1	Itgb1	Bcell	Macro	0.309671	1.37371
Col4a1	Cd47	Bcell	Macro	1.62211	1.16602
Col4a1	Itga1	Bcell	Macro	1.62211	0.832091
Col4a1	Itgav	Bcell	Macro	1.62211	0.392822
Col4a1	Itgb1	Bcell	Macro	1.62211	1.37371
Col4a4	Cd47	Bcell	Macro	0.321267	1.16602
Col4a4	Itga1	Bcell	Macro	0.321267	0.832091
Col4a4	Itgav	Bcell	Macro	0.321267	0.392822
Col4a4	Itgb1	Bcell	Macro	0.321267	1.37371
Col4a5	Cd47	Bcell	Macro	0.58266	1.16602
Col4a5	Itga1	Bcell	Macro	0.58266	0.832091
Col4a5	Itgav	Bcell	Macro	0.58266	0.392822
Col4a5	Itgb1	Bcell	Macro	0.58266	1.37371
Col4a6	Cd47	Bcell	Macro	0.421151	1.16602
Col4a6	Itga1	Bcell	Macro	0.421151	0.832091
Col4a6	Itgav	Bcell	Macro	0.421151	0.392822
Col4a6	Itgb1	Bcell	Macro	0.421151	1.37371
Col5a2	Itga1	Bcell	Macro	0.251924	0.832091
Col5a2	Itgb1	Bcell	Macro	0.251924	1.37371
Col6a3	Itga1	Bcell	Macro	0.369583	0.832091
Col6a3	Itgb1	Bcell	Macro	0.369583	1.37371
Efnb2	Pecam1	Bcell	Macro	0.455263	0.272648
Fgf1	Cd44	Bcell	Macro	0.847123	0.810468
Fgf1	Fgfr2	Bcell	Macro	0.847123	0.343872
Fn1	Cd44	Bcell	Macro	0.240142	0.810468
Fn1	Itga4	Bcell	Macro	0.240142	0.825262
Fn1	Itgav	Bcell	Macro	0.240142	0.392822
Fn1	Itgb1	Bcell	Macro	0.240142	1.37371
Fn1	Itgb7	Bcell	Macro	0.240142	0.830165
Gnai2	Adcy7	Bcell	Macro	1.24608	0.724132
Gnai2	Ccr5	Bcell	Macro	1.24608	0.334438
Gnai2	Cxcr3	Bcell	Macro	1.24608	0.708123
Gnai2	F2r	Bcell	Macro	1.24608	0.251596
Gnai2	Oprm1	Bcell	Macro	1.24608	0.372373
Gnas	Adcy7	Bcell	Macro	2.28	0.724132
Hbegf	Cd44	Bcell	Macro	0.272121	0.810468
Hbegf	Cd82	Bcell	Macro	0.272121	0.70998
Hspg2	Itgb1	Bcell	Macro	0.607002	1.37371
Jag1	Notch1	Bcell	Macro	0.713057	0.261052
Lama2	Itga1	Bcell	Macro	0.742687	0.832091
Lama2	Itgb1	Bcell	Macro	0.742687	1.37371
Lama4	Itgav	Bcell	Macro	0.567943	0.392822
Lama4	Itgb1	Bcell	Macro	0.567943	1.37371
Lama5	Itgb1	Bcell	Macro	0.639716	1.37371
Lamc1	Itga1	Bcell	Macro	0.413071	0.832091
Lamc1	Itgav	Bcell	Macro	0.413071	0.392822
Lamc1	Itgb1	Bcell	Macro	0.413071	1.37371
Lamc3	Itgb1	Bcell	Macro	0.33905	1.37371
Lpl	Cd44	Bcell	Macro	0.443639	0.810468
Lpl	Lrp2	Bcell	Macro	0.443639	0.357932
Lrpap1	Lrp2	Bcell	Macro	0.592193	0.357932
Lrpap1	Sorl1	Bcell	Macro	0.592193	0.692391
Mfge8	Itgav	Bcell	Macro	1.88774	0.392822
Ngf	Kidins220	Bcell	Macro	1.10184	0.537264
Npnt	Itgb1	Bcell	Macro	0.343362	1.37371
Pkm	Cd44	Bcell	Macro	0.832835	0.810468
Sorbs1	Itga1	Bcell	Macro	1.50355	0.832091
Tgfb2	Tgfbr1	Bcell	Macro	0.541814	0.399626
Tgfb2	Tgfbr2	Bcell	Macro	0.541814	0.71972
Tgfb3	Tgfbr1	Bcell	Macro	0.624981	0.399626
Tgfb3	Tgfbr2	Bcell	Macro	0.624981	0.71972
Timp2	Itgb1	Bcell	Macro	0.650531	1.37371
Vim	Cd44	Bcell	Macro	1.49001	0.810468
App	Cd74	Bcell	Neut	1.51628	4.85806
Arf1	Insr	Bcell	Neut	0.526612	0.256794
Bgn	Tlr1	Bcell	Neut	1.06823	0.320744
Calm1	Abca1	Bcell	Neut	1.55646	0.321992
Calm1	Insr	Bcell	Neut	1.55646	0.256794
Calm1	Kcnq5	Bcell	Neut	1.55646	1.51178
Calm1	Ptpra	Bcell	Neut	1.55646	0.317608
Calm1	Sell	Bcell	Neut	1.55646	1.41069
Calm2	Abca1	Bcell	Neut	1.71012	0.321992
Calm2	Insr	Bcell	Neut	1.71012	0.256794
Calm2	Kcnq5	Bcell	Neut	1.71012	1.51178
Calm2	Sell	Bcell	Neut	1.71012	1.41069
Calm3	Abca1	Bcell	Neut	0.970105	0.321992
Calm3	Insr	Bcell	Neut	0.970105	0.256794
Calm3	Kcnq5	Bcell	Neut	0.970105	1.51178
Calm3	Sell	Bcell	Neut	0.970105	1.41069
Col1a2	Cd44	Bcell	Neut	0.459118	0.267638
Col4a1	Cd47	Bcell	Neut	1.62211	1.174
Col4a4	Cd47	Bcell	Neut	0.321267	1.174
Col4a5	Cd47	Bcell	Neut	0.58266	1.174
Col4a6	Cd47	Bcell	Neut	0.421151	1.174
Dkk2	Lrp6	Bcell	Neut	0.766129	0.372444
Efnb2	Pecam1	Bcell	Neut	0.455263	1.19259
Fgf1	Cd44	Bcell	Neut	0.847123	0.267638
Fgf1	Fgfr2	Bcell	Neut	0.847123	0.393165
Fn1	Cd44	Bcell	Neut	0.240142	0.267638
Fn1	Cd79a	Bcell	Neut	0.240142	3.14356
Fn1	Itga4	Bcell	Neut	0.240142	1.4212
Fn1	Itgb7	Bcell	Neut	0.240142	0.463725
Gnai2	Adcy7	Bcell	Neut	1.24608	0.365912
Gnai2	S1pr1	Bcell	Neut	1.24608	0.48261
Gnas	Adcy7	Bcell	Neut	2.28	0.365912
Gpc3	Cd81	Bcell	Neut	0.28088	0.620166
Hbegf	Cd44	Bcell	Neut	0.272121	0.267638
Hbegf	Cd82	Bcell	Neut	0.272121	0.285853
Hras	Insr	Bcell	Neut	0.296591	0.256794
Hsp90b1	Tlr1	Bcell	Neut	1.31892	0.320744
Jag1	Notch2	Bcell	Neut	0.713057	0.988377
Lin7c	Abca1	Bcell	Neut	0.326219	0.321992
Lpl	Cd44	Bcell	Neut	0.443639	0.267638
Lrpap1	Sorl1	Bcell	Neut	0.592193	0.681674
Ngf	Kidins220	Bcell	Neut	1.10184	0.422973
Pkm	Cd44	Bcell	Neut	0.832835	0.267638
Podxl2	Sell	Bcell	Neut	0.262503	1.41069
Sorbs1	Insr	Bcell	Neut	1.50355	0.256794
Tgfb2	Tgfbr1	Bcell	Neut	0.541814	0.413007
Tgfb2	Tgfbr2	Bcell	Neut	0.541814	1.41348
Tgfb3	Tgfbr1	Bcell	Neut	0.624981	0.413007
Tgfb3	Tgfbr2	Bcell	Neut	0.624981	1.41348
Vim	Cd44	Bcell	Neut	1.49001	0.267638
Adam17	Itga5	Bcell	cDC2	0.518823	0.328171
Adam17	Itgb1	Bcell	cDC2	0.518823	1.8473
Adam17	Notch1	Bcell	cDC2	0.518823	0.793851
Adam9	Itga3	Bcell	cDC2	0.577693	0.304269
Adam9	Itga6	Bcell	cDC2	0.577693	0.649843
Adam9	Itgb1	Bcell	cDC2	0.577693	1.8473
Adam9	Itgb5	Bcell	cDC2	0.577693	0.276327
Angpt1	Itga5	Bcell	cDC2	0.298078	0.328171
Angpt1	Itgb1	Bcell	cDC2	0.298078	1.8473
Angpt1	Tek	Bcell	cDC2	0.298078	1.71431
Angpt1	Tie1	Bcell	cDC2	0.298078	1.16324
Angpt4	Tek	Bcell	cDC2	0.428187	1.71431
Angpt4	Tie1	Bcell	cDC2	0.428187	1.16324
Anxa1	Dysf	Bcell	cDC2	0.281176	1.32255
App	Cav1	Bcell	cDC2	1.51628	0.659436
App	Cd74	Bcell	cDC2	1.51628	0.32889
App	Ncstn	Bcell	cDC2	1.51628	0.25323
Arf1	Chrm3	Bcell	cDC2	0.526612	2.15433
Arf1	Insr	Bcell	cDC2	0.526612	0.718223
B2m	Hfe	Bcell	cDC2	0.538367	0.265368
Bgn	Tlr4	Bcell	cDC2	1.06823	0.286617
Calm1	Fas	Bcell	cDC2	1.55646	0.752102
Calm1	Insr	Bcell	cDC2	1.55646	0.718223
Calm1	Mylk	Bcell	cDC2	1.55646	0.384006
Calm1	Ptpra	Bcell	cDC2	1.55646	0.718905
Calm2	Insr	Bcell	cDC2	1.71012	0.718223
Calm2	Mylk	Bcell	cDC2	1.71012	0.384006
Calm3	Insr	Bcell	cDC2	0.970105	0.718223
Calm3	Mylk	Bcell	cDC2	0.970105	0.384006
Calr	Itga3	Bcell	cDC2	1.013	0.304269
Calr	Scarf1	Bcell	cDC2	1.013	0.33
Col18a1	Itga5	Bcell	cDC2	1.62431	0.328171
Col18a1	Itgb1	Bcell	cDC2	1.62431	1.8473
Col18a1	Kdr	Bcell	cDC2	1.62431	1.78587
Col1a2	Cd36	Bcell	cDC2	0.459118	0.514746
Col1a2	Cd93	Bcell	cDC2	0.459118	1.02376
Col1a2	Flt4	Bcell	cDC2	0.459118	0.365169
Col1a2	Itga1	Bcell	cDC2	0.459118	0.837156
Col1a2	Itgb1	Bcell	cDC2	0.459118	1.8473
Col3a1	Itgb1	Bcell	cDC2	0.309671	1.8473
Col4a1	Cd47	Bcell	cDC2	1.62211	1.42156
Col4a1	Cd93	Bcell	cDC2	1.62211	1.02376
Col4a1	Itga1	Bcell	cDC2	1.62211	0.837156
Col4a1	Itgb1	Bcell	cDC2	1.62211	1.8473
Col4a2	Cd93	Bcell	cDC2	1.31618	1.02376
Col4a4	Cd47	Bcell	cDC2	0.321267	1.42156
Col4a4	Cd93	Bcell	cDC2	0.321267	1.02376
Col4a4	Itga1	Bcell	cDC2	0.321267	0.837156
Col4a4	Itgb1	Bcell	cDC2	0.321267	1.8473
Col4a5	Cd47	Bcell	cDC2	0.58266	1.42156
Col4a5	Cd93	Bcell	cDC2	0.58266	1.02376
Col4a5	Itga1	Bcell	cDC2	0.58266	0.837156
Col4a5	Itgb1	Bcell	cDC2	0.58266	1.8473
Col4a6	Cd47	Bcell	cDC2	0.421151	1.42156
Col4a6	Cd93	Bcell	cDC2	0.421151	1.02376
Col4a6	Itga1	Bcell	cDC2	0.421151	0.837156
Col4a6	Itgb1	Bcell	cDC2	0.421151	1.8473
Col5a2	Itga1	Bcell	cDC2	0.251924	0.837156
Col5a2	Itgb1	Bcell	cDC2	0.251924	1.8473
Col6a3	Itga1	Bcell	cDC2	0.369583	0.837156
Col6a3	Itgb1	Bcell	cDC2	0.369583	1.8473
Dkk2	Lrp6	Bcell	cDC2	0.766129	0.431657
Ecm1	Cachd1	Bcell	cDC2	0.498911	0.275096
Efemp2	Plscr4	Bcell	cDC2	0.461137	1.14564
Efnb2	Epha4	Bcell	cDC2	0.455263	0.516548
Efnb2	Epha6	Bcell	cDC2	0.455263	0.589117
Efnb2	Ephb4	Bcell	cDC2	0.455263	0.554402
Efnb2	Pecam1	Bcell	cDC2	0.455263	2.23864
Fgf1	Fgfr2	Bcell	cDC2	0.847123	0.535018
Fgf1	Nrp1	Bcell	cDC2	0.847123	2.48413
Fn1	Flt4	Bcell	cDC2	0.240142	0.365169
Fn1	Itga3	Bcell	cDC2	0.240142	0.304269
Fn1	Itga5	Bcell	cDC2	0.240142	0.328171
Fn1	Itga6	Bcell	cDC2	0.240142	0.649843
Fn1	Itga9	Bcell	cDC2	0.240142	0.512298
Fn1	Itgb1	Bcell	cDC2	0.240142	1.8473
Fn1	Plaur	Bcell	cDC2	0.240142	0.24711
Fn1	Robo4	Bcell	cDC2	0.240142	0.572787
Gdf11	Acvr2a	Bcell	cDC2	0.353569	0.378844
Gnai2	Cav1	Bcell	cDC2	1.24608	0.659436
Gnai2	Ednrb	Bcell	cDC2	1.24608	0.751359
Gnai2	F2r	Bcell	cDC2	1.24608	0.60293
Gnai2	Igf1r	Bcell	cDC2	1.24608	0.768093
Gnai2	Ptpru	Bcell	cDC2	1.24608	0.521783
Gnai2	S1pr1	Bcell	cDC2	1.24608	0.927243
Gnai2	Tbxa2r	Bcell	cDC2	1.24608	0.492196
Gnai2	Unc5b	Bcell	cDC2	1.24608	0.290617
Gpc3	Cd81	Bcell	cDC2	0.28088	2.29121
Gpc3	Igf1r	Bcell	cDC2	0.28088	0.768093
Gpi1	Amfr	Bcell	cDC2	0.774352	0.265304
Hbegf	Cd9	Bcell	cDC2	0.272121	1.12394
Hras	Cav1	Bcell	cDC2	0.296591	0.659436
Hras	Insr	Bcell	cDC2	0.296591	0.718223
Hsp90b1	Tlr4	Bcell	cDC2	1.31892	0.286617
Hspg2	Chrm3	Bcell	cDC2	0.607002	2.15433
Hspg2	Itgb1	Bcell	cDC2	0.607002	1.8473
Inhba	Acvr2a	Bcell	cDC2	0.345805	0.378844
Inhba	Eng	Bcell	cDC2	0.345805	2.04101
Inhba	Tgfbr3	Bcell	cDC2	0.345805	0.473214
Jag1	Notch1	Bcell	cDC2	0.713057	0.793851
Lama2	Itga1	Bcell	cDC2	0.742687	0.837156
Lama2	Itga3	Bcell	cDC2	0.742687	0.304269
Lama2	Itga6	Bcell	cDC2	0.742687	0.649843
Lama2	Itgb1	Bcell	cDC2	0.742687	1.8473
Lama4	Itga3	Bcell	cDC2	0.567943	0.304269
Lama4	Itga6	Bcell	cDC2	0.567943	0.649843
Lama4	Itgb1	Bcell	cDC2	0.567943	1.8473
Lama5	Bcam	Bcell	cDC2	0.639716	0.833141
Lama5	Itga3	Bcell	cDC2	0.639716	0.304269
Lama5	Itga6	Bcell	cDC2	0.639716	0.649843
Lama5	Itgb1	Bcell	cDC2	0.639716	1.8473
Lamc1	Itga1	Bcell	cDC2	0.413071	0.837156
Lamc1	Itga3	Bcell	cDC2	0.413071	0.304269
Lamc1	Itga6	Bcell	cDC2	0.413071	0.649843
Lamc1	Itgb1	Bcell	cDC2	0.413071	1.8473
Lamc3	Itga3	Bcell	cDC2	0.33905	0.304269
Lamc3	Itga6	Bcell	cDC2	0.33905	0.649843
Lamc3	Itgb1	Bcell	cDC2	0.33905	1.8473
Lpl	Gpihbp1	Bcell	cDC2	0.443639	0.774017
Ltbp1	Itgb5	Bcell	cDC2	1.58871	0.276327
Ltbp3	Itgb5	Bcell	cDC2	0.253281	0.276327
Ngf	Kidins220	Bcell	cDC2	1.10184	0.567374
Npnt	Itgb1	Bcell	cDC2	0.343362	1.8473
Ntn1	Neo1	Bcell	cDC2	0.258856	0.306725
Ntn1	Unc5b	Bcell	cDC2	0.258856	0.290617
Pdgfc	Flt1	Bcell	cDC2	0.481534	2.61519
Pdgfc	Flt4	Bcell	cDC2	0.481534	0.365169
Pdgfc	Kdr	Bcell	cDC2	0.481534	1.78587
Pgf	Flt1	Bcell	cDC2	0.253807	2.61519
Pgf	Nrp1	Bcell	cDC2	0.253807	2.48413
Pgf	Nrp2	Bcell	cDC2	0.253807	0.5624
Rarres2	Ccrl2	Bcell	cDC2	1.26708	0.495934
Ren1	Atp6ap2	Bcell	cDC2	0.652399	0.386709
Sorbs1	Insr	Bcell	cDC2	1.50355	0.718223
Sorbs1	Itga1	Bcell	cDC2	1.50355	0.837156
Sorbs1	Itgb5	Bcell	cDC2	1.50355	0.276327
Tgfb2	Eng	Bcell	cDC2	0.541814	2.04101
Tgfb2	Tgfbr1	Bcell	cDC2	0.541814	0.273975
Tgfb2	Tgfbr2	Bcell	cDC2	0.541814	1.10885
Tgfb2	Tgfbr3	Bcell	cDC2	0.541814	0.473214
Tgfb3	Acvrl1	Bcell	cDC2	0.624981	0.845238
Tgfb3	Eng	Bcell	cDC2	0.624981	2.04101
Tgfb3	Tgfbr1	Bcell	cDC2	0.624981	0.273975
Tgfb3	Tgfbr2	Bcell	cDC2	0.624981	1.10885
Tgfb3	Tgfbr3	Bcell	cDC2	0.624981	0.473214
Timp2	Itga3	Bcell	cDC2	0.650531	0.304269
Timp2	Itgb1	Bcell	cDC2	0.650531	1.8473
Timp3	Kdr	Bcell	cDC2	1.24903	1.78587
Vegfb	Flt1	Bcell	cDC2	0.319435	2.61519
Vegfb	Nrp1	Bcell	cDC2	0.319435	2.48413
Adam17	Itgb1	Bcell	Podo	0.518823	0.538543
Adam9	Itgav	Bcell	Podo	0.577693	0.683865
Adam9	Itgb1	Bcell	Podo	0.577693	0.538543
Angpt1	Itgb1	Bcell	Podo	0.298078	0.538543
App	Cd74	Bcell	Podo	1.51628	3.20089
Arf1	Insr	Bcell	Podo	0.526612	0.327797
B2m	Hfe	Bcell	Podo	0.538367	0.434569
B2m	Klrd1	Bcell	Podo	0.538367	0.36496
Calm1	Insr	Bcell	Podo	1.55646	0.327797
Calm1	Ptpra	Bcell	Podo	1.55646	0.381661
Calm2	Insr	Bcell	Podo	1.71012	0.327797
Calm3	Insr	Bcell	Podo	0.970105	0.327797
Calr	Itgav	Bcell	Podo	1.013	0.683865
Col18a1	Itgb1	Bcell	Podo	1.62431	0.538543
Col1a2	Cd36	Bcell	Podo	0.459118	0.665669
Col1a2	Cd44	Bcell	Podo	0.459118	0.369626
Col1a2	Itgav	Bcell	Podo	0.459118	0.683865
Col1a2	Itgb1	Bcell	Podo	0.459118	0.538543
Col3a1	Itgb1	Bcell	Podo	0.309671	0.538543
Col4a1	Cd47	Bcell	Podo	1.62211	1.14955
Col4a1	Itgav	Bcell	Podo	1.62211	0.683865
Col4a1	Itgb1	Bcell	Podo	1.62211	0.538543
Col4a4	Cd47	Bcell	Podo	0.321267	1.14955
Col4a4	Itgav	Bcell	Podo	0.321267	0.683865
Col4a4	Itgb1	Bcell	Podo	0.321267	0.538543
Col4a5	Cd47	Bcell	Podo	0.58266	1.14955
Col4a5	Itgav	Bcell	Podo	0.58266	0.683865
Col4a5	Itgb1	Bcell	Podo	0.58266	0.538543
Col4a6	Cd47	Bcell	Podo	0.421151	1.14955
Col4a6	Itgav	Bcell	Podo	0.421151	0.683865
Col4a6	Itgb1	Bcell	Podo	0.421151	0.538543
Col5a2	Itgb1	Bcell	Podo	0.251924	0.538543
Col6a3	Itgb1	Bcell	Podo	0.369583	0.538543
Dkk2	Lrp6	Bcell	Podo	0.766129	0.372785
Fgf1	Cd44	Bcell	Podo	0.847123	0.369626
Fgf1	Fgfr2	Bcell	Podo	0.847123	0.279413
Fgf1	Nrp1	Bcell	Podo	0.847123	0.405259
Fn1	Cd44	Bcell	Podo	0.240142	0.369626
Fn1	Itga4	Bcell	Podo	0.240142	0.576322
Fn1	Itgav	Bcell	Podo	0.240142	0.683865
Fn1	Itgb1	Bcell	Podo	0.240142	0.538543
Fn1	Itgb7	Bcell	Podo	0.240142	0.710657
Gnai2	Adcy7	Bcell	Podo	1.24608	0.283277
Gnai2	Igf1r	Bcell	Podo	1.24608	0.471892
Gnas	Adcy7	Bcell	Podo	2.28	0.283277
Gpc3	Cd81	Bcell	Podo	0.28088	0.716748
Gpc3	Igf1r	Bcell	Podo	0.28088	0.471892
Hbegf	Cd44	Bcell	Podo	0.272121	0.369626
Hbegf	Cd9	Bcell	Podo	0.272121	0.380961
Hras	Insr	Bcell	Podo	0.296591	0.327797
Hspg2	Itgb1	Bcell	Podo	0.607002	0.538543
Jag1	Notch2	Bcell	Podo	0.713057	0.798306
Lama2	Itgb1	Bcell	Podo	0.742687	0.538543
Lama4	Itgav	Bcell	Podo	0.567943	0.683865
Lama4	Itgb1	Bcell	Podo	0.567943	0.538543
Lama5	Itgb1	Bcell	Podo	0.639716	0.538543
Lamc1	Itgav	Bcell	Podo	0.413071	0.683865
Lamc1	Itgb1	Bcell	Podo	0.413071	0.538543
Lamc3	Itgb1	Bcell	Podo	0.33905	0.538543
Lpl	Cd44	Bcell	Podo	0.443639	0.369626
Lpl	Lrp2	Bcell	Podo	0.443639	0.687742
Lrpap1	Lrp2	Bcell	Podo	0.592193	0.687742
Lrpap1	Sorl1	Bcell	Podo	0.592193	0.243548
Mfge8	Itgav	Bcell	Podo	1.88774	0.683865
Npnt	Itgb1	Bcell	Podo	0.343362	0.538543
Pgf	Nrp1	Bcell	Podo	0.253807	0.405259
Pkm	Cd44	Bcell	Podo	0.832835	0.369626
Ren1	Atp6ap2	Bcell	Podo	0.652399	0.394191
Sorbs1	Insr	Bcell	Podo	1.50355	0.327797
Timp2	Itgb1	Bcell	Podo	0.650531	0.538543
Vegfb	Nrp1	Bcell	Podo	0.319435	0.405259
Vim	Cd44	Bcell	Podo	1.49001	0.369626
Adam17	Itgb1	Bcell	prTcell-NK	0.518823	2.59334
Adam17	Notch1	Bcell	prTcell-NK	0.518823	0.334093
Adam9	Itga3	Bcell	prTcell-NK	0.577693	0.486713
Adam9	Itgav	Bcell	prTcell-NK	0.577693	0.449418
Adam9	Itgb1	Bcell	prTcell-NK	0.577693	2.59334
Adam9	Itgb5	Bcell	prTcell-NK	0.577693	0.35599
Angpt1	Itgb1	Bcell	prTcell-NK	0.298078	2.59334
Angpt1	Tek	Bcell	prTcell-NK	0.298078	0.433427
Angpt4	Tek	Bcell	prTcell-NK	0.428187	0.433427
App	Lrp1	Bcell	prTcell-NK	1.51628	1.19957
Arf1	Chrm3	Bcell	prTcell-NK	0.526612	0.278565
Arf1	Insr	Bcell	prTcell-NK	0.526612	0.383842
Bgn	Tlr4	Bcell	prTcell-NK	1.06823	0.574455
Calm1	Grm7	Bcell	prTcell-NK	1.55646	0.96407
Calm1	Insr	Bcell	prTcell-NK	1.55646	0.383842
Calm1	Kcnq5	Bcell	prTcell-NK	1.55646	2.19079
Calm1	Mylk	Bcell	prTcell-NK	1.55646	2.0983
Calm1	Pde1a	Bcell	prTcell-NK	1.55646	0.296511
Calm1	Ptpra	Bcell	prTcell-NK	1.55646	0.681872
Calm2	Grm7	Bcell	prTcell-NK	1.71012	0.96407
Calm2	Insr	Bcell	prTcell-NK	1.71012	0.383842
Calm2	Kcnq5	Bcell	prTcell-NK	1.71012	2.19079
Calm2	Mylk	Bcell	prTcell-NK	1.71012	2.0983
Calm2	Pde1a	Bcell	prTcell-NK	1.71012	0.296511
Calm3	Grm7	Bcell	prTcell-NK	0.970105	0.96407
Calm3	Insr	Bcell	prTcell-NK	0.970105	0.383842
Calm3	Kcnq5	Bcell	prTcell-NK	0.970105	2.19079
Calm3	Mylk	Bcell	prTcell-NK	0.970105	2.0983
Calm3	Pde1a	Bcell	prTcell-NK	0.970105	0.296511
Calr	Itga3	Bcell	prTcell-NK	1.013	0.486713
Calr	Itgav	Bcell	prTcell-NK	1.013	0.449418
Calr	Lrp1	Bcell	prTcell-NK	1.013	1.19957
Col18a1	Itgb1	Bcell	prTcell-NK	1.62431	2.59334
Col1a2	Itga1	Bcell	prTcell-NK	0.459118	1.72049
Col1a2	Itgav	Bcell	prTcell-NK	0.459118	0.449418
Col1a2	Itgb1	Bcell	prTcell-NK	0.459118	2.59334
Col3a1	Ddr2	Bcell	prTcell-NK	0.309671	0.297496
Col3a1	Itgb1	Bcell	prTcell-NK	0.309671	2.59334
Col4a1	Cd47	Bcell	prTcell-NK	1.62211	0.771159
Col4a1	Itga1	Bcell	prTcell-NK	1.62211	1.72049
Col4a1	Itgav	Bcell	prTcell-NK	1.62211	0.449418
Col4a1	Itgb1	Bcell	prTcell-NK	1.62211	2.59334
Col4a4	Cd47	Bcell	prTcell-NK	0.321267	0.771159
Col4a4	Itga1	Bcell	prTcell-NK	0.321267	1.72049
Col4a4	Itgav	Bcell	prTcell-NK	0.321267	0.449418
Col4a4	Itgb1	Bcell	prTcell-NK	0.321267	2.59334
Col4a5	Cd47	Bcell	prTcell-NK	0.58266	0.771159
Col4a5	Itga1	Bcell	prTcell-NK	0.58266	1.72049
Col4a5	Itgav	Bcell	prTcell-NK	0.58266	0.449418
Col4a5	Itgb1	Bcell	prTcell-NK	0.58266	2.59334
Col4a6	Cd47	Bcell	prTcell-NK	0.421151	0.771159
Col4a6	Itga1	Bcell	prTcell-NK	0.421151	1.72049
Col4a6	Itgav	Bcell	prTcell-NK	0.421151	0.449418
Col4a6	Itgb1	Bcell	prTcell-NK	0.421151	2.59334
Col5a2	Itga1	Bcell	prTcell-NK	0.251924	1.72049
Col5a2	Itgb1	Bcell	prTcell-NK	0.251924	2.59334
Col6a3	Itga1	Bcell	prTcell-NK	0.369583	1.72049
Col6a3	Itgb1	Bcell	prTcell-NK	0.369583	2.59334
Dkk2	Lrp6	Bcell	prTcell-NK	0.766129	0.690497
Ecm1	Cachd1	Bcell	prTcell-NK	0.498911	0.248888
Efemp2	Plscr4	Bcell	prTcell-NK	0.461137	0.449235
Efnb2	Epha3	Bcell	prTcell-NK	0.455263	1.43504
Efnb2	Ephb1	Bcell	prTcell-NK	0.455263	0.469505
Fgf1	Fgfr2	Bcell	prTcell-NK	0.847123	0.692737
Fgf1	Nrp1	Bcell	prTcell-NK	0.847123	3.27538
Fn1	Itga3	Bcell	prTcell-NK	0.240142	0.486713
Fn1	Itga4	Bcell	prTcell-NK	0.240142	1.67505
Fn1	Itga8	Bcell	prTcell-NK	0.240142	3.03298
Fn1	Itga9	Bcell	prTcell-NK	0.240142	0.772601
Fn1	Itgav	Bcell	prTcell-NK	0.240142	0.449418
Fn1	Itgb1	Bcell	prTcell-NK	0.240142	2.59334
Fn1	Nt5e	Bcell	prTcell-NK	0.240142	1.57986
Fn1	Sdc2	Bcell	prTcell-NK	0.240142	0.325298
Gdf11	Acvr2a	Bcell	prTcell-NK	0.353569	0.315953
Gnai2	F2r	Bcell	prTcell-NK	1.24608	1.46986
Gnai2	Igf1r	Bcell	prTcell-NK	1.24608	0.785061
Gnai2	S1pr3	Bcell	prTcell-NK	1.24608	1.28449
Gnai2	Tbxa2r	Bcell	prTcell-NK	1.24608	0.283269
Gnai2	Unc5b	Bcell	prTcell-NK	1.24608	0.791025
Gpc3	Cd81	Bcell	prTcell-NK	0.28088	2.17139
Gpc3	Igf1r	Bcell	prTcell-NK	0.28088	0.785061
Gpi1	Amfr	Bcell	prTcell-NK	0.774352	0.338828
Hbegf	Cd82	Bcell	prTcell-NK	0.272121	0.242748
Hras	Agtr1a	Bcell	prTcell-NK	0.296591	2.35189
Hras	Insr	Bcell	prTcell-NK	0.296591	0.383842
Hras	Sdc2	Bcell	prTcell-NK	0.296591	0.325298
Hsp90b1	Lrp1	Bcell	prTcell-NK	1.31892	1.19957
Hsp90b1	Tlr4	Bcell	prTcell-NK	1.31892	0.574455
Hspg2	Chrm3	Bcell	prTcell-NK	0.607002	0.278565
Hspg2	Itgb1	Bcell	prTcell-NK	0.607002	2.59334
Hspg2	Ptprs	Bcell	prTcell-NK	0.607002	0.249123
Hspg2	Sdc1	Bcell	prTcell-NK	0.607002	0.246321
Inhba	Acvr1	Bcell	prTcell-NK	0.345805	0.408405
Inhba	Acvr2a	Bcell	prTcell-NK	0.345805	0.315953
Inhba	Eng	Bcell	prTcell-NK	0.345805	2.14753
Inhba	Tgfbr3	Bcell	prTcell-NK	0.345805	0.92588
Jag1	Notch1	Bcell	prTcell-NK	0.713057	0.334093
Jag1	Notch3	Bcell	prTcell-NK	0.713057	0.663007
Lama2	Itga1	Bcell	prTcell-NK	0.742687	1.72049
Lama2	Itga3	Bcell	prTcell-NK	0.742687	0.486713
Lama2	Itgb1	Bcell	prTcell-NK	0.742687	2.59334
Lama4	Itga3	Bcell	prTcell-NK	0.567943	0.486713
Lama4	Itgav	Bcell	prTcell-NK	0.567943	0.449418
Lama4	Itgb1	Bcell	prTcell-NK	0.567943	2.59334
Lama5	Bcam	Bcell	prTcell-NK	0.639716	0.886944
Lama5	Itga3	Bcell	prTcell-NK	0.639716	0.486713
Lama5	Itgb1	Bcell	prTcell-NK	0.639716	2.59334
Lama5	Sdc1	Bcell	prTcell-NK	0.639716	0.246321
Lamc1	Itga1	Bcell	prTcell-NK	0.413071	1.72049
Lamc1	Itga3	Bcell	prTcell-NK	0.413071	0.486713
Lamc1	Itgav	Bcell	prTcell-NK	0.413071	0.449418
Lamc1	Itgb1	Bcell	prTcell-NK	0.413071	2.59334
Lamc3	Itga3	Bcell	prTcell-NK	0.33905	0.486713
Lamc3	Itgb1	Bcell	prTcell-NK	0.33905	2.59334
Lpl	Lrp1	Bcell	prTcell-NK	0.443639	1.19957
Lpl	Sdc1	Bcell	prTcell-NK	0.443639	0.246321
Lrpap1	Ldlr	Bcell	prTcell-NK	0.592193	0.279935
Lrpap1	Lrp1	Bcell	prTcell-NK	0.592193	1.19957
Ltbp1	Itgb5	Bcell	prTcell-NK	1.58871	0.35599
Ltbp3	Itgb5	Bcell	prTcell-NK	0.253281	0.35599
Mfge8	Itgav	Bcell	prTcell-NK	1.88774	0.449418
Mfge8	Pdgfrb	Bcell	prTcell-NK	1.88774	2.0406
Ngf	Kidins220	Bcell	prTcell-NK	1.10184	0.426747
Ngf	Maged1	Bcell	prTcell-NK	1.10184	0.324376
Npnt	Itga8	Bcell	prTcell-NK	0.343362	3.03298
Npnt	Itgb1	Bcell	prTcell-NK	0.343362	2.59334
Ntn1	Neo1	Bcell	prTcell-NK	0.258856	0.292647
Ntn1	Unc5b	Bcell	prTcell-NK	0.258856	0.791025
Ntn1	Unc5c	Bcell	prTcell-NK	0.258856	1.11883
Pdap1	Pdgfrb	Bcell	prTcell-NK	0.707577	2.0406
Pdgfa	Pdgfra	Bcell	prTcell-NK	0.906451	1.14616
Pdgfa	Pdgfrb	Bcell	prTcell-NK	0.906451	2.0406
Pdgfc	Pdgfra	Bcell	prTcell-NK	0.481534	1.14616
Pdgfc	Pdgfrb	Bcell	prTcell-NK	0.481534	2.0406
Pdgfd	Pdgfra	Bcell	prTcell-NK	1.30061	1.14616
Pdgfd	Pdgfrb	Bcell	prTcell-NK	1.30061	2.0406
Pgf	Nrp1	Bcell	prTcell-NK	0.253807	3.27538
Pgf	Nrp2	Bcell	prTcell-NK	0.253807	0.530733
Plat	Lrp1	Bcell	prTcell-NK	0.32943	1.19957
Psap	Lrp1	Bcell	prTcell-NK	0.920459	1.19957
Ren1	Atp6ap2	Bcell	prTcell-NK	0.652399	0.482805
Rtn4	Rtn4rl1	Bcell	prTcell-NK	0.512375	0.832774
Serpine2	Lrp1	Bcell	prTcell-NK	0.951841	1.19957
Serping1	Lrp1	Bcell	prTcell-NK	0.73448	1.19957
Slit3	Robo2	Bcell	prTcell-NK	2.93995	0.45146
Sorbs1	Insr	Bcell	prTcell-NK	1.50355	0.383842
Sorbs1	Itga1	Bcell	prTcell-NK	1.50355	1.72049
Sorbs1	Itgb5	Bcell	prTcell-NK	1.50355	0.35599
Tgfb2	Acvr1	Bcell	prTcell-NK	0.541814	0.408405
Tgfb2	Eng	Bcell	prTcell-NK	0.541814	2.14753
Tgfb2	Tgfbr2	Bcell	prTcell-NK	0.541814	0.649185
Tgfb2	Tgfbr3	Bcell	prTcell-NK	0.541814	0.92588
Tgfb3	Acvrl1	Bcell	prTcell-NK	0.624981	0.492175
Tgfb3	Eng	Bcell	prTcell-NK	0.624981	2.14753
Tgfb3	Tgfbr2	Bcell	prTcell-NK	0.624981	0.649185
Tgfb3	Tgfbr3	Bcell	prTcell-NK	0.624981	0.92588
Timp2	Itga3	Bcell	prTcell-NK	0.650531	0.486713
Timp2	Itgb1	Bcell	prTcell-NK	0.650531	2.59334
Vegfb	Nrp1	Bcell	prTcell-NK	0.319435	3.27538
Adam17	Erbb4	Bcell	PT-S1	0.518823	0.265852
Adam17	Itgb1	Bcell	PT-S1	0.518823	0.57466
Adam9	Itga6	Bcell	PT-S1	0.577693	0.41332
Adam9	Itgav	Bcell	PT-S1	0.577693	0.39724
Adam9	Itgb1	Bcell	PT-S1	0.577693	0.57466
Angpt1	Itgb1	Bcell	PT-S1	0.298078	0.57466
Anxa1	Egfr	Bcell	PT-S1	0.281176	0.350438
App	Tnfrsf21	Bcell	PT-S1	1.51628	0.353096
Arf1	Insr	Bcell	PT-S1	0.526612	0.329783
B2m	Tfrc	Bcell	PT-S1	0.538367	0.272419
Calm1	Egfr	Bcell	PT-S1	1.55646	0.350438
Calm1	Insr	Bcell	PT-S1	1.55646	0.329783
Calm1	Mylk	Bcell	PT-S1	1.55646	0.345135
Calm1	Pde1a	Bcell	PT-S1	1.55646	0.412227
Calm1	Ptpra	Bcell	PT-S1	1.55646	0.335918
Calm2	Egfr	Bcell	PT-S1	1.71012	0.350438
Calm2	Insr	Bcell	PT-S1	1.71012	0.329783
Calm2	Mylk	Bcell	PT-S1	1.71012	0.345135
Calm2	Pde1a	Bcell	PT-S1	1.71012	0.412227
Calm3	Egfr	Bcell	PT-S1	0.970105	0.350438
Calm3	Insr	Bcell	PT-S1	0.970105	0.329783
Calm3	Mylk	Bcell	PT-S1	0.970105	0.345135
Calm3	Pde1a	Bcell	PT-S1	0.970105	0.412227
Calr	Itgav	Bcell	PT-S1	1.013	0.39724
Col18a1	Gpc4	Bcell	PT-S1	1.62431	0.535833
Col18a1	Itgb1	Bcell	PT-S1	1.62431	0.57466
Col1a2	Cd36	Bcell	PT-S1	0.459118	0.468734
Col1a2	Itga1	Bcell	PT-S1	0.459118	0.420141
Col1a2	Itgav	Bcell	PT-S1	0.459118	0.39724
Col1a2	Itgb1	Bcell	PT-S1	0.459118	0.57466
Col3a1	Ddr1	Bcell	PT-S1	0.309671	0.240427
Col3a1	Itgb1	Bcell	PT-S1	0.309671	0.57466
Col4a1	Cd47	Bcell	PT-S1	1.62211	0.37201
Col4a1	Itga1	Bcell	PT-S1	1.62211	0.420141
Col4a1	Itgav	Bcell	PT-S1	1.62211	0.39724
Col4a1	Itgb1	Bcell	PT-S1	1.62211	0.57466
Col4a1	Itgb8	Bcell	PT-S1	1.62211	0.398172
Col4a4	Cd47	Bcell	PT-S1	0.321267	0.37201
Col4a4	Itga1	Bcell	PT-S1	0.321267	0.420141
Col4a4	Itgav	Bcell	PT-S1	0.321267	0.39724
Col4a4	Itgb1	Bcell	PT-S1	0.321267	0.57466
Col4a5	Cd47	Bcell	PT-S1	0.58266	0.37201
Col4a5	Itga1	Bcell	PT-S1	0.58266	0.420141
Col4a5	Itgav	Bcell	PT-S1	0.58266	0.39724
Col4a5	Itgb1	Bcell	PT-S1	0.58266	0.57466
Col4a6	Cd47	Bcell	PT-S1	0.421151	0.37201
Col4a6	Itga1	Bcell	PT-S1	0.421151	0.420141
Col4a6	Itgav	Bcell	PT-S1	0.421151	0.39724
Col4a6	Itgb1	Bcell	PT-S1	0.421151	0.57466
Col5a2	Ddr1	Bcell	PT-S1	0.251924	0.240427
Col5a2	Itga1	Bcell	PT-S1	0.251924	0.420141
Col5a2	Itgb1	Bcell	PT-S1	0.251924	0.57466
Col6a3	Itga1	Bcell	PT-S1	0.369583	0.420141
Col6a3	Itgb1	Bcell	PT-S1	0.369583	0.57466
Dkk2	Lrp6	Bcell	PT-S1	0.766129	0.393767
Ecm1	Cachd1	Bcell	PT-S1	0.498911	0.247005
Efemp2	Aqp1	Bcell	PT-S1	0.461137	0.452096
Fgf1	Egfr	Bcell	PT-S1	0.847123	0.350438
Fgf1	Fgfr2	Bcell	PT-S1	0.847123	0.335878
Fgf1	Nrp1	Bcell	PT-S1	0.847123	0.242791
Fn1	Itga6	Bcell	PT-S1	0.240142	0.41332
Fn1	Itgav	Bcell	PT-S1	0.240142	0.39724
Fn1	Itgb1	Bcell	PT-S1	0.240142	0.57466
Fn1	Itgb6	Bcell	PT-S1	0.240142	0.566847
Fn1	Itgb8	Bcell	PT-S1	0.240142	0.398172
Fn1	Sdc2	Bcell	PT-S1	0.240142	0.359595
Gnai2	Egfr	Bcell	PT-S1	1.24608	0.350438
Gnai2	Igf1r	Bcell	PT-S1	1.24608	0.807579
Gpc3	Cd81	Bcell	PT-S1	0.28088	0.888828
Gpc3	Igf1r	Bcell	PT-S1	0.28088	0.807579
Gpi1	Amfr	Bcell	PT-S1	0.774352	0.270123
Hbegf	Cd9	Bcell	PT-S1	0.272121	0.254319
Hbegf	Egfr	Bcell	PT-S1	0.272121	0.350438
Hbegf	Erbb4	Bcell	PT-S1	0.272121	0.265852
Hras	Insr	Bcell	PT-S1	0.296591	0.329783
Hras	Sdc2	Bcell	PT-S1	0.296591	0.359595
Hsp90aa1	Egfr	Bcell	PT-S1	1.7427	0.350438
Hspg2	Itgb1	Bcell	PT-S1	0.607002	0.57466
Lama2	Itga1	Bcell	PT-S1	0.742687	0.420141
Lama2	Itga6	Bcell	PT-S1	0.742687	0.41332
Lama2	Itgb1	Bcell	PT-S1	0.742687	0.57466
Lama4	Itga6	Bcell	PT-S1	0.567943	0.41332
Lama4	Itgav	Bcell	PT-S1	0.567943	0.39724
Lama4	Itgb1	Bcell	PT-S1	0.567943	0.57466
Lama5	Itga6	Bcell	PT-S1	0.639716	0.41332
Lama5	Itgb1	Bcell	PT-S1	0.639716	0.57466
Lamc1	Itga1	Bcell	PT-S1	0.413071	0.420141
Lamc1	Itga6	Bcell	PT-S1	0.413071	0.41332
Lamc1	Itgav	Bcell	PT-S1	0.413071	0.39724
Lamc1	Itgb1	Bcell	PT-S1	0.413071	0.57466
Lamc3	Itga6	Bcell	PT-S1	0.33905	0.41332
Lamc3	Itgb1	Bcell	PT-S1	0.33905	0.57466
Lpl	Lrp2	Bcell	PT-S1	0.443639	1.94324
Lrpap1	Lrp2	Bcell	PT-S1	0.592193	1.94324
Lrpap1	Sorl1	Bcell	PT-S1	0.592193	0.353156
Mfge8	Itgav	Bcell	PT-S1	1.88774	0.39724
Ngf	Kidins220	Bcell	PT-S1	1.10184	0.687201
Npnt	Itgb1	Bcell	PT-S1	0.343362	0.57466
Pgf	Nrp1	Bcell	PT-S1	0.253807	0.242791
Ren1	Atp6ap2	Bcell	PT-S1	0.652399	0.367566
Sema5a	Met	Bcell	PT-S1	0.761559	0.423499
Sorbs1	Insr	Bcell	PT-S1	1.50355	0.329783
Sorbs1	Itga1	Bcell	PT-S1	1.50355	0.420141
Timp2	Itgb1	Bcell	PT-S1	0.650531	0.57466
Vegfb	Nrp1	Bcell	PT-S1	0.319435	0.242791
Adam17	Itgb1	Bcell	PT-S2	0.518823	1.08876
Adam9	Itga6	Bcell	PT-S2	0.577693	0.296764
Adam9	Itgav	Bcell	PT-S2	0.577693	0.634502
Adam9	Itgb1	Bcell	PT-S2	0.577693	1.08876
Adam9	Itgb5	Bcell	PT-S2	0.577693	0.729841
Angpt1	Itgb1	Bcell	PT-S2	0.298078	1.08876
App	Cd74	Bcell	PT-S2	1.51628	5.26254
App	Ncstn	Bcell	PT-S2	1.51628	0.308783
Arf1	Insr	Bcell	PT-S2	0.526612	0.288851
B2m	Hfe	Bcell	PT-S2	0.538367	0.266726
Bgn	Tlr2	Bcell	PT-S2	1.06823	0.303331
Bgn	Tlr4	Bcell	PT-S2	1.06823	0.349354
Calm1	Abca1	Bcell	PT-S2	1.55646	0.258023
Calm1	Insr	Bcell	PT-S2	1.55646	0.288851
Calm1	Ptpra	Bcell	PT-S2	1.55646	0.675748
Calm2	Abca1	Bcell	PT-S2	1.71012	0.258023
Calm2	Insr	Bcell	PT-S2	1.71012	0.288851
Calm3	Abca1	Bcell	PT-S2	0.970105	0.258023
Calm3	Insr	Bcell	PT-S2	0.970105	0.288851
Calr	Itgav	Bcell	PT-S2	1.013	0.634502
Col18a1	Itgb1	Bcell	PT-S2	1.62431	1.08876
Col1a2	Cd36	Bcell	PT-S2	0.459118	0.74729
Col1a2	Cd44	Bcell	PT-S2	0.459118	0.375018
Col1a2	Itgav	Bcell	PT-S2	0.459118	0.634502
Col1a2	Itgb1	Bcell	PT-S2	0.459118	1.08876
Col3a1	Itgb1	Bcell	PT-S2	0.309671	1.08876
Col4a1	Cd47	Bcell	PT-S2	1.62211	0.895281
Col4a1	Itgav	Bcell	PT-S2	1.62211	0.634502
Col4a1	Itgb1	Bcell	PT-S2	1.62211	1.08876
Col4a4	Cd47	Bcell	PT-S2	0.321267	0.895281
Col4a4	Itgav	Bcell	PT-S2	0.321267	0.634502
Col4a4	Itgb1	Bcell	PT-S2	0.321267	1.08876
Col4a5	Cd47	Bcell	PT-S2	0.58266	0.895281
Col4a5	Itgav	Bcell	PT-S2	0.58266	0.634502
Col4a5	Itgb1	Bcell	PT-S2	0.58266	1.08876
Col4a6	Cd47	Bcell	PT-S2	0.421151	0.895281
Col4a6	Itgav	Bcell	PT-S2	0.421151	0.634502
Col4a6	Itgb1	Bcell	PT-S2	0.421151	1.08876
Col5a2	Itgb1	Bcell	PT-S2	0.251924	1.08876
Col6a3	Itgb1	Bcell	PT-S2	0.369583	1.08876
Dkk2	Lrp6	Bcell	PT-S2	0.766129	0.268597
Fgf1	Cd44	Bcell	PT-S2	0.847123	0.375018
Fgf1	Fgfr2	Bcell	PT-S2	0.847123	0.322299
Fgf1	Nrp1	Bcell	PT-S2	0.847123	0.532932
Fn1	C5ar1	Bcell	PT-S2	0.240142	0.540815
Fn1	Cd44	Bcell	PT-S2	0.240142	0.375018
Fn1	Itga4	Bcell	PT-S2	0.240142	0.477096
Fn1	Itga6	Bcell	PT-S2	0.240142	0.296764
Fn1	Itga8	Bcell	PT-S2	0.240142	0.538315
Fn1	Itga9	Bcell	PT-S2	0.240142	1.26716
Fn1	Itgav	Bcell	PT-S2	0.240142	0.634502
Fn1	Itgb1	Bcell	PT-S2	0.240142	1.08876
Gnai2	Adcy7	Bcell	PT-S2	1.24608	0.529486
Gnai2	C5ar1	Bcell	PT-S2	1.24608	0.540815
Gnai2	Ccr5	Bcell	PT-S2	1.24608	0.765577
Gnai2	Igf1r	Bcell	PT-S2	1.24608	0.362156
Gnas	Adcy7	Bcell	PT-S2	2.28	0.529486
Gpc3	Cd81	Bcell	PT-S2	0.28088	2.17266
Gpc3	Igf1r	Bcell	PT-S2	0.28088	0.362156
Hbegf	Cd44	Bcell	PT-S2	0.272121	0.375018
Hbegf	Cd9	Bcell	PT-S2	0.272121	0.292272
Hras	Insr	Bcell	PT-S2	0.296591	0.288851
Hras	Tlr2	Bcell	PT-S2	0.296591	0.303331
Hsp90b1	Tlr2	Bcell	PT-S2	1.31892	0.303331
Hsp90b1	Tlr4	Bcell	PT-S2	1.31892	0.349354
Hsp90b1	Tlr7	Bcell	PT-S2	1.31892	0.27406
Hspg2	Itgb1	Bcell	PT-S2	0.607002	1.08876
Jag1	Notch2	Bcell	PT-S2	0.713057	0.472095
Lama2	Itga6	Bcell	PT-S2	0.742687	0.296764
Lama2	Itgb1	Bcell	PT-S2	0.742687	1.08876
Lama4	Itga6	Bcell	PT-S2	0.567943	0.296764
Lama4	Itgav	Bcell	PT-S2	0.567943	0.634502
Lama4	Itgb1	Bcell	PT-S2	0.567943	1.08876
Lama5	Itga6	Bcell	PT-S2	0.639716	0.296764
Lama5	Itgb1	Bcell	PT-S2	0.639716	1.08876
Lamc1	Itga6	Bcell	PT-S2	0.413071	0.296764
Lamc1	Itgav	Bcell	PT-S2	0.413071	0.634502
Lamc1	Itgb1	Bcell	PT-S2	0.413071	1.08876
Lamc3	Itga6	Bcell	PT-S2	0.33905	0.296764
Lamc3	Itgb1	Bcell	PT-S2	0.33905	1.08876
Lin7c	Abca1	Bcell	PT-S2	0.326219	0.258023
Lpl	Cd44	Bcell	PT-S2	0.443639	0.375018
Lpl	Lrp2	Bcell	PT-S2	0.443639	0.262861
Lrpap1	Lrp2	Bcell	PT-S2	0.592193	0.262861
Lrpap1	Sorl1	Bcell	PT-S2	0.592193	0.38771
Ltbp1	Itgb5	Bcell	PT-S2	1.58871	0.729841
Ltbp3	Itgb5	Bcell	PT-S2	0.253281	0.729841
Mfge8	Itgav	Bcell	PT-S2	1.88774	0.634502
Ngf	Kidins220	Bcell	PT-S2	1.10184	0.395647
Npnt	Itga8	Bcell	PT-S2	0.343362	0.538315
Npnt	Itgb1	Bcell	PT-S2	0.343362	1.08876
Pgf	Nrp1	Bcell	PT-S2	0.253807	0.532932
Pkm	Cd44	Bcell	PT-S2	0.832835	0.375018
Ren1	Atp6ap2	Bcell	PT-S2	0.652399	0.687369
Rps19	C5ar1	Bcell	PT-S2	1.42477	0.540815
Sorbs1	Insr	Bcell	PT-S2	1.50355	0.288851
Sorbs1	Itgb5	Bcell	PT-S2	1.50355	0.729841
Tgfb2	Tgfbr1	Bcell	PT-S2	0.541814	2.05545
Tgfb2	Tgfbr2	Bcell	PT-S2	0.541814	1.15525
Tgfb3	Acvrl1	Bcell	PT-S2	0.624981	0.464411
Tgfb3	Tgfbr1	Bcell	PT-S2	0.624981	2.05545
Tgfb3	Tgfbr2	Bcell	PT-S2	0.624981	1.15525
Timp2	Itgb1	Bcell	PT-S2	0.650531	1.08876
Vegfb	Nrp1	Bcell	PT-S2	0.319435	0.532932
Vim	Cd44	Bcell	PT-S2	1.49001	0.375018
Adam17	Itgb1	Bcell	PT-S3	0.518823	0.376961
Adam9	Itga6	Bcell	PT-S3	0.577693	0.422302
Adam9	Itgav	Bcell	PT-S3	0.577693	0.307693
Adam9	Itgb1	Bcell	PT-S3	0.577693	0.376961
Angpt1	Itgb1	Bcell	PT-S3	0.298078	0.376961
Anxa1	Egfr	Bcell	PT-S3	0.281176	0.515719
App	Tnfrsf21	Bcell	PT-S3	1.51628	0.330926
Arf1	Insr	Bcell	PT-S3	0.526612	0.300542
Calm1	Egfr	Bcell	PT-S3	1.55646	0.515719
Calm1	Insr	Bcell	PT-S3	1.55646	0.300542
Calm1	Mylk	Bcell	PT-S3	1.55646	0.362614
Calm1	Pde1a	Bcell	PT-S3	1.55646	0.60998
Calm1	Ptpra	Bcell	PT-S3	1.55646	0.254297
Calm2	Egfr	Bcell	PT-S3	1.71012	0.515719
Calm2	Insr	Bcell	PT-S3	1.71012	0.300542
Calm2	Mylk	Bcell	PT-S3	1.71012	0.362614
Calm2	Pde1a	Bcell	PT-S3	1.71012	0.60998
Calm3	Egfr	Bcell	PT-S3	0.970105	0.515719
Calm3	Insr	Bcell	PT-S3	0.970105	0.300542
Calm3	Mylk	Bcell	PT-S3	0.970105	0.362614
Calm3	Pde1a	Bcell	PT-S3	0.970105	0.60998
Calr	Itgav	Bcell	PT-S3	1.013	0.307693
Col18a1	Gpc4	Bcell	PT-S3	1.62431	0.633574
Col18a1	Itgb1	Bcell	PT-S3	1.62431	0.376961
Col1a2	Itga1	Bcell	PT-S3	0.459118	0.341196
Col1a2	Itgav	Bcell	PT-S3	0.459118	0.307693
Col1a2	Itgb1	Bcell	PT-S3	0.459118	0.376961
Col3a1	Itgb1	Bcell	PT-S3	0.309671	0.376961
Col4a1	Itga1	Bcell	PT-S3	1.62211	0.341196
Col4a1	Itgav	Bcell	PT-S3	1.62211	0.307693
Col4a1	Itgb1	Bcell	PT-S3	1.62211	0.376961
Col4a1	Itgb8	Bcell	PT-S3	1.62211	0.498289
Col4a4	Itga1	Bcell	PT-S3	0.321267	0.341196
Col4a4	Itgav	Bcell	PT-S3	0.321267	0.307693
Col4a4	Itgb1	Bcell	PT-S3	0.321267	0.376961
Col4a5	Itga1	Bcell	PT-S3	0.58266	0.341196
Col4a5	Itgav	Bcell	PT-S3	0.58266	0.307693
Col4a5	Itgb1	Bcell	PT-S3	0.58266	0.376961
Col4a6	Itga1	Bcell	PT-S3	0.421151	0.341196
Col4a6	Itgav	Bcell	PT-S3	0.421151	0.307693
Col4a6	Itgb1	Bcell	PT-S3	0.421151	0.376961
Col5a2	Itga1	Bcell	PT-S3	0.251924	0.341196
Col5a2	Itgb1	Bcell	PT-S3	0.251924	0.376961
Col6a3	Itga1	Bcell	PT-S3	0.369583	0.341196
Col6a3	Itgb1	Bcell	PT-S3	0.369583	0.376961
Dkk2	Lrp6	Bcell	PT-S3	0.766129	0.328076
Ecm1	Cachd1	Bcell	PT-S3	0.498911	0.274732
Efemp2	Aqp1	Bcell	PT-S3	0.461137	0.329076
Fgf1	Egfr	Bcell	PT-S3	0.847123	0.515719
Fgf1	Fgfr2	Bcell	PT-S3	0.847123	0.247412
Fn1	Itga6	Bcell	PT-S3	0.240142	0.422302
Fn1	Itgav	Bcell	PT-S3	0.240142	0.307693
Fn1	Itgb1	Bcell	PT-S3	0.240142	0.376961
Fn1	Itgb6	Bcell	PT-S3	0.240142	0.610158
Fn1	Itgb8	Bcell	PT-S3	0.240142	0.498289
Fn1	Sdc2	Bcell	PT-S3	0.240142	0.363136
Gnai2	Egfr	Bcell	PT-S3	1.24608	0.515719
Gnai2	Igf1r	Bcell	PT-S3	1.24608	0.889548
Gnai2	Lpar3	Bcell	PT-S3	1.24608	0.315618
Gpc3	Cd81	Bcell	PT-S3	0.28088	0.502566
Gpc3	Igf1r	Bcell	PT-S3	0.28088	0.889548
Hbegf	Egfr	Bcell	PT-S3	0.272121	0.515719
Hras	Agtr1a	Bcell	PT-S3	0.296591	0.24416
Hras	Insr	Bcell	PT-S3	0.296591	0.300542
Hras	Sdc2	Bcell	PT-S3	0.296591	0.363136
Hsp90aa1	Egfr	Bcell	PT-S3	1.7427	0.515719
Hspg2	Itgb1	Bcell	PT-S3	0.607002	0.376961
Lama2	Itga1	Bcell	PT-S3	0.742687	0.341196
Lama2	Itga6	Bcell	PT-S3	0.742687	0.422302
Lama2	Itgb1	Bcell	PT-S3	0.742687	0.376961
Lama4	Itga6	Bcell	PT-S3	0.567943	0.422302
Lama4	Itgav	Bcell	PT-S3	0.567943	0.307693
Lama4	Itgb1	Bcell	PT-S3	0.567943	0.376961
Lama5	Itga6	Bcell	PT-S3	0.639716	0.422302
Lama5	Itgb1	Bcell	PT-S3	0.639716	0.376961
Lamc1	Itga1	Bcell	PT-S3	0.413071	0.341196
Lamc1	Itga6	Bcell	PT-S3	0.413071	0.422302
Lamc1	Itgav	Bcell	PT-S3	0.413071	0.307693
Lamc1	Itgb1	Bcell	PT-S3	0.413071	0.376961
Lamc3	Itga6	Bcell	PT-S3	0.33905	0.422302
Lamc3	Itgb1	Bcell	PT-S3	0.33905	0.376961
Lpl	Lrp2	Bcell	PT-S3	0.443639	2.78519
Lpl	Vldlr	Bcell	PT-S3	0.443639	0.262272
Lrpap1	Lrp2	Bcell	PT-S3	0.592193	2.78519
Lrpap1	Sorl1	Bcell	PT-S3	0.592193	0.247114
Lrpap1	Vldlr	Bcell	PT-S3	0.592193	0.262272
Mfge8	Itgav	Bcell	PT-S3	1.88774	0.307693
Ngf	Kidins220	Bcell	PT-S3	1.10184	0.697061
Npnt	Itgb1	Bcell	PT-S3	0.343362	0.376961
Ntn1	Unc5c	Bcell	PT-S3	0.258856	0.42264
Ren1	Atp6ap2	Bcell	PT-S3	0.652399	0.313246
Sema5a	Met	Bcell	PT-S3	0.761559	0.351447
Sorbs1	Insr	Bcell	PT-S3	1.50355	0.300542
Sorbs1	Itga1	Bcell	PT-S3	1.50355	0.341196
Timp2	Itgb1	Bcell	PT-S3	0.650531	0.376961
Adam17	Erbb4	Bcell	Tcell-NK	0.518823	2.41626
Adam17	Itgb1	Bcell	Tcell-NK	0.518823	0.629473
Adam9	Itga6	Bcell	Tcell-NK	0.577693	0.637986
Adam9	Itgav	Bcell	Tcell-NK	0.577693	0.676744
Adam9	Itgb1	Bcell	Tcell-NK	0.577693	0.629473
Adam9	Itgb5	Bcell	Tcell-NK	0.577693	0.355959
Angpt1	Itgb1	Bcell	Tcell-NK	0.298078	0.629473
App	Tnfrsf21	Bcell	Tcell-NK	1.51628	0.255729
Arf1	Insr	Bcell	Tcell-NK	0.526612	0.390564
B2m	Tfrc	Bcell	Tcell-NK	0.538367	0.341269
Calm1	Insr	Bcell	Tcell-NK	1.55646	0.390564
Calm1	Kcnq1	Bcell	Tcell-NK	1.55646	0.28719
Calm1	Mylk	Bcell	Tcell-NK	1.55646	0.305076
Calm1	Pde1a	Bcell	Tcell-NK	1.55646	1.48826
Calm1	Ptpra	Bcell	Tcell-NK	1.55646	0.363245
Calm2	Insr	Bcell	Tcell-NK	1.71012	0.390564
Calm2	Kcnq1	Bcell	Tcell-NK	1.71012	0.28719
Calm2	Mylk	Bcell	Tcell-NK	1.71012	0.305076
Calm2	Pde1a	Bcell	Tcell-NK	1.71012	1.48826
Calm3	Insr	Bcell	Tcell-NK	0.970105	0.390564
Calm3	Kcnq1	Bcell	Tcell-NK	0.970105	0.28719
Calm3	Mylk	Bcell	Tcell-NK	0.970105	0.305076
Calm3	Pde1a	Bcell	Tcell-NK	0.970105	1.48826
Calr	Itgav	Bcell	Tcell-NK	1.013	0.676744
Col18a1	Gpc4	Bcell	Tcell-NK	1.62431	0.324635
Col18a1	Itgb1	Bcell	Tcell-NK	1.62431	0.629473
Col1a2	Itga1	Bcell	Tcell-NK	0.459118	0.769683
Col1a2	Itgav	Bcell	Tcell-NK	0.459118	0.676744
Col1a2	Itgb1	Bcell	Tcell-NK	0.459118	0.629473
Col3a1	Ddr1	Bcell	Tcell-NK	0.309671	0.46697
Col3a1	Itgb1	Bcell	Tcell-NK	0.309671	0.629473
Col4a1	Cd47	Bcell	Tcell-NK	1.62211	0.508966
Col4a1	Itga1	Bcell	Tcell-NK	1.62211	0.769683
Col4a1	Itgav	Bcell	Tcell-NK	1.62211	0.676744
Col4a1	Itgb1	Bcell	Tcell-NK	1.62211	0.629473
Col4a1	Itgb8	Bcell	Tcell-NK	1.62211	0.354625
Col4a4	Cd47	Bcell	Tcell-NK	0.321267	0.508966
Col4a4	Itga1	Bcell	Tcell-NK	0.321267	0.769683
Col4a4	Itgav	Bcell	Tcell-NK	0.321267	0.676744
Col4a4	Itgb1	Bcell	Tcell-NK	0.321267	0.629473
Col4a5	Cd47	Bcell	Tcell-NK	0.58266	0.508966
Col4a5	Itga1	Bcell	Tcell-NK	0.58266	0.769683
Col4a5	Itgav	Bcell	Tcell-NK	0.58266	0.676744
Col4a5	Itgb1	Bcell	Tcell-NK	0.58266	0.629473
Col4a6	Cd47	Bcell	Tcell-NK	0.421151	0.508966
Col4a6	Itga1	Bcell	Tcell-NK	0.421151	0.769683
Col4a6	Itgav	Bcell	Tcell-NK	0.421151	0.676744
Col4a6	Itgb1	Bcell	Tcell-NK	0.421151	0.629473
Col5a2	Ddr1	Bcell	Tcell-NK	0.251924	0.46697
Col5a2	Itga1	Bcell	Tcell-NK	0.251924	0.769683
Col5a2	Itgb1	Bcell	Tcell-NK	0.251924	0.629473
Col6a3	Itga1	Bcell	Tcell-NK	0.369583	0.769683
Col6a3	Itgb1	Bcell	Tcell-NK	0.369583	0.629473
Dkk2	Lrp6	Bcell	Tcell-NK	0.766129	0.618103
Ecm1	Cachd1	Bcell	Tcell-NK	0.498911	0.638635
Efnb2	Ephb2	Bcell	Tcell-NK	0.455263	0.495455
Fgf1	Fgfr2	Bcell	Tcell-NK	0.847123	0.548686
Fgf1	Nrp1	Bcell	Tcell-NK	0.847123	0.471017
Fn1	Itga6	Bcell	Tcell-NK	0.240142	0.637986
Fn1	Itgav	Bcell	Tcell-NK	0.240142	0.676744
Fn1	Itgb1	Bcell	Tcell-NK	0.240142	0.629473
Fn1	Itgb6	Bcell	Tcell-NK	0.240142	1.06165
Fn1	Itgb8	Bcell	Tcell-NK	0.240142	0.354625
Fn1	Sdc2	Bcell	Tcell-NK	0.240142	0.407842
Gnai2	Adcy1	Bcell	Tcell-NK	1.24608	0.321927
Gnai2	Igf1r	Bcell	Tcell-NK	1.24608	1.09883
Gnas	Adcy1	Bcell	Tcell-NK	2.28	0.321927
Gnas	Gcgr	Bcell	Tcell-NK	2.28	0.590951
Gpc3	Cd81	Bcell	Tcell-NK	0.28088	1.1964
Gpc3	Igf1r	Bcell	Tcell-NK	0.28088	1.09883
Gpi1	Amfr	Bcell	Tcell-NK	0.774352	0.295268
Hbegf	Cd82	Bcell	Tcell-NK	0.272121	0.511209
Hbegf	Cd9	Bcell	Tcell-NK	0.272121	0.525471
Hbegf	Erbb4	Bcell	Tcell-NK	0.272121	2.41626
Hras	Insr	Bcell	Tcell-NK	0.296591	0.390564
Hras	Sdc2	Bcell	Tcell-NK	0.296591	0.407842
Hspg2	Itgb1	Bcell	Tcell-NK	0.607002	0.629473
Inhba	Tgfbr3	Bcell	Tcell-NK	0.345805	0.381425
Lama2	Itga1	Bcell	Tcell-NK	0.742687	0.769683
Lama2	Itga6	Bcell	Tcell-NK	0.742687	0.637986
Lama2	Itgb1	Bcell	Tcell-NK	0.742687	0.629473
Lama4	Itga6	Bcell	Tcell-NK	0.567943	0.637986
Lama4	Itgav	Bcell	Tcell-NK	0.567943	0.676744
Lama4	Itgb1	Bcell	Tcell-NK	0.567943	0.629473
Lama5	Bcam	Bcell	Tcell-NK	0.639716	0.394135
Lama5	Itga6	Bcell	Tcell-NK	0.639716	0.637986
Lama5	Itgb1	Bcell	Tcell-NK	0.639716	0.629473
Lamc1	Itga1	Bcell	Tcell-NK	0.413071	0.769683
Lamc1	Itga6	Bcell	Tcell-NK	0.413071	0.637986
Lamc1	Itgav	Bcell	Tcell-NK	0.413071	0.676744
Lamc1	Itgb1	Bcell	Tcell-NK	0.413071	0.629473
Lamc3	Itga6	Bcell	Tcell-NK	0.33905	0.637986
Lamc3	Itgb1	Bcell	Tcell-NK	0.33905	0.629473
Lpl	Vldlr	Bcell	Tcell-NK	0.443639	0.337149
Lrpap1	Sorl1	Bcell	Tcell-NK	0.592193	1.12325
Lrpap1	Sort1	Bcell	Tcell-NK	0.592193	0.313982
Lrpap1	Vldlr	Bcell	Tcell-NK	0.592193	0.337149
Ltbp1	Itgb5	Bcell	Tcell-NK	1.58871	0.355959
Ltbp3	Itgb5	Bcell	Tcell-NK	0.253281	0.355959
Mfge8	Itgav	Bcell	Tcell-NK	1.88774	0.676744
Ngf	Kidins220	Bcell	Tcell-NK	1.10184	1.20372
Ngf	Maged1	Bcell	Tcell-NK	1.10184	0.284887
Ngf	Sort1	Bcell	Tcell-NK	1.10184	0.313982
Npnt	Itgb1	Bcell	Tcell-NK	0.343362	0.629473
Ntn1	Neo1	Bcell	Tcell-NK	0.258856	0.29341
Pgf	Nrp1	Bcell	Tcell-NK	0.253807	0.471017
Psap	Sort1	Bcell	Tcell-NK	0.920459	0.313982
Ren1	Atp6ap2	Bcell	Tcell-NK	0.652399	0.365565
Sema5a	Met	Bcell	Tcell-NK	0.761559	0.693355
Sorbs1	Insr	Bcell	Tcell-NK	1.50355	0.390564
Sorbs1	Itga1	Bcell	Tcell-NK	1.50355	0.769683
Sorbs1	Itgb5	Bcell	Tcell-NK	1.50355	0.355959
Tgfb2	Tgfbr1	Bcell	Tcell-NK	0.541814	0.264003
Tgfb2	Tgfbr3	Bcell	Tcell-NK	0.541814	0.381425
Tgfb3	Tgfbr1	Bcell	Tcell-NK	0.624981	0.264003
Tgfb3	Tgfbr3	Bcell	Tcell-NK	0.624981	0.381425
Timp2	Itgb1	Bcell	Tcell-NK	0.650531	0.629473
Vegfb	Nrp1	Bcell	Tcell-NK	0.319435	0.471017
Adam9	Itgav	cDC1	Bcell	0.477991	0.396641
Adam9	Itgb1	cDC1	Bcell	0.477991	2.102
Adam9	Itgb5	cDC1	Bcell	0.477991	0.439887
Apoe	Lrp1	cDC1	Bcell	1.06883	0.376238
Apoe	Lrp5	cDC1	Bcell	1.06883	0.404396
Apoe	Sorl1	cDC1	Bcell	1.06883	0.277607
Apoe	Vldlr	cDC1	Bcell	1.06883	0.282724
App	Cav1	cDC1	Bcell	1.94764	0.673115
App	Lrp1	cDC1	Bcell	1.94764	0.376238
Arf1	Insr	cDC1	Bcell	0.635381	0.555289
C4b	Cr1l	cDC1	Bcell	0.257403	0.407777
C4b	Cr1l	cDC1	Bcell	0.257403	0.407777
Calm1	Cacna1c	cDC1	Bcell	1.18952	2.44677
Calm1	Glp1r	cDC1	Bcell	1.18952	1.10841
Calm1	Insr	cDC1	Bcell	1.18952	0.555289
Calm1	Mylk	cDC1	Bcell	1.18952	2.90423
Calm1	Pde1a	cDC1	Bcell	1.18952	1.30925
Calm1	Ptpra	cDC1	Bcell	1.18952	0.765816
Calm1	Trpc3	cDC1	Bcell	1.18952	0.557635
Calm2	Cacna1c	cDC1	Bcell	0.606615	2.44677
Calm2	Insr	cDC1	Bcell	0.606615	0.555289
Calm2	Mylk	cDC1	Bcell	0.606615	2.90423
Calm2	Pde1a	cDC1	Bcell	0.606615	1.30925
Calm3	Insr	cDC1	Bcell	0.864112	0.555289
Calm3	Mylk	cDC1	Bcell	0.864112	2.90423
Calm3	Pde1a	cDC1	Bcell	0.864112	1.30925
Calr	Itgav	cDC1	Bcell	0.759013	0.396641
Calr	Lrp1	cDC1	Bcell	0.759013	0.376238
Col18a1	Gpc4	cDC1	Bcell	0.491699	0.727932
Col18a1	Itgb1	cDC1	Bcell	0.491699	2.102
Col1a1	Cd93	cDC1	Bcell	0.304347	0.422182
Col1a1	Ddr1	cDC1	Bcell	0.304347	0.312205
Col1a1	Ddr2	cDC1	Bcell	0.304347	0.320708
Col1a1	Itga1	cDC1	Bcell	0.304347	1.1657
Col1a1	Itgav	cDC1	Bcell	0.304347	0.396641
Col1a1	Itgb1	cDC1	Bcell	0.304347	2.102
Col1a2	Cd93	cDC1	Bcell	0.451362	0.422182
Col1a2	Itga1	cDC1	Bcell	0.451362	1.1657
Col1a2	Itgav	cDC1	Bcell	0.451362	0.396641
Col1a2	Itgb1	cDC1	Bcell	0.451362	2.102
Col3a1	Ddr1	cDC1	Bcell	0.536074	0.312205
Col3a1	Ddr2	cDC1	Bcell	0.536074	0.320708
[truncated: 22,984 more rows]

## Sheet: UIR
ligand	receptor	lclust	rclust	lexp	rexp				lclust	rclust
Adam10	Axl	Bcell	Bcell	0.355275	0.707286				Bcell	Bcell		128
Adam17	Itgb1	Bcell	Bcell	0.29686	1.87101				Bcell	cDC1		155
Adam9	Itgav	Bcell	Bcell	0.455407	0.362773				Bcell	CD-I		83
Adam9	Itgb1	Bcell	Bcell	0.455407	1.87101				Bcell	CD-P		64
Adam9	Itgb5	Bcell	Bcell	0.455407	0.47379				Bcell	DT		53
Angpt1	Itgb1	Bcell	Bcell	0.366595	1.87101				Bcell	Endo		99
Anxa1	Dysf	Bcell	Bcell	0.367003	0.27229				Bcell	Fibro1		126
App	Cav1	Bcell	Bcell	1.47131	0.606446				Bcell	Fibro2		81
App	Cd74	Bcell	Bcell	1.47131	0.307687				Bcell	Fibro3		79
App	Lrp1	Bcell	Bcell	1.47131	0.379165				Bcell	frTEC		83
Arf1	Insr	Bcell	Bcell	0.753354	0.668149				Bcell	LOH		114
Calm1	Cacna1c	Bcell	Bcell	1.88996	2.47423				Bcell	Macro		67
Calm1	Glp1r	Bcell	Bcell	1.88996	0.56701				Bcell	Neut		71
Calm1	Insr	Bcell	Bcell	1.88996	0.668149				Bcell	cDC2		131
Calm1	Mylk	Bcell	Bcell	1.88996	2.90917				Bcell	Podo		65
Calm1	Pde1a	Bcell	Bcell	1.88996	1.67541				Bcell	prMacro		135
Calm1	Ptpra	Bcell	Bcell	1.88996	0.466737				Bcell	prTcell-NK		149
Calm1	Trpc3	Bcell	Bcell	1.88996	0.613803				Bcell	PT-S1		117
Calm2	Cacna1c	Bcell	Bcell	2.17394	2.47423				Bcell	PT-S2		112
Calm2	Insr	Bcell	Bcell	2.17394	0.668149				Bcell	PT-S3		89
Calm2	Mylk	Bcell	Bcell	2.17394	2.90917				Bcell	Tcell-NK		133
Calm2	Pde1a	Bcell	Bcell	2.17394	1.67541				cDC1	Bcell		217
Calm3	Insr	Bcell	Bcell	0.806304	0.668149				cDC1	cDC1		257
Calm3	Mylk	Bcell	Bcell	0.806304	2.90917				cDC1	CD-I		156
Calm3	Pde1a	Bcell	Bcell	0.806304	1.67541				cDC1	CD-P		129
Calr	Itgav	Bcell	Bcell	1.00217	0.362773				cDC1	DT		113
Calr	Lrp1	Bcell	Bcell	1.00217	0.379165				cDC1	Endo		181
Col18a1	Gpc4	Bcell	Bcell	1.55288	0.462864				cDC1	Fibro1		199
Col18a1	Itgb1	Bcell	Bcell	1.55288	1.87101				cDC1	Fibro2		135
Col1a2	Cd93	Bcell	Bcell	0.451098	0.369143				cDC1	Fibro3		140
Col1a2	Itga1	Bcell	Bcell	0.451098	0.825442				cDC1	frTEC		149
Col1a2	Itgav	Bcell	Bcell	0.451098	0.362773				cDC1	LOH		190
Col1a2	Itgb1	Bcell	Bcell	0.451098	1.87101				cDC1	Macro		126
Col4a1	Cd47	Bcell	Bcell	1.34347	0.559627				cDC1	Neut		125
Col4a1	Cd93	Bcell	Bcell	1.34347	0.369143				cDC1	cDC2		201
Col4a1	Itga1	Bcell	Bcell	1.34347	0.825442				cDC1	Podo		128
Col4a1	Itgav	Bcell	Bcell	1.34347	0.362773				cDC1	prMacro		217
Col4a1	Itgb1	Bcell	Bcell	1.34347	1.87101				cDC1	prTcell-NK		247
Col4a2	Cd93	Bcell	Bcell	1.20353	0.369143				cDC1	PT-S1		204
Col4a5	Cd47	Bcell	Bcell	0.729494	0.559627				cDC1	PT-S2		192
Col4a5	Cd93	Bcell	Bcell	0.729494	0.369143				cDC1	PT-S3		166
Col4a5	Itga1	Bcell	Bcell	0.729494	0.825442				cDC1	Tcell-NK		213
Col4a5	Itgav	Bcell	Bcell	0.729494	0.362773				CD-I	Bcell		117
Col4a5	Itgb1	Bcell	Bcell	0.729494	1.87101				CD-I	cDC1		124
Col4a6	Cd47	Bcell	Bcell	0.391669	0.559627				CD-I	CD-I		72
Col4a6	Cd93	Bcell	Bcell	0.391669	0.369143				CD-I	CD-P		61
Col4a6	Itga1	Bcell	Bcell	0.391669	0.825442				CD-I	DT		45
Col4a6	Itgav	Bcell	Bcell	0.391669	0.362773				CD-I	Endo		86
Col4a6	Itgb1	Bcell	Bcell	0.391669	1.87101				CD-I	Fibro1		97
Dkk2	Lrp6	Bcell	Bcell	0.635479	0.462597				CD-I	Fibro2		62
Fgf1	Fgfr1	Bcell	Bcell	0.770176	0.696923				CD-I	Fibro3		74
Fgf1	Fgfr2	Bcell	Bcell	0.770176	0.701802				CD-I	frTEC		74
Fgf1	Nrp1	Bcell	Bcell	0.770176	1.40471				CD-I	LOH		94
Gas6	Axl	Bcell	Bcell	0.310758	0.707286				CD-I	Macro		60
Gas6	Mertk	Bcell	Bcell	0.310758	0.87221				CD-I	Neut		66
Gnai2	Adcy9	Bcell	Bcell	1.20614	0.752817				CD-I	cDC2		93
Gnai2	Cav1	Bcell	Bcell	1.20614	0.606446				CD-I	Podo		55
Gnai2	Ednra	Bcell	Bcell	1.20614	1.07323				CD-I	prMacro		107
Gnai2	Ednrb	Bcell	Bcell	1.20614	0.403581				CD-I	prTcell-NK		118
Gnai2	Igf1r	Bcell	Bcell	1.20614	1.04548				CD-I	PT-S1		94
Gnai2	S1pr3	Bcell	Bcell	1.20614	0.776858				CD-I	PT-S2		91
Gnas	Adcy9	Bcell	Bcell	2.50743	0.752817				CD-I	PT-S3		79
Gnas	Gcgr	Bcell	Bcell	2.50743	0.524171				CD-I	Tcell-NK		98
Gnas	Glp1r	Bcell	Bcell	2.50743	0.56701				CD-P	Bcell		88
Gpc3	Cd81	Bcell	Bcell	0.334425	1.53575				CD-P	cDC1		92
Gpc3	Igf1r	Bcell	Bcell	0.334425	1.04548				CD-P	CD-I		51
Gpi1	Amfr	Bcell	Bcell	0.858215	0.29191				CD-P	CD-P		42
Hras	Agtr1a	Bcell	Bcell	0.412652	0.455179				CD-P	DT		27
Hras	Cav1	Bcell	Bcell	0.412652	0.606446				CD-P	Endo		67
Hras	Insr	Bcell	Bcell	0.412652	0.668149				CD-P	Fibro1		77
Hras	Sdc2	Bcell	Bcell	0.412652	0.491274				CD-P	Fibro2		44
Hsp90b1	Lrp1	Bcell	Bcell	1.34858	0.379165				CD-P	Fibro3		60
Hspg2	Itgb1	Bcell	Bcell	0.542482	1.87101				CD-P	frTEC		62
Hspg2	Ptprs	Bcell	Bcell	0.542482	0.296496				CD-P	LOH		72
Inhba	Tgfbr3	Bcell	Bcell	0.404247	0.537583				CD-P	Macro		46
Itgb3bp	Itgb5	Bcell	Bcell	0.249425	0.47379				CD-P	Neut		54
Jag1	Notch2	Bcell	Bcell	0.646851	0.694909				CD-P	cDC2		71
Jag1	Notch3	Bcell	Bcell	0.646851	1.93548				CD-P	Podo		39
Lama2	Itga1	Bcell	Bcell	0.468436	0.825442				CD-P	prMacro		83
Lama2	Itga7	Bcell	Bcell	0.468436	0.541104				CD-P	prTcell-NK		89
Lama2	Itgb1	Bcell	Bcell	0.468436	1.87101				CD-P	PT-S1		75
Lama4	Itgav	Bcell	Bcell	0.524481	0.362773				CD-P	PT-S2		76
Lama4	Itgb1	Bcell	Bcell	0.524481	1.87101				CD-P	PT-S3		57
Lama5	Bcam	Bcell	Bcell	0.520247	1.68887				CD-P	Tcell-NK		79
Lama5	Itgb1	Bcell	Bcell	0.520247	1.87101				DT	Bcell		85
Lamc1	Itga1	Bcell	Bcell	0.606221	0.825442				DT	cDC1		86
Lamc1	Itga7	Bcell	Bcell	0.606221	0.541104				DT	CD-I		50
Lamc1	Itgav	Bcell	Bcell	0.606221	0.362773				DT	CD-P		42
Lamc1	Itgb1	Bcell	Bcell	0.606221	1.87101				DT	DT		31
Lamc3	Itgb1	Bcell	Bcell	0.310889	1.87101				DT	Endo		66
Lpl	Lrp1	Bcell	Bcell	0.36363	0.379165				DT	Fibro1		70
Lpl	Vldlr	Bcell	Bcell	0.36363	0.336904				DT	Fibro2		41
Lrpap1	Ldlr	Bcell	Bcell	0.449325	0.240461				DT	Fibro3		47
Lrpap1	Lrp1	Bcell	Bcell	0.449325	0.379165				DT	frTEC		54
Lrpap1	Sort1	Bcell	Bcell	0.449325	0.639644				DT	LOH		67
Lrpap1	Vldlr	Bcell	Bcell	0.449325	0.336904				DT	Macro		42
Ltbp1	Itgb5	Bcell	Bcell	1.78666	0.47379				DT	Neut		46
Mdk	Itga4	Bcell	Bcell	0.241767	0.694755				DT	cDC2		63
Mdk	Itgb1	Bcell	Bcell	0.241767	1.87101				DT	Podo		35
Mdk	Lrp1	Bcell	Bcell	0.241767	0.379165				DT	prMacro		76
Mdk	Sdc4	Bcell	Bcell	0.241767	0.440692				DT	prTcell-NK		77
Mfge8	Itgav	Bcell	Bcell	1.15641	0.362773				DT	PT-S1		70
Mfge8	Pdgfrb	Bcell	Bcell	1.15641	1.03443				DT	PT-S2		67
Nampt	Insr	Bcell	Bcell	0.243807	0.668149				DT	PT-S3		61
Ngf	Kidins220	Bcell	Bcell	0.740859	0.436177				DT	Tcell-NK		70
Ngf	Maged1	Bcell	Bcell	0.740859	0.454161				Endo	Bcell		130
Ngf	Sort1	Bcell	Bcell	0.740859	0.639644				Endo	cDC1		150
Npnt	Itga8	Bcell	Bcell	0.370393	0.561824				Endo	CD-I		87
Npnt	Itgb1	Bcell	Bcell	0.370393	1.87101				Endo	CD-P		66
Ntf3	Ntrk3	Bcell	Bcell	0.68802	0.762992				Endo	DT		51
Pdap1	Pdgfrb	Bcell	Bcell	0.605623	1.03443				Endo	Endo		104
Pdgfa	Pdgfrb	Bcell	Bcell	0.818677	1.03443				Endo	Fibro1		121
Pdgfc	Pdgfrb	Bcell	Bcell	0.421479	1.03443				Endo	Fibro2		75
Pdgfd	Pdgfrb	Bcell	Bcell	1.30615	1.03443				Endo	Fibro3		76
Pgf	Nrp1	Bcell	Bcell	0.374041	1.40471				Endo	frTEC		84
Pros1	Axl	Bcell	Bcell	0.278313	0.707286				Endo	LOH		119
Psap	Lrp1	Bcell	Bcell	0.83955	0.379165				Endo	Macro		67
Psap	Sort1	Bcell	Bcell	0.83955	0.639644				Endo	Neut		71
Ren1	Atp6ap2	Bcell	Bcell	0.701897	0.400223				Endo	cDC2		112
Rtn4	Rtn4rl1	Bcell	Bcell	0.530019	0.321933				Endo	Podo		62
Serpine2	Lrp1	Bcell	Bcell	1.49644	0.379165				Endo	prMacro		129
Serping1	Lrp1	Bcell	Bcell	1.01537	0.379165				Endo	prTcell-NK		137
Sorbs1	Insr	Bcell	Bcell	1.81334	0.668149				Endo	PT-S1		119
Sorbs1	Itga1	Bcell	Bcell	1.81334	0.825442				Endo	PT-S2		108
Sorbs1	Itgb5	Bcell	Bcell	1.81334	0.47379				Endo	PT-S3		95
Tgfb2	Tgfbr2	Bcell	Bcell	0.250695	0.348694				Endo	Tcell-NK		125
Tgfb2	Tgfbr3	Bcell	Bcell	0.250695	0.537583				Fibro1	Bcell		125
Timp2	Itgb1	Bcell	Bcell	0.694679	1.87101				Fibro1	cDC1		143
Adam10	Axl	Bcell	cDC1	0.355275	0.554988				Fibro1	CD-I		90
Adam17	Erbb4	Bcell	cDC1	0.29686	0.589392				Fibro1	CD-P		66
Adam17	Itgb1	Bcell	cDC1	0.29686	1.93452				Fibro1	DT		48
Adam9	Itga3	Bcell	cDC1	0.455407	0.271971				Fibro1	Endo		100
Adam9	Itga6	Bcell	cDC1	0.455407	0.262885				Fibro1	Fibro1		119
Adam9	Itgav	Bcell	cDC1	0.455407	0.953481				Fibro1	Fibro2		80
Adam9	Itgb1	Bcell	cDC1	0.455407	1.93452				Fibro1	Fibro3		75
Adam9	Itgb5	Bcell	cDC1	0.455407	1.27872				Fibro1	frTEC		80
Angpt1	Itgb1	Bcell	cDC1	0.366595	1.93452				Fibro1	LOH		120
Anxa1	Egfr	Bcell	cDC1	0.367003	0.644664				Fibro1	Macro		70
App	Cd74	Bcell	cDC1	1.47131	0.764183				Fibro1	Neut		70
App	Lrp1	Bcell	cDC1	1.47131	1.00455				Fibro1	cDC2		122
Arf1	Chrm3	Bcell	cDC1	0.753354	0.457669				Fibro1	Podo		65
Arf1	Insr	Bcell	cDC1	0.753354	0.372951				Fibro1	prMacro		139
Calm1	Abca1	Bcell	cDC1	1.88996	0.488023				Fibro1	prTcell-NK		136
Calm1	Cacna1c	Bcell	cDC1	1.88996	0.272198				Fibro1	PT-S1		114
Calm1	Egfr	Bcell	cDC1	1.88996	0.644664				Fibro1	PT-S2		102
Calm1	Insr	Bcell	cDC1	1.88996	0.372951				Fibro1	PT-S3		88
Calm1	Mylk	Bcell	cDC1	1.88996	1.548				Fibro1	Tcell-NK		133
Calm1	Pde1a	Bcell	cDC1	1.88996	0.590572				Fibro2	Bcell		112
Calm1	Ptpra	Bcell	cDC1	1.88996	0.605112				Fibro2	cDC1		128
Calm2	Abca1	Bcell	cDC1	2.17394	0.488023				Fibro2	CD-I		74
Calm2	Cacna1c	Bcell	cDC1	2.17394	0.272198				Fibro2	CD-P		58
Calm2	Egfr	Bcell	cDC1	2.17394	0.644664				Fibro2	DT		46
Calm2	Insr	Bcell	cDC1	2.17394	0.372951				Fibro2	Endo		88
Calm2	Mylk	Bcell	cDC1	2.17394	1.548				Fibro2	Fibro1		104
Calm2	Pde1a	Bcell	cDC1	2.17394	0.590572				Fibro2	Fibro2		67
Calm3	Abca1	Bcell	cDC1	0.806304	0.488023				Fibro2	Fibro3		70
Calm3	Egfr	Bcell	cDC1	0.806304	0.644664				Fibro2	frTEC		73
Calm3	Insr	Bcell	cDC1	0.806304	0.372951				Fibro2	LOH		103
Calm3	Mylk	Bcell	cDC1	0.806304	1.548				Fibro2	Macro		61
Calm3	Pde1a	Bcell	cDC1	0.806304	0.590572				Fibro2	Neut		63
Calr	Itga3	Bcell	cDC1	1.00217	0.271971				Fibro2	cDC2		102
Calr	Itgav	Bcell	cDC1	1.00217	0.953481				Fibro2	Podo		58
Calr	Lrp1	Bcell	cDC1	1.00217	1.00455				Fibro2	prMacro		120
Col18a1	Gpc4	Bcell	cDC1	1.55288	0.646771				Fibro2	prTcell-NK		114
Col18a1	Itgb1	Bcell	cDC1	1.55288	1.93452				Fibro2	PT-S1		97
Col1a2	Cd44	Bcell	cDC1	0.451098	0.307949				Fibro2	PT-S2		91
Col1a2	Itga1	Bcell	cDC1	0.451098	1.21073				Fibro2	PT-S3		79
Col1a2	Itgav	Bcell	cDC1	0.451098	0.953481				Fibro2	Tcell-NK		111
Col1a2	Itgb1	Bcell	cDC1	0.451098	1.93452				Fibro3	Bcell		71
Col4a1	Cd47	Bcell	cDC1	1.34347	0.883413				Fibro3	cDC1		79
Col4a1	Itga1	Bcell	cDC1	1.34347	1.21073				Fibro3	CD-I		42
Col4a1	Itgav	Bcell	cDC1	1.34347	0.953481				Fibro3	CD-P		36
Col4a1	Itgb1	Bcell	cDC1	1.34347	1.93452				Fibro3	DT		21
Col4a1	Itgb8	Bcell	cDC1	1.34347	0.39099				Fibro3	Endo		53
Col4a5	Cd47	Bcell	cDC1	0.729494	0.883413				Fibro3	Fibro1		68
Col4a5	Itga1	Bcell	cDC1	0.729494	1.21073				Fibro3	Fibro2		35
Col4a5	Itgav	Bcell	cDC1	0.729494	0.953481				Fibro3	Fibro3		66
Col4a5	Itgb1	Bcell	cDC1	0.729494	1.93452				Fibro3	frTEC		57
Col4a6	Cd47	Bcell	cDC1	0.391669	0.883413				Fibro3	LOH		67
Col4a6	Itga1	Bcell	cDC1	0.391669	1.21073				Fibro3	Macro		45
Col4a6	Itgav	Bcell	cDC1	0.391669	0.953481				Fibro3	Neut		56
Col4a6	Itgb1	Bcell	cDC1	0.391669	1.93452				Fibro3	cDC2		63
Dkk2	Lrp6	Bcell	cDC1	0.635479	0.644127				Fibro3	Podo		34
Ecm1	Cachd1	Bcell	cDC1	0.530619	0.367403				Fibro3	prMacro		76
Efemp2	Plscr4	Bcell	cDC1	0.410619	0.320148				Fibro3	prTcell-NK		75
Fgf1	Cd44	Bcell	cDC1	0.770176	0.307949				Fibro3	PT-S1		67
Fgf1	Egfr	Bcell	cDC1	0.770176	0.644664				Fibro3	PT-S2		68
Fgf1	Fgfr1	Bcell	cDC1	0.770176	0.342414				Fibro3	PT-S3		47
Fgf1	Fgfr2	Bcell	cDC1	0.770176	0.603658				Fibro3	Tcell-NK		65
Fgf1	Nrp1	Bcell	cDC1	0.770176	1.47939				frTEC	Bcell		83
Gas6	Axl	Bcell	cDC1	0.310758	0.554988				frTEC	cDC1		93
Gas6	Mertk	Bcell	cDC1	0.310758	0.429523				frTEC	CD-I		47
Gdf11	Acvr2a	Bcell	cDC1	0.469346	0.275734				frTEC	CD-P		40
Gnai2	Ednra	Bcell	cDC1	1.20614	0.245695				frTEC	DT		24
Gnai2	Egfr	Bcell	cDC1	1.20614	0.644664				frTEC	Endo		63
Gnai2	F2r	Bcell	cDC1	1.20614	0.632611				frTEC	Fibro1		76
Gnai2	Igf1r	Bcell	cDC1	1.20614	1.08759				frTEC	Fibro2		40
Gnai2	Unc5b	Bcell	cDC1	1.20614	0.250557				frTEC	Fibro3		70
Gpc3	Cd81	Bcell	cDC1	0.334425	1.42419				frTEC	frTEC		62
Gpc3	Igf1r	Bcell	cDC1	0.334425	1.08759				frTEC	LOH		71
Gpi1	Amfr	Bcell	cDC1	0.858215	0.288487				frTEC	Macro		50
Hras	Insr	Bcell	cDC1	0.412652	0.372951				frTEC	Neut		62
Hras	Sdc2	Bcell	cDC1	0.412652	0.835015				frTEC	cDC2		73
Hsp90aa1	Egfr	Bcell	cDC1	1.52469	0.644664				frTEC	Podo		39
Hsp90b1	Lrp1	Bcell	cDC1	1.34858	1.00455				frTEC	prMacro		87
Hspg2	Chrm3	Bcell	cDC1	0.542482	0.457669				frTEC	prTcell-NK		87
Hspg2	Itgb1	Bcell	cDC1	0.542482	1.93452				frTEC	PT-S1		73
Hspg2	Ptprs	Bcell	cDC1	0.542482	0.356286				frTEC	PT-S2		77
Inhba	Acvr1	Bcell	cDC1	0.404247	0.43522				frTEC	PT-S3		56
Inhba	Acvr2a	Bcell	cDC1	0.404247	0.275734				frTEC	Tcell-NK		78
Inhba	Eng	Bcell	cDC1	0.404247	0.648199				LOH	Bcell		131
Inhba	Tgfbr3	Bcell	cDC1	0.404247	0.631153				LOH	cDC1		153
Itgb3bp	Itgb5	Bcell	cDC1	0.249425	1.27872				LOH	CD-I		96
Jag1	Notch2	Bcell	cDC1	0.646851	0.336541				LOH	CD-P		71
Lama2	Itga1	Bcell	cDC1	0.468436	1.21073				LOH	DT		54
Lama2	Itga3	Bcell	cDC1	0.468436	0.271971				LOH	Endo		110
Lama2	Itga6	Bcell	cDC1	0.468436	0.262885				LOH	Fibro1		135
Lama2	Itgb1	Bcell	cDC1	0.468436	1.93452				LOH	Fibro2		86
Lama4	Itga3	Bcell	cDC1	0.524481	0.271971				LOH	Fibro3		78
Lama4	Itga6	Bcell	cDC1	0.524481	0.262885				LOH	frTEC		87
Lama4	Itgav	Bcell	cDC1	0.524481	0.953481				LOH	LOH		134
Lama4	Itgb1	Bcell	cDC1	0.524481	1.93452				LOH	Macro		74
Lama5	Bcam	Bcell	cDC1	0.520247	0.536853				LOH	Neut		76
Lama5	Itga3	Bcell	cDC1	0.520247	0.271971				LOH	cDC2		132
Lama5	Itga6	Bcell	cDC1	0.520247	0.262885				LOH	Podo		70
Lama5	Itgb1	Bcell	cDC1	0.520247	1.93452				LOH	prMacro		152
Lamc1	Itga1	Bcell	cDC1	0.606221	1.21073				LOH	prTcell-NK		145
Lamc1	Itga3	Bcell	cDC1	0.606221	0.271971				LOH	PT-S1		124
Lamc1	Itga6	Bcell	cDC1	0.606221	0.262885				LOH	PT-S2		109
Lamc1	Itgav	Bcell	cDC1	0.606221	0.953481				LOH	PT-S3		96
Lamc1	Itgb1	Bcell	cDC1	0.606221	1.93452				LOH	Tcell-NK		149
Lamc3	Itga3	Bcell	cDC1	0.310889	0.271971				Macro	Bcell		55
Lamc3	Itga6	Bcell	cDC1	0.310889	0.262885				Macro	cDC1		68
Lamc3	Itgb1	Bcell	cDC1	0.310889	1.93452				Macro	CD-I		34
Lpl	Cd44	Bcell	cDC1	0.36363	0.307949				Macro	CD-P		24
Lpl	Lrp1	Bcell	cDC1	0.36363	1.00455				Macro	DT		12
Lpl	Lrp2	Bcell	cDC1	0.36363	0.298924				Macro	Endo		44
Lpl	Vldlr	Bcell	cDC1	0.36363	0.264339				Macro	Fibro1		60
Lrpap1	Lrp1	Bcell	cDC1	0.449325	1.00455				Macro	Fibro2		27
Lrpap1	Lrp2	Bcell	cDC1	0.449325	0.298924				Macro	Fibro3		47
Lrpap1	Vldlr	Bcell	cDC1	0.449325	0.264339				Macro	frTEC		44
Ltbp1	Itgb5	Bcell	cDC1	1.78666	1.27872				Macro	LOH		56
Mdk	Itga6	Bcell	cDC1	0.241767	0.262885				Macro	Macro		35
Mdk	Itgb1	Bcell	cDC1	0.241767	1.93452				Macro	Neut		42
Mdk	Lrp1	Bcell	cDC1	0.241767	1.00455				Macro	cDC2		53
Mdk	Lrp2	Bcell	cDC1	0.241767	0.298924				Macro	Podo		28
Mdk	Ptprb	Bcell	cDC1	0.241767	0.270327				Macro	prMacro		69
Mdk	Sdc4	Bcell	cDC1	0.241767	0.635032				Macro	prTcell-NK		68
Mfge8	Itgav	Bcell	cDC1	1.15641	0.953481				Macro	PT-S1		54
Mfge8	Pdgfrb	Bcell	cDC1	1.15641	0.61552				Macro	PT-S2		52
Nampt	Insr	Bcell	cDC1	0.243807	0.372951				Macro	PT-S3		37
Ngf	Kidins220	Bcell	cDC1	0.740859	0.553082				Macro	Tcell-NK		62
Ngf	Maged1	Bcell	cDC1	0.740859	0.672623				Neut	Bcell		54
Npnt	Itgb1	Bcell	cDC1	0.370393	1.93452				Neut	cDC1		66
Pdap1	Pdgfrb	Bcell	cDC1	0.605623	0.61552				Neut	CD-I		32
Pdgfa	Pdgfra	Bcell	cDC1	0.818677	0.651789				Neut	CD-P		25
Pdgfa	Pdgfrb	Bcell	cDC1	0.818677	0.61552				Neut	DT		11
Pdgfc	Pdgfra	Bcell	cDC1	0.421479	0.651789				Neut	Endo		42
Pdgfc	Pdgfrb	Bcell	cDC1	0.421479	0.61552				Neut	Fibro1		55
Pdgfd	Pdgfra	Bcell	cDC1	1.30615	0.651789				Neut	Fibro2		27
Pdgfd	Pdgfrb	Bcell	cDC1	1.30615	0.61552				Neut	Fibro3		42
Pgf	Nrp1	Bcell	cDC1	0.374041	1.47939				Neut	frTEC		40
Pgf	Nrp2	Bcell	cDC1	0.374041	0.456994				Neut	LOH		52
Pkm	Cd44	Bcell	cDC1	0.948872	0.307949				Neut	Macro		34
Pros1	Axl	Bcell	cDC1	0.278313	0.554988				Neut	Neut		43
Psap	Lrp1	Bcell	cDC1	0.83955	1.00455				Neut	cDC2		48
Ren1	Atp6ap2	Bcell	cDC1	0.701897	0.274256				Neut	Podo		25
Sema5a	Met	Bcell	cDC1	1.06635	0.485439				Neut	prMacro		65
Serpine2	Lrp1	Bcell	cDC1	1.49644	1.00455				Neut	prTcell-NK		66
Serping1	Lrp1	Bcell	cDC1	1.01537	1.00455				Neut	PT-S1		52
Slit3	Robo2	Bcell	cDC1	2.83626	0.535802				Neut	PT-S2		52
Sorbs1	Insr	Bcell	cDC1	1.81334	0.372951				Neut	PT-S3		36
Sorbs1	Itga1	Bcell	cDC1	1.81334	1.21073				Neut	Tcell-NK		56
Sorbs1	Itgb5	Bcell	cDC1	1.81334	1.27872				cDC2	Bcell		154
Tgfb2	Acvr1	Bcell	cDC1	0.250695	0.43522				cDC2	cDC1		176
Tgfb2	Eng	Bcell	cDC1	0.250695	0.648199				cDC2	CD-I		100
Tgfb2	Tgfbr1	Bcell	cDC1	0.250695	0.521187				cDC2	CD-P		76
Tgfb2	Tgfbr2	Bcell	cDC1	0.250695	0.685636				cDC2	DT		57
Tgfb2	Tgfbr3	Bcell	cDC1	0.250695	0.631153				cDC2	Endo		111
Timp2	Itga3	Bcell	cDC1	0.694679	0.271971				cDC2	Fibro1		132
Timp2	Itgb1	Bcell	cDC1	0.694679	1.93452				cDC2	Fibro2		92
Tnfsf12	Tnfrsf12a	Bcell	cDC1	0.260543	0.266674				cDC2	Fibro3		101
Vim	Cd44	Bcell	cDC1	1.61038	0.307949				cDC2	frTEC		105
Adam17	Erbb4	Bcell	CD-I	0.29686	1.21176				cDC2	LOH		132
Adam17	Itgb1	Bcell	CD-I	0.29686	0.958643				cDC2	Macro		81
Adam9	Itga6	Bcell	CD-I	0.455407	0.378877				cDC2	Neut		89
Adam9	Itgav	Bcell	CD-I	0.455407	0.630823				cDC2	cDC2		137
Adam9	Itgb1	Bcell	CD-I	0.455407	0.958643				cDC2	Podo		77
Angpt1	Itgb1	Bcell	CD-I	0.366595	0.958643				cDC2	prMacro		148
Anxa1	Egfr	Bcell	CD-I	0.367003	0.339177				cDC2	prTcell-NK		172
App	Cd74	Bcell	CD-I	1.47131	1.04023				cDC2	PT-S1		134
App	Tnfrsf21	Bcell	CD-I	1.47131	0.243557				cDC2	PT-S2		130
Calm1	Egfr	Bcell	CD-I	1.88996	0.339177				cDC2	PT-S3		100
Calm1	Mylk	Bcell	CD-I	1.88996	0.286298				cDC2	Tcell-NK		151
Calm1	Pde1a	Bcell	CD-I	1.88996	0.517359				Podo	Bcell		60
Calm1	Ptpra	Bcell	CD-I	1.88996	0.30658				Podo	cDC1		67
Calm2	Egfr	Bcell	CD-I	2.17394	0.339177				Podo	CD-I		35
Calm2	Mylk	Bcell	CD-I	2.17394	0.286298				Podo	CD-P		26
Calm2	Pde1a	Bcell	CD-I	2.17394	0.517359				Podo	DT		13
Calm3	Egfr	Bcell	CD-I	0.806304	0.339177				Podo	Endo		50
Calm3	Mylk	Bcell	CD-I	0.806304	0.286298				Podo	Fibro1		66
Calm3	Pde1a	Bcell	CD-I	0.806304	0.517359				Podo	Fibro2		30
Calr	Itgav	Bcell	CD-I	1.00217	0.630823				Podo	Fibro3		49
Col18a1	Gpc4	Bcell	CD-I	1.55288	0.29063				Podo	frTEC		45
Col18a1	Itgb1	Bcell	CD-I	1.55288	0.958643				Podo	LOH		63
Col1a2	Itga1	Bcell	CD-I	0.451098	0.648695				Podo	Macro		42
Col1a2	Itgav	Bcell	CD-I	0.451098	0.630823				Podo	Neut		46
Col1a2	Itgb1	Bcell	CD-I	0.451098	0.958643				Podo	cDC2		56
Col4a1	Cd47	Bcell	CD-I	1.34347	0.693121				Podo	Podo		28
Col4a1	Itga1	Bcell	CD-I	1.34347	0.648695				Podo	prMacro		73
Col4a1	Itgav	Bcell	CD-I	1.34347	0.630823				Podo	prTcell-NK		65
Col4a1	Itgb1	Bcell	CD-I	1.34347	0.958643				Podo	PT-S1		55
Col4a5	Cd47	Bcell	CD-I	0.729494	0.693121				Podo	PT-S2		54
Col4a5	Itga1	Bcell	CD-I	0.729494	0.648695				Podo	PT-S3		41
Col4a5	Itgav	Bcell	CD-I	0.729494	0.630823				Podo	Tcell-NK		63
Col4a5	Itgb1	Bcell	CD-I	0.729494	0.958643				prMacro	Bcell		147
Col4a6	Cd47	Bcell	CD-I	0.391669	0.693121				prMacro	cDC1		176
Col4a6	Itga1	Bcell	CD-I	0.391669	0.648695				prMacro	CD-I		109
Col4a6	Itgav	Bcell	CD-I	0.391669	0.630823				prMacro	CD-P		82
Col4a6	Itgb1	Bcell	CD-I	0.391669	0.958643				prMacro	DT		62
Dkk2	Lrp6	Bcell	CD-I	0.635479	0.400374				prMacro	Endo		120
Efemp2	Aqp1	Bcell	CD-I	0.410619	0.473134				prMacro	Fibro1		152
Fgf1	Egfr	Bcell	CD-I	0.770176	0.339177				prMacro	Fibro2		100
Fgf1	Fgfr2	Bcell	CD-I	0.770176	0.459955				prMacro	Fibro3		92
Fgf1	Nrp1	Bcell	CD-I	0.770176	0.480565				prMacro	frTEC		100
Gnai2	Egfr	Bcell	CD-I	1.20614	0.339177				prMacro	LOH		149
Gnai2	Igf1r	Bcell	CD-I	1.20614	0.80795				prMacro	Macro		88
Gpc3	Cd81	Bcell	CD-I	0.334425	0.933325				prMacro	Neut		88
Gpc3	Igf1r	Bcell	CD-I	0.334425	0.80795				prMacro	cDC2		161
Hras	Sdc2	Bcell	CD-I	0.412652	0.247589				prMacro	Podo		84
Hsp90aa1	Egfr	Bcell	CD-I	1.52469	0.339177				prMacro	prMacro		174
Hspg2	Itgb1	Bcell	CD-I	0.542482	0.958643				prMacro	prTcell-NK		172
Jag1	Notch2	Bcell	CD-I	0.646851	0.251914				prMacro	PT-S1		135
Lama2	Itga1	Bcell	CD-I	0.468436	0.648695				prMacro	PT-S2		124
Lama2	Itga6	Bcell	CD-I	0.468436	0.378877				prMacro	PT-S3		104
Lama2	Itgb1	Bcell	CD-I	0.468436	0.958643				prMacro	Tcell-NK		166
Lama4	Itga6	Bcell	CD-I	0.524481	0.378877				prTcell-NK	Bcell		113
Lama4	Itgav	Bcell	CD-I	0.524481	0.630823				prTcell-NK	cDC1		141
Lama4	Itgb1	Bcell	CD-I	0.524481	0.958643				prTcell-NK	CD-I		75
Lama5	Bcam	Bcell	CD-I	0.520247	0.829859				prTcell-NK	CD-P		58
Lama5	Itga6	Bcell	CD-I	0.520247	0.378877				prTcell-NK	DT		45
Lama5	Itgb1	Bcell	CD-I	0.520247	0.958643				prTcell-NK	Endo		90
Lamc1	Itga1	Bcell	CD-I	0.606221	0.648695				prTcell-NK	Fibro1		110
Lamc1	Itga6	Bcell	CD-I	0.606221	0.378877				prTcell-NK	Fibro2		68
Lamc1	Itgav	Bcell	CD-I	0.606221	0.630823				prTcell-NK	Fibro3		72
Lamc1	Itgb1	Bcell	CD-I	0.606221	0.958643				prTcell-NK	frTEC		74
Lamc3	Itga6	Bcell	CD-I	0.310889	0.378877				prTcell-NK	LOH		106
Lamc3	Itgb1	Bcell	CD-I	0.310889	0.958643				prTcell-NK	Macro		59
Lpl	Lrp2	Bcell	CD-I	0.36363	0.450837				prTcell-NK	Neut		65
Lrpap1	Lrp2	Bcell	CD-I	0.449325	0.450837				prTcell-NK	cDC2		113
Lrpap1	Sorl1	Bcell	CD-I	0.449325	0.297678				prTcell-NK	Podo		55
Mdk	Itga6	Bcell	CD-I	0.241767	0.378877				prTcell-NK	prMacro		122
Mdk	Itgb1	Bcell	CD-I	0.241767	0.958643				prTcell-NK	prTcell-NK		128
Mdk	Lrp2	Bcell	CD-I	0.241767	0.450837				prTcell-NK	PT-S1		105
Mdk	Sdc4	Bcell	CD-I	0.241767	0.993952				prTcell-NK	PT-S2		97
Mfge8	Itgav	Bcell	CD-I	1.15641	0.630823				prTcell-NK	PT-S3		84
Ngf	Kidins220	Bcell	CD-I	0.740859	0.412969				prTcell-NK	Tcell-NK		117
Ngf	Maged1	Bcell	CD-I	0.740859	0.276389				PT-S1	Bcell		120
Npnt	Itgb1	Bcell	CD-I	0.370393	0.958643				PT-S1	cDC1		133
Pgf	Nrp1	Bcell	CD-I	0.374041	0.480565				PT-S1	CD-I		79
Ren1	Atp6ap2	Bcell	CD-I	0.701897	0.276573				PT-S1	CD-P		64
Sema5a	Met	Bcell	CD-I	1.06635	0.651332				PT-S1	DT		50
Sorbs1	Itga1	Bcell	CD-I	1.81334	0.648695				PT-S1	Endo		96
Tgfb2	Tgfbr1	Bcell	CD-I	0.250695	0.288865				PT-S1	Fibro1		106
Tgfb2	Tgfbr2	Bcell	CD-I	0.250695	0.273805				PT-S1	Fibro2		65
Timp2	Itgb1	Bcell	CD-I	0.694679	0.958643				PT-S1	Fibro3		72
Adam17	Itgb1	Bcell	CD-P	0.29686	0.88929				PT-S1	frTEC		79
Adam9	Itgav	Bcell	CD-P	0.455407	0.407676				PT-S1	LOH		100
Adam9	Itgb1	Bcell	CD-P	0.455407	0.88929				PT-S1	Macro		66
Angpt1	Itgb1	Bcell	CD-P	0.366595	0.88929				PT-S1	Neut		69
App	Cd74	Bcell	CD-P	1.47131	1.38689				PT-S1	cDC2		101
B2m	Cd247	Bcell	CD-P	0.601961	0.248831				PT-S1	Podo		61
B2m	Cd3d	Bcell	CD-P	0.601961	0.516931				PT-S1	prMacro		115
B2m	Cd3g	Bcell	CD-P	0.601961	0.584442				PT-S1	prTcell-NK		124
Calm1	Hmmr	Bcell	CD-P	1.88996	0.722695				PT-S1	PT-S1		104
Calm1	Kcnq5	Bcell	CD-P	1.88996	0.432507				PT-S1	PT-S2		96
Calm1	Ptpra	Bcell	CD-P	1.88996	0.482898				PT-S1	PT-S3		85
Calm2	Kcnq5	Bcell	CD-P	2.17394	0.432507				PT-S1	Tcell-NK		113
Calm3	Kcnq5	Bcell	CD-P	0.806304	0.432507				PT-S2	Bcell		88
Calr	Itgav	Bcell	CD-P	1.00217	0.407676				PT-S2	cDC1		102
Col18a1	Itgb1	Bcell	CD-P	1.55288	0.88929				PT-S2	CD-I		49
Col1a2	Cd44	Bcell	CD-P	0.451098	0.49834				PT-S2	CD-P		46
Col1a2	Itga1	Bcell	CD-P	0.451098	0.359164				PT-S2	DT		28
Col1a2	Itgav	Bcell	CD-P	0.451098	0.407676				PT-S2	Endo		64
Col1a2	Itgb1	Bcell	CD-P	0.451098	0.88929				PT-S2	Fibro1		76
Col4a1	Cd47	Bcell	CD-P	1.34347	0.775358				PT-S2	Fibro2		49
Col4a1	Itga1	Bcell	CD-P	1.34347	0.359164				PT-S2	Fibro3		74
Col4a1	Itgav	Bcell	CD-P	1.34347	0.407676				PT-S2	frTEC		73
Col4a1	Itgb1	Bcell	CD-P	1.34347	0.88929				PT-S2	LOH		73
Col4a5	Cd47	Bcell	CD-P	0.729494	0.775358				PT-S2	Macro		57
Col4a5	Itga1	Bcell	CD-P	0.729494	0.359164				PT-S2	Neut		67
Col4a5	Itgav	Bcell	CD-P	0.729494	0.407676				PT-S2	cDC2		74
Col4a5	Itgb1	Bcell	CD-P	0.729494	0.88929				PT-S2	Podo		44
Col4a6	Cd47	Bcell	CD-P	0.391669	0.775358				PT-S2	prMacro		85
Col4a6	Itga1	Bcell	CD-P	0.391669	0.359164				PT-S2	prTcell-NK		94
Col4a6	Itgav	Bcell	CD-P	0.391669	0.407676				PT-S2	PT-S1		77
Col4a6	Itgb1	Bcell	CD-P	0.391669	0.88929				PT-S2	PT-S2		88
Fgf1	Cd44	Bcell	CD-P	0.770176	0.49834				PT-S2	PT-S3		54
Fgf1	Fgfr2	Bcell	CD-P	0.770176	0.287061				PT-S2	Tcell-NK		77
Fgf1	Nrp1	Bcell	CD-P	0.770176	0.49305				PT-S3	Bcell		120
Gpc3	Cd81	Bcell	CD-P	0.334425	0.92934				PT-S3	cDC1		128
Hspg2	Itgb1	Bcell	CD-P	0.542482	0.88929				PT-S3	CD-I		80
Lama2	Itga1	Bcell	CD-P	0.468436	0.359164				PT-S3	CD-P		64
Lama2	Itgb1	Bcell	CD-P	0.468436	0.88929				PT-S3	DT		51
Lama4	Itgav	Bcell	CD-P	0.524481	0.407676				PT-S3	Endo		96
Lama4	Itgb1	Bcell	CD-P	0.524481	0.88929				PT-S3	Fibro1		107
Lama5	Bcam	Bcell	CD-P	0.520247	0.322251				PT-S3	Fibro2		69
Lama5	Itgb1	Bcell	CD-P	0.520247	0.88929				PT-S3	Fibro3		71
Lamc1	Itga1	Bcell	CD-P	0.606221	0.359164				PT-S3	frTEC		80
Lamc1	Itgav	Bcell	CD-P	0.606221	0.407676				PT-S3	LOH		104
Lamc1	Itgb1	Bcell	CD-P	0.606221	0.88929				PT-S3	Macro		60
Lamc3	Itgb1	Bcell	CD-P	0.310889	0.88929				PT-S3	Neut		64
Lpl	Cd44	Bcell	CD-P	0.36363	0.49834				PT-S3	cDC2		102
Lpl	Lrp2	Bcell	CD-P	0.36363	0.275646				PT-S3	Podo		59
Lrpap1	Lrp2	Bcell	CD-P	0.449325	0.275646				PT-S3	prMacro		113
Lrpap1	Sorl1	Bcell	CD-P	0.449325	0.250651				PT-S3	prTcell-NK		123
Mdk	Itga4	Bcell	CD-P	0.241767	0.379305				PT-S3	PT-S1		106
Mdk	Itgb1	Bcell	CD-P	0.241767	0.88929				PT-S3	PT-S2		99
Mdk	Lrp2	Bcell	CD-P	0.241767	0.275646				PT-S3	PT-S3		86
Mdk	Sdc4	Bcell	CD-P	0.241767	0.393539				PT-S3	Tcell-NK		108
Mfge8	Itgav	Bcell	CD-P	1.15641	0.407676				Tcell-NK	Bcell		143
Npnt	Itgb1	Bcell	CD-P	0.370393	0.88929				Tcell-NK	cDC1		176
Pgf	Nrp1	Bcell	CD-P	0.374041	0.49305				Tcell-NK	CD-I		108
Pkm	Cd44	Bcell	CD-P	0.948872	0.49834				Tcell-NK	CD-P		78
Ren1	Atp6ap2	Bcell	CD-P	0.701897	0.273007				Tcell-NK	DT		59
Sorbs1	Itga1	Bcell	CD-P	1.81334	0.359164				Tcell-NK	Endo		121
Tgfb2	Tgfbr1	Bcell	CD-P	0.250695	0.317643				Tcell-NK	Fibro1		148
Tgfb2	Tgfbr2	Bcell	CD-P	0.250695	0.38479				Tcell-NK	Fibro2		97
Timp2	Itgb1	Bcell	CD-P	0.694679	0.88929				Tcell-NK	Fibro3		92
Vim	Cd44	Bcell	CD-P	1.61038	0.49834				Tcell-NK	frTEC		96
Adam17	Erbb4	Bcell	DT	0.29686	0.311811				Tcell-NK	LOH		145
Adam17	Itgb1	Bcell	DT	0.29686	0.469815				Tcell-NK	Macro		78
Adam9	Itgav	Bcell	DT	0.455407	0.288556				Tcell-NK	Neut		80
Adam9	Itgb1	Bcell	DT	0.455407	0.469815				Tcell-NK	cDC2		137
Angpt1	Itgb1	Bcell	DT	0.366595	0.469815				Tcell-NK	Podo		76
App	Cd74	Bcell	DT	1.47131	0.711556				Tcell-NK	prMacro		164
App	Tnfrsf21	Bcell	DT	1.47131	0.357096				Tcell-NK	prTcell-NK		153
Calr	Itgav	Bcell	DT	1.00217	0.288556				Tcell-NK	PT-S1		139
Col18a1	Gpc4	Bcell	DT	1.55288	0.427908				Tcell-NK	PT-S2		118
Col18a1	Itgb1	Bcell	DT	1.55288	0.469815				Tcell-NK	PT-S3		104
Col1a2	Cd36	Bcell	DT	0.451098	0.631836				Tcell-NK	Tcell-NK		161
Col1a2	Itga1	Bcell	DT	0.451098	0.329751
Col1a2	Itgav	Bcell	DT	0.451098	0.288556
Col1a2	Itgb1	Bcell	DT	0.451098	0.469815
Col4a1	Cd47	Bcell	DT	1.34347	0.384196
Col4a1	Itga1	Bcell	DT	1.34347	0.329751
Col4a1	Itgav	Bcell	DT	1.34347	0.288556
Col4a1	Itgb1	Bcell	DT	1.34347	0.469815
Col4a1	Itgb8	Bcell	DT	1.34347	0.327699
Col4a5	Cd47	Bcell	DT	0.729494	0.384196
Col4a5	Itga1	Bcell	DT	0.729494	0.329751
Col4a5	Itgav	Bcell	DT	0.729494	0.288556
Col4a5	Itgb1	Bcell	DT	0.729494	0.469815
Col4a6	Cd47	Bcell	DT	0.391669	0.384196
Col4a6	Itga1	Bcell	DT	0.391669	0.329751
Col4a6	Itgav	Bcell	DT	0.391669	0.288556
Col4a6	Itgb1	Bcell	DT	0.391669	0.469815
Dkk2	Lrp6	Bcell	DT	0.635479	0.278449
Efemp2	Aqp1	Bcell	DT	0.410619	0.720288
Gnai2	Igf1r	Bcell	DT	1.20614	0.540121
Gpc3	Cd81	Bcell	DT	0.334425	0.990792
Gpc3	Igf1r	Bcell	DT	0.334425	0.540121
Hspg2	Itgb1	Bcell	DT	0.542482	0.469815
Lama2	Itga1	Bcell	DT	0.468436	0.329751
Lama2	Itgb1	Bcell	DT	0.468436	0.469815
Lama4	Itgav	Bcell	DT	0.524481	0.288556
Lama4	Itgb1	Bcell	DT	0.524481	0.469815
Lama5	Itgb1	Bcell	DT	0.520247	0.469815
Lamc1	Itga1	Bcell	DT	0.606221	0.329751
Lamc1	Itgav	Bcell	DT	0.606221	0.288556
Lamc1	Itgb1	Bcell	DT	0.606221	0.469815
Lamc3	Itgb1	Bcell	DT	0.310889	0.469815
Lpl	Lrp2	Bcell	DT	0.36363	2.34659
Lrpap1	Lrp2	Bcell	DT	0.449325	2.34659
Mdk	Itgb1	Bcell	DT	0.241767	0.469815
Mdk	Lrp2	Bcell	DT	0.241767	2.34659
Mdk	Sdc4	Bcell	DT	0.241767	0.634991
Mfge8	Itgav	Bcell	DT	1.15641	0.288556
Ngf	Kidins220	Bcell	DT	0.740859	0.368266
Npnt	Itgb1	Bcell	DT	0.370393	0.469815
Sema5a	Met	Bcell	DT	1.06635	0.284879
Sorbs1	Itga1	Bcell	DT	1.81334	0.329751
Timp2	Itgb1	Bcell	DT	0.694679	0.469815
Adam17	Erbb4	Bcell	Endo	0.29686	0.289084
Adam17	Itgb1	Bcell	Endo	0.29686	0.709567
Adam9	Itga6	Bcell	Endo	0.455407	0.492803
Adam9	Itgav	Bcell	Endo	0.455407	0.568649
Adam9	Itgb1	Bcell	Endo	0.455407	0.709567
Angpt1	Itgb1	Bcell	Endo	0.366595	0.709567
Anxa1	Egfr	Bcell	Endo	0.367003	0.567586
App	Cd74	Bcell	Endo	1.47131	0.653132
App	Tnfrsf21	Bcell	Endo	1.47131	0.865798
Arf1	Insr	Bcell	Endo	0.753354	0.522302
B2m	Tfrc	Bcell	Endo	0.601961	0.413765
Calm1	Egfr	Bcell	Endo	1.88996	0.567586
Calm1	Insr	Bcell	Endo	1.88996	0.522302
Calm1	Mylk	Bcell	Endo	1.88996	0.732445
Calm1	Pde1a	Bcell	Endo	1.88996	0.294942
Calm1	Ptpra	Bcell	Endo	1.88996	0.489919
Calm2	Egfr	Bcell	Endo	2.17394	0.567586
Calm2	Insr	Bcell	Endo	2.17394	0.522302
Calm2	Mylk	Bcell	Endo	2.17394	0.732445
Calm2	Pde1a	Bcell	Endo	2.17394	0.294942
Calm3	Egfr	Bcell	Endo	0.806304	0.567586
Calm3	Insr	Bcell	Endo	0.806304	0.522302
Calm3	Mylk	Bcell	Endo	0.806304	0.732445
Calm3	Pde1a	Bcell	Endo	0.806304	0.294942
Calr	Itgav	Bcell	Endo	1.00217	0.568649
Col18a1	Gpc4	Bcell	Endo	1.55288	1.0746
Col18a1	Itgb1	Bcell	Endo	1.55288	0.709567
Col1a2	Cd36	Bcell	Endo	0.451098	1.02624
Col1a2	Itga1	Bcell	Endo	0.451098	0.566588
Col1a2	Itgav	Bcell	Endo	0.451098	0.568649
Col1a2	Itgb1	Bcell	Endo	0.451098	0.709567
Col4a1	Cd47	Bcell	Endo	1.34347	0.525823
Col4a1	Itga1	Bcell	Endo	1.34347	0.566588
Col4a1	Itgav	Bcell	Endo	1.34347	0.568649
Col4a1	Itgb1	Bcell	Endo	1.34347	0.709567
Col4a1	Itgb8	Bcell	Endo	1.34347	0.819665
Col4a5	Cd47	Bcell	Endo	0.729494	0.525823
Col4a5	Itga1	Bcell	Endo	0.729494	0.566588
Col4a5	Itgav	Bcell	Endo	0.729494	0.568649
Col4a5	Itgb1	Bcell	Endo	0.729494	0.709567
Col4a6	Cd47	Bcell	Endo	0.391669	0.525823
Col4a6	Itga1	Bcell	Endo	0.391669	0.566588
Col4a6	Itgav	Bcell	Endo	0.391669	0.568649
Col4a6	Itgb1	Bcell	Endo	0.391669	0.709567
Dkk2	Lrp6	Bcell	Endo	0.635479	0.603211
Ecm1	Cachd1	Bcell	Endo	0.530619	0.294586
Efemp2	Aqp1	Bcell	Endo	0.410619	1.08629
Fgf1	Egfr	Bcell	Endo	0.770176	0.567586
Fgf1	Fgfr2	Bcell	Endo	0.770176	0.370272
Fgf1	Nrp1	Bcell	Endo	0.770176	0.252802
Gas6	Mertk	Bcell	Endo	0.310758	0.294893
Gnai2	Adra2b	Bcell	Endo	1.20614	0.256134
Gnai2	Egfr	Bcell	Endo	1.20614	0.567586
Gnai2	Igf1r	Bcell	Endo	1.20614	1.41501
Gpc3	Cd81	Bcell	Endo	0.334425	1.1917
Gpc3	Igf1r	Bcell	Endo	0.334425	1.41501
Gpi1	Amfr	Bcell	Endo	0.858215	0.429516
Hras	Agtr1a	Bcell	Endo	0.412652	0.265913
Hras	Insr	Bcell	Endo	0.412652	0.522302
Hras	Sdc2	Bcell	Endo	0.412652	0.627512
Hsp90aa1	Egfr	Bcell	Endo	1.52469	0.567586
Hspg2	Itgb1	Bcell	Endo	0.542482	0.709567
Lama2	Itga1	Bcell	Endo	0.468436	0.566588
Lama2	Itga6	Bcell	Endo	0.468436	0.492803
Lama2	Itgb1	Bcell	Endo	0.468436	0.709567
Lama4	Itga6	Bcell	Endo	0.524481	0.492803
Lama4	Itgav	Bcell	Endo	0.524481	0.568649
Lama4	Itgb1	Bcell	Endo	0.524481	0.709567
Lama5	Itga6	Bcell	Endo	0.520247	0.492803
Lama5	Itgb1	Bcell	Endo	0.520247	0.709567
Lamc1	Itga1	Bcell	Endo	0.606221	0.566588
Lamc1	Itga6	Bcell	Endo	0.606221	0.492803
Lamc1	Itgav	Bcell	Endo	0.606221	0.568649
Lamc1	Itgb1	Bcell	Endo	0.606221	0.709567
Lamc3	Itga6	Bcell	Endo	0.310889	0.492803
Lamc3	Itgb1	Bcell	Endo	0.310889	0.709567
Lpl	Lrp2	Bcell	Endo	0.36363	3.127
Lpl	Vldlr	Bcell	Endo	0.36363	0.406786
Lrpap1	Lrp2	Bcell	Endo	0.449325	3.127
Lrpap1	Sorl1	Bcell	Endo	0.449325	0.265317
Lrpap1	Vldlr	Bcell	Endo	0.449325	0.406786
Mdk	Itga6	Bcell	Endo	0.241767	0.492803
Mdk	Itgb1	Bcell	Endo	0.241767	0.709567
Mdk	Lrp2	Bcell	Endo	0.241767	3.127
Mdk	Sdc4	Bcell	Endo	0.241767	0.827842
Mfge8	Itgav	Bcell	Endo	1.15641	0.568649
Nampt	Insr	Bcell	Endo	0.243807	0.522302
Ngf	Kidins220	Bcell	Endo	0.740859	0.922521
Ngf	Maged1	Bcell	Endo	0.740859	0.291424
Npnt	Itgb1	Bcell	Endo	0.370393	0.709567
Pgf	Nrp1	Bcell	Endo	0.374041	0.252802
Ren1	Atp6ap2	Bcell	Endo	0.701897	0.388092
Rtn4	Gjb2	Bcell	Endo	0.530019	0.274832
Sema5a	Met	Bcell	Endo	1.06635	0.734388
Sorbs1	Insr	Bcell	Endo	1.81334	0.522302
Sorbs1	Itga1	Bcell	Endo	1.81334	0.566588
Tgfb2	Tgfbr1	Bcell	Endo	0.250695	0.24335
Tgfb2	Tgfbr2	Bcell	Endo	0.250695	0.254798
Timp2	Itgb1	Bcell	Endo	0.694679	0.709567
Adam17	Erbb4	Bcell	Fibro1	0.29686	0.514382
Adam17	Itgb1	Bcell	Fibro1	0.29686	0.807435
Adam9	Itga6	Bcell	Fibro1	0.455407	0.839687
Adam9	Itgav	Bcell	Fibro1	0.455407	1.20654
Adam9	Itgb1	Bcell	Fibro1	0.455407	0.807435
Adam9	Itgb5	Bcell	Fibro1	0.455407	0.376932
Angpt1	Itgb1	Bcell	Fibro1	0.366595	0.807435
Anxa1	Egfr	Bcell	Fibro1	0.367003	0.283193
App	Cav1	Bcell	Fibro1	1.47131	0.328993
App	Cd74	Bcell	Fibro1	1.47131	0.74822
App	Ncstn	Bcell	Fibro1	1.47131	0.353909
App	Tnfrsf21	Bcell	Fibro1	1.47131	0.359959
Arf1	Insr	Bcell	Fibro1	0.753354	0.558622
Calm1	Abca1	Bcell	Fibro1	1.88996	0.362688
Calm1	Aqp6	Bcell	Fibro1	1.88996	0.871545
Calm1	Egfr	Bcell	Fibro1	1.88996	0.283193
Calm1	Insr	Bcell	Fibro1	1.88996	0.558622
Calm1	Kcnq1	Bcell	Fibro1	1.88996	1.15404
Calm1	Pde1a	Bcell	Fibro1	1.88996	2.02063
Calm1	Pde1c	Bcell	Fibro1	1.88996	1.15698
Calm1	Ptpra	Bcell	Fibro1	1.88996	0.679691
Calm2	Abca1	Bcell	Fibro1	2.17394	0.362688
Calm2	Aqp6	Bcell	Fibro1	2.17394	0.871545
Calm2	Egfr	Bcell	Fibro1	2.17394	0.283193
Calm2	Insr	Bcell	Fibro1	2.17394	0.558622
Calm2	Kcnq1	Bcell	Fibro1	2.17394	1.15404
Calm2	Pde1a	Bcell	Fibro1	2.17394	2.02063
Calm2	Pde1c	Bcell	Fibro1	2.17394	1.15698
Calm3	Abca1	Bcell	Fibro1	0.806304	0.362688
Calm3	Aqp6	Bcell	Fibro1	0.806304	0.871545
Calm3	Egfr	Bcell	Fibro1	0.806304	0.283193
Calm3	Insr	Bcell	Fibro1	0.806304	0.558622
Calm3	Kcnq1	Bcell	Fibro1	0.806304	1.15404
Calm3	Pde1a	Bcell	Fibro1	0.806304	2.02063
Calm3	Pde1c	Bcell	Fibro1	0.806304	1.15698
Calr	Itgav	Bcell	Fibro1	1.00217	1.20654
Col18a1	Gpc4	Bcell	Fibro1	1.55288	0.530908
Col18a1	Itgb1	Bcell	Fibro1	1.55288	0.807435
Col1a2	Itga1	Bcell	Fibro1	0.451098	0.334751
Col1a2	Itgav	Bcell	Fibro1	0.451098	1.20654
Col1a2	Itgb1	Bcell	Fibro1	0.451098	0.807435
Col4a1	Cd47	Bcell	Fibro1	1.34347	0.738467
Col4a1	Itga1	Bcell	Fibro1	1.34347	0.334751
Col4a1	Itgav	Bcell	Fibro1	1.34347	1.20654
Col4a1	Itgb1	Bcell	Fibro1	1.34347	0.807435
Col4a5	Cd47	Bcell	Fibro1	0.729494	0.738467
Col4a5	Itga1	Bcell	Fibro1	0.729494	0.334751
Col4a5	Itgav	Bcell	Fibro1	0.729494	1.20654
Col4a5	Itgb1	Bcell	Fibro1	0.729494	0.807435
Col4a6	Cd47	Bcell	Fibro1	0.391669	0.738467
Col4a6	Itga1	Bcell	Fibro1	0.391669	0.334751
Col4a6	Itgav	Bcell	Fibro1	0.391669	1.20654
Col4a6	Itgb1	Bcell	Fibro1	0.391669	0.807435
Dkk2	Lrp6	Bcell	Fibro1	0.635479	0.557897
Fgf1	Egfr	Bcell	Fibro1	0.770176	0.283193
Fgf1	Fgfr1	Bcell	Fibro1	0.770176	0.260035
Fgf1	Fgfr2	Bcell	Fibro1	0.770176	0.916338
Gdf10	Acvr1b	Bcell	Fibro1	0.517353	0.241781
Gdf11	Acvr1b	Bcell	Fibro1	0.469346	0.241781
Gdf11	Acvr2a	Bcell	Fibro1	0.469346	0.319624
Gnai2	Cav1	Bcell	Fibro1	1.20614	0.328993
Gnai2	Egfr	Bcell	Fibro1	1.20614	0.283193
Gnai2	Igf1r	Bcell	Fibro1	1.20614	0.60201
Gnas	Gcgr	Bcell	Fibro1	2.50743	0.24332
Gpc3	Cd81	Bcell	Fibro1	0.334425	0.937508
Gpc3	Igf1r	Bcell	Fibro1	0.334425	0.60201
Gpi1	Amfr	Bcell	Fibro1	0.858215	0.34959
Hras	Cav1	Bcell	Fibro1	0.412652	0.328993
Hras	Insr	Bcell	Fibro1	0.412652	0.558622
Hras	Sdc2	Bcell	Fibro1	0.412652	0.425107
Hsp90aa1	Egfr	Bcell	Fibro1	1.52469	0.283193
Hspg2	Itgb1	Bcell	Fibro1	0.542482	0.807435
Hspg2	Sdc1	Bcell	Fibro1	0.542482	0.278453
Inhba	Acvr1	Bcell	Fibro1	0.404247	0.248271
Inhba	Acvr1b	Bcell	Fibro1	0.404247	0.241781
Inhba	Acvr2a	Bcell	Fibro1	0.404247	0.319624
Inhba	Tgfbr3	Bcell	Fibro1	0.404247	0.260762
Itgb3bp	Itgb5	Bcell	Fibro1	0.249425	0.376932
Kitl	Kit	Bcell	Fibro1	0.986402	1.172
Lama2	Itga1	Bcell	Fibro1	0.468436	0.334751
Lama2	Itga6	Bcell	Fibro1	0.468436	0.839687
Lama2	Itgb1	Bcell	Fibro1	0.468436	0.807435
Lama2	Itgb4	Bcell	Fibro1	0.468436	0.283191
Lama4	Itga6	Bcell	Fibro1	0.524481	0.839687
Lama4	Itgav	Bcell	Fibro1	0.524481	1.20654
Lama4	Itgb1	Bcell	Fibro1	0.524481	0.807435
Lama5	Bcam	Bcell	Fibro1	0.520247	0.557691
Lama5	Itga6	Bcell	Fibro1	0.520247	0.839687
Lama5	Itgb1	Bcell	Fibro1	0.520247	0.807435
Lama5	Itgb4	Bcell	Fibro1	0.520247	0.283191
Lama5	Sdc1	Bcell	Fibro1	0.520247	0.278453
Lamc1	Itga1	Bcell	Fibro1	0.606221	0.334751
Lamc1	Itga6	Bcell	Fibro1	0.606221	0.839687
Lamc1	Itgav	Bcell	Fibro1	0.606221	1.20654
Lamc1	Itgb1	Bcell	Fibro1	0.606221	0.807435
Lamc1	Itgb4	Bcell	Fibro1	0.606221	0.283191
Lamc3	Itga6	Bcell	Fibro1	0.310889	0.839687
Lamc3	Itgb1	Bcell	Fibro1	0.310889	0.807435
Lamc3	Itgb4	Bcell	Fibro1	0.310889	0.283191
Lpl	Sdc1	Bcell	Fibro1	0.36363	0.278453
Lrpap1	Sorl1	Bcell	Fibro1	0.449325	0.766844
Lrpap1	Sort1	Bcell	Fibro1	0.449325	0.577275
Ltbp1	Itgb5	Bcell	Fibro1	1.78666	0.376932
Mdk	Itga6	Bcell	Fibro1	0.241767	0.839687
Mdk	Itgb1	Bcell	Fibro1	0.241767	0.807435
Mdk	Sdc1	Bcell	Fibro1	0.241767	0.278453
Mdk	Sdc4	Bcell	Fibro1	0.241767	1.48626
Mdk	Tspan1	Bcell	Fibro1	0.241767	0.887605
Mfge8	Itgav	Bcell	Fibro1	1.15641	1.20654
Nampt	Insr	Bcell	Fibro1	0.243807	0.558622
Ngf	Kidins220	Bcell	Fibro1	0.740859	0.825035
Ngf	Maged1	Bcell	Fibro1	0.740859	0.459564
Ngf	Sort1	Bcell	Fibro1	0.740859	0.577275
Npnt	Itgb1	Bcell	Fibro1	0.370393	0.807435
Psap	Celsr1	Bcell	Fibro1	0.83955	0.286353
Psap	Sort1	Bcell	Fibro1	0.83955	0.577275
Ren1	Atp6ap2	Bcell	Fibro1	0.701897	1.27901
Sema5a	Met	Bcell	Fibro1	1.06635	1.1172
Sorbs1	Insr	Bcell	Fibro1	1.81334	0.558622
Sorbs1	Itga1	Bcell	Fibro1	1.81334	0.334751
Sorbs1	Itgb5	Bcell	Fibro1	1.81334	0.376932
Tgfb2	Acvr1	Bcell	Fibro1	0.250695	0.248271
Tgfb2	Tgfbr1	Bcell	Fibro1	0.250695	0.570717
Tgfb2	Tgfbr2	Bcell	Fibro1	0.250695	0.309896
Tgfb2	Tgfbr3	Bcell	Fibro1	0.250695	0.260762
Timp2	Itgb1	Bcell	Fibro1	0.694679	0.807435
Adam10	Axl	Bcell	Fibro2	0.355275	0.289309
Adam17	Erbb4	Bcell	Fibro2	0.29686	0.463567
Adam17	Itgb1	Bcell	Fibro2	0.29686	2.13993
Adam9	Itga3	Bcell	Fibro2	0.455407	0.918145
Adam9	Itgav	Bcell	Fibro2	0.455407	1.00132
Adam9	Itgb1	Bcell	Fibro2	0.455407	2.13993
Adam9	Itgb5	Bcell	Fibro2	0.455407	2.066
Angpt1	Itgb1	Bcell	Fibro2	0.366595	2.13993
App	Gpc1	Bcell	Fibro2	1.47131	0.26239
App	Ncstn	Bcell	Fibro2	1.47131	0.31719
App	Tnfrsf21	Bcell	Fibro2	1.47131	0.547751
Calm1	Mylk	Bcell	Fibro2	1.88996	1.84216
Calm1	Ptpra	Bcell	Fibro2	1.88996	0.549263
Calm2	Mylk	Bcell	Fibro2	2.17394	1.84216
Calm3	Mylk	Bcell	Fibro2	0.806304	1.84216
Calr	Itga3	Bcell	Fibro2	1.00217	0.918145
Calr	Itgav	Bcell	Fibro2	1.00217	1.00132
Col18a1	Gpc1	Bcell	Fibro2	1.55288	0.26239
Col18a1	Itgb1	Bcell	Fibro2	1.55288	2.13993
Col1a2	Itgav	Bcell	Fibro2	0.451098	1.00132
Col1a2	Itgb1	Bcell	Fibro2	0.451098	2.13993
Col4a1	Cd47	Bcell	Fibro2	1.34347	0.556246
Col4a1	Itgav	Bcell	Fibro2	1.34347	1.00132
Col4a1	Itgb1	Bcell	Fibro2	1.34347	2.13993
Col4a1	Itgb8	Bcell	Fibro2	1.34347	0.661744
Col4a5	Cd47	Bcell	Fibro2	0.729494	0.556246
Col4a5	Itgav	Bcell	Fibro2	0.729494	1.00132
Col4a5	Itgb1	Bcell	Fibro2	0.729494	2.13993
Col4a6	Cd47	Bcell	Fibro2	0.391669	0.556246
Col4a6	Itgav	Bcell	Fibro2	0.391669	1.00132
Col4a6	Itgb1	Bcell	Fibro2	0.391669	2.13993
Dkk2	Lrp6	Bcell	Fibro2	0.635479	0.645212
Efnb2	Ephb1	Bcell	Fibro2	0.299615	0.66212
Fgf1	Fgfr1	Bcell	Fibro2	0.770176	0.78184
Fgf1	Fgfr2	Bcell	Fibro2	0.770176	0.664116
Fgf1	Nrp1	Bcell	Fibro2	0.770176	0.674407
Gas6	Axl	Bcell	Fibro2	0.310758	0.289309
Gas6	Mertk	Bcell	Fibro2	0.310758	1.8379
Gnai2	Adcy1	Bcell	Fibro2	1.20614	0.613353
Gnai2	F2r	Bcell	Fibro2	1.20614	0.332653
Gnai2	Igf1r	Bcell	Fibro2	1.20614	0.93465
Gnas	Adcy1	Bcell	Fibro2	2.50743	0.613353
Gpc3	Cd81	Bcell	Fibro2	0.334425	2.28453
Gpc3	Igf1r	Bcell	Fibro2	0.334425	0.93465
Gpi1	Amfr	Bcell	Fibro2	0.858215	0.39302
Hras	Sdc2	Bcell	Fibro2	0.412652	0.89511
Hsp90b1	Tlr7	Bcell	Fibro2	1.34858	0.339188
Hspg2	Itgb1	Bcell	Fibro2	0.542482	2.13993
Inhba	Tgfbr3	Bcell	Fibro2	0.404247	0.865767
Itgb3bp	Itgb5	Bcell	Fibro2	0.249425	2.066
Jag1	Notch2	Bcell	Fibro2	0.646851	0.314308
Lama2	Itga3	Bcell	Fibro2	0.468436	0.918145
Lama2	Itgb1	Bcell	Fibro2	0.468436	2.13993
Lama4	Itga3	Bcell	Fibro2	0.524481	0.918145
Lama4	Itgav	Bcell	Fibro2	0.524481	1.00132
Lama4	Itgb1	Bcell	Fibro2	0.524481	2.13993
Lama5	Bcam	Bcell	Fibro2	0.520247	1.56652
Lama5	Itga3	Bcell	Fibro2	0.520247	0.918145
Lama5	Itgb1	Bcell	Fibro2	0.520247	2.13993
Lamc1	Itga3	Bcell	Fibro2	0.606221	0.918145
Lamc1	Itgav	Bcell	Fibro2	0.606221	1.00132
Lamc1	Itgb1	Bcell	Fibro2	0.606221	2.13993
Lamc3	Itga3	Bcell	Fibro2	0.310889	0.918145
Lamc3	Itgb1	Bcell	Fibro2	0.310889	2.13993
Ltbp1	Itgb5	Bcell	Fibro2	1.78666	2.066
Mdk	Itgb1	Bcell	Fibro2	0.241767	2.13993
Mdk	Sdc4	Bcell	Fibro2	0.241767	2.67206
Mfge8	Itgav	Bcell	Fibro2	1.15641	1.00132
Ngf	Kidins220	Bcell	Fibro2	0.740859	0.476398
Ngf	Maged1	Bcell	Fibro2	0.740859	0.422422
Npnt	Itgb1	Bcell	Fibro2	0.370393	2.13993
Ntf3	Ntrk3	Bcell	Fibro2	0.68802	0.835
Pgf	Nrp1	Bcell	Fibro2	0.374041	0.674407
Pros1	Axl	Bcell	Fibro2	0.278313	0.289309
Ren1	Atp6ap2	Bcell	Fibro2	0.701897	0.47463
Slit3	Robo2	Bcell	Fibro2	2.83626	2.27322
Sorbs1	Itgb5	Bcell	Fibro2	1.81334	2.066
Tgfb2	Tgfbr3	Bcell	Fibro2	0.250695	0.865767
Timp2	Itga3	Bcell	Fibro2	0.694679	0.918145
Timp2	Itgb1	Bcell	Fibro2	0.694679	2.13993
Tnfsf12	Tnfrsf12a	Bcell	Fibro2	0.260543	0.425625
Adam17	Erbb4	Bcell	Fibro3	0.29686	0.249749
Adam17	Itgb1	Bcell	Fibro3	0.29686	0.555321
Adam17	Notch1	Bcell	Fibro3	0.29686	0.354438
Adam9	Itgav	Bcell	Fibro3	0.455407	0.274997
Adam9	Itgb1	Bcell	Fibro3	0.455407	0.555321
Angpt1	Itgb1	Bcell	Fibro3	0.366595	0.555321
Anxa1	Fpr1	Bcell	Fibro3	0.367003	0.289236
App	Cd74	Bcell	Fibro3	1.47131	0.775604
Arf1	Insr	Bcell	Fibro3	0.753354	0.244221
Bgn	Ly96	Bcell	Fibro3	1.14031	0.277309
Bgn	Tlr4	Bcell	Fibro3	1.14031	0.444495
Calm1	Abca1	Bcell	Fibro3	1.88996	0.438879
Calm1	Fas	Bcell	Fibro3	1.88996	0.580767
Calm1	Insr	Bcell	Fibro3	1.88996	0.244221
Calm1	Ptpra	Bcell	Fibro3	1.88996	0.288824
Calm1	Sell	Bcell	Fibro3	1.88996	1.33473
Calm2	Abca1	Bcell	Fibro3	2.17394	0.438879
Calm2	Insr	Bcell	Fibro3	2.17394	0.244221
Calm2	Sell	Bcell	Fibro3	2.17394	1.33473
Calm3	Abca1	Bcell	Fibro3	0.806304	0.438879
Calm3	Insr	Bcell	Fibro3	0.806304	0.244221
Calm3	Sell	Bcell	Fibro3	0.806304	1.33473
Calr	Itgav	Bcell	Fibro3	1.00217	0.274997
Col18a1	Itgb1	Bcell	Fibro3	1.55288	0.555321
Col1a2	Cd44	Bcell	Fibro3	0.451098	2.21988
Col1a2	Itgav	Bcell	Fibro3	0.451098	0.274997
Col1a2	Itgb1	Bcell	Fibro3	0.451098	0.555321
Col4a1	Cd47	Bcell	Fibro3	1.34347	0.891321
Col4a1	Itgav	Bcell	Fibro3	1.34347	0.274997
Col4a1	Itgb1	Bcell	Fibro3	1.34347	0.555321
Col4a5	Cd47	Bcell	Fibro3	0.729494	0.891321
Col4a5	Itgav	Bcell	Fibro3	0.729494	0.274997
Col4a5	Itgb1	Bcell	Fibro3	0.729494	0.555321
Col4a6	Cd47	Bcell	Fibro3	0.391669	0.891321
Col4a6	Itgav	Bcell	Fibro3	0.391669	0.274997
Col4a6	Itgb1	Bcell	Fibro3	0.391669	0.555321
Fgf1	Cd44	Bcell	Fibro3	0.770176	2.21988
Fgf1	Fgfr2	Bcell	Fibro3	0.770176	0.388043
Gnai2	C5ar1	Bcell	Fibro3	1.20614	0.914235
Gnai2	Cxcr2	Bcell	Fibro3	1.20614	2.28653
Gnai2	Fpr1	Bcell	Fibro3	1.20614	0.289236
Gnai2	Igf1r	Bcell	Fibro3	1.20614	1.87162
Gnai2	P2ry12	Bcell	Fibro3	1.20614	0.362936
Gpc3	Cd81	Bcell	Fibro3	0.334425	0.337338
Gpc3	Igf1r	Bcell	Fibro3	0.334425	1.87162
Hras	Insr	Bcell	Fibro3	0.412652	0.244221
Hsp90b1	Tlr4	Bcell	Fibro3	1.34858	0.444495
Hspg2	Itgb1	Bcell	Fibro3	0.542482	0.555321
Il34	Csf1r	Bcell	Fibro3	0.421506	0.24133
Jag1	Notch1	Bcell	Fibro3	0.646851	0.354438
Jag1	Notch2	Bcell	Fibro3	0.646851	1.46046
Lama2	Itgb1	Bcell	Fibro3	0.468436	0.555321
Lama4	Itgav	Bcell	Fibro3	0.524481	0.274997
Lama4	Itgb1	Bcell	Fibro3	0.524481	0.555321
Lama5	Itgb1	Bcell	Fibro3	0.520247	0.555321
Lamc1	Itgav	Bcell	Fibro3	0.606221	0.274997
Lamc1	Itgb1	Bcell	Fibro3	0.606221	0.555321
Lamc3	Itgb1	Bcell	Fibro3	0.310889	0.555321
Lpl	Cd44	Bcell	Fibro3	0.36363	2.21988
Lrpap1	Sorl1	Bcell	Fibro3	0.449325	2.49283
Lrpap1	Sort1	Bcell	Fibro3	0.449325	0.258008
Mdk	Itga4	Bcell	Fibro3	0.241767	1.10363
Mdk	Itgb1	Bcell	Fibro3	0.241767	0.555321
Mfge8	Itgav	Bcell	Fibro3	1.15641	0.274997
Nampt	Insr	Bcell	Fibro3	0.243807	0.244221
Ngf	Kidins220	Bcell	Fibro3	0.740859	0.279761
Ngf	Sort1	Bcell	Fibro3	0.740859	0.258008
Npnt	Itgb1	Bcell	Fibro3	0.370393	0.555321
Pkm	Cd44	Bcell	Fibro3	0.948872	2.21988
Psap	Sort1	Bcell	Fibro3	0.83955	0.258008
Rarres2	Ccrl2	Bcell	Fibro3	1.00063	0.276536
Ren1	Atp6ap2	Bcell	Fibro3	0.701897	0.537524
Rps19	C5ar1	Bcell	Fibro3	2.02614	0.914235
Sorbs1	Insr	Bcell	Fibro3	1.81334	0.244221
Tgfb2	Tgfbr1	Bcell	Fibro3	0.250695	1.03532
Tgfb2	Tgfbr2	Bcell	Fibro3	0.250695	0.550793
Timp2	Itgb1	Bcell	Fibro3	0.694679	0.555321
Vasp	Cxcr2	Bcell	Fibro3	0.484924	2.28653
Vim	Cd44	Bcell	Fibro3	1.61038	2.21988
Adam10	Axl	Bcell	frTEC	0.355275	0.625658
Adam17	Itgb1	Bcell	frTEC	0.29686	1.1641
Adam9	Itgav	Bcell	frTEC	0.455407	0.391603
Adam9	Itgb1	Bcell	frTEC	0.455407	1.1641
Angpt1	Itgb1	Bcell	frTEC	0.366595	1.1641
App	Cd74	Bcell	frTEC	1.47131	4.52834
App	Lrp1	Bcell	frTEC	1.47131	0.506551
App	Tnfrsf21	Bcell	frTEC	1.47131	0.26699
Arf1	Insr	Bcell	frTEC	0.753354	0.328775
B2m	Hfe	Bcell	frTEC	0.601961	0.612723
B2m	Klrd1	Bcell	frTEC	0.601961	0.526398
Calm1	Insr	Bcell	frTEC	1.88996	0.328775
Calm1	Kcnn4	Bcell	frTEC	1.88996	0.30949
Calm1	Ptpra	Bcell	frTEC	1.88996	0.647802
Calm2	Insr	Bcell	frTEC	2.17394	0.328775
Calm3	Insr	Bcell	frTEC	0.806304	0.328775
Calr	Itgav	Bcell	frTEC	1.00217	0.391603
Calr	Lrp1	Bcell	frTEC	1.00217	0.506551
Col18a1	Itgb1	Bcell	frTEC	1.55288	1.1641
Col1a2	Cd36	Bcell	frTEC	0.451098	0.437861
Col1a2	Cd44	Bcell	frTEC	0.451098	0.938063
Col1a2	Itgav	Bcell	frTEC	0.451098	0.391603
Col1a2	Itgb1	Bcell	frTEC	0.451098	1.1641
Col4a1	Cd47	Bcell	frTEC	1.34347	1.43423
Col4a1	Itgav	Bcell	frTEC	1.34347	0.391603
Col4a1	Itgb1	Bcell	frTEC	1.34347	1.1641
Col4a5	Cd47	Bcell	frTEC	0.729494	1.43423
Col4a5	Itgav	Bcell	frTEC	0.729494	0.391603
Col4a5	Itgb1	Bcell	frTEC	0.729494	1.1641
Col4a6	Cd47	Bcell	frTEC	0.391669	1.43423
Col4a6	Itgav	Bcell	frTEC	0.391669	0.391603
Col4a6	Itgb1	Bcell	frTEC	0.391669	1.1641
Dkk2	Lrp6	Bcell	frTEC	0.635479	0.300989
Fgf1	Cd44	Bcell	frTEC	0.770176	0.938063
Fgf1	Fgfr1	Bcell	frTEC	0.770176	0.559776
Fgf1	Fgfr2	Bcell	frTEC	0.770176	0.411724
Fgf1	Nrp1	Bcell	frTEC	0.770176	0.670342
Gas6	Axl	Bcell	frTEC	0.310758	0.625658
Gnai2	Adcy7	Bcell	frTEC	1.20614	0.589199
Gnai2	Ccr5	Bcell	frTEC	1.20614	0.504805
Gnai2	Igf1r	Bcell	frTEC	1.20614	0.34633
Gnas	Adcy7	Bcell	frTEC	2.50743	0.589199
Gpc3	Cd81	Bcell	frTEC	0.334425	0.600203
Gpc3	Igf1r	Bcell	frTEC	0.334425	0.34633
Gpi1	Amfr	Bcell	frTEC	0.858215	0.311368
Hras	Insr	Bcell	frTEC	0.412652	0.328775
Hsp90b1	Lrp1	Bcell	frTEC	1.34858	0.506551
Hspg2	Itgb1	Bcell	frTEC	0.542482	1.1641
Hspg2	Ptprs	Bcell	frTEC	0.542482	0.268727
Il34	Csf1r	Bcell	frTEC	0.421506	0.567097
Jag1	Notch2	Bcell	frTEC	0.646851	0.8519
Lama2	Itgb1	Bcell	frTEC	0.468436	1.1641
Lama4	Itgav	Bcell	frTEC	0.524481	0.391603
Lama4	Itgb1	Bcell	frTEC	0.524481	1.1641
Lama5	Itgb1	Bcell	frTEC	0.520247	1.1641
Lamc1	Itgav	Bcell	frTEC	0.606221	0.391603
Lamc1	Itgb1	Bcell	frTEC	0.606221	1.1641
Lamc3	Itgb1	Bcell	frTEC	0.310889	1.1641
Lpl	Cd44	Bcell	frTEC	0.36363	0.938063
Lpl	Lrp1	Bcell	frTEC	0.36363	0.506551
Lrpap1	Ldlr	Bcell	frTEC	0.449325	0.343677
Lrpap1	Lrp1	Bcell	frTEC	0.449325	0.506551
Lrpap1	Sorl1	Bcell	frTEC	0.449325	0.30112
Mdk	Itga4	Bcell	frTEC	0.241767	1.00111
Mdk	Itgb1	Bcell	frTEC	0.241767	1.1641
Mdk	Lrp1	Bcell	frTEC	0.241767	0.506551
Mdk	Sdc3	Bcell	frTEC	0.241767	0.444093
Mfge8	Itgav	Bcell	frTEC	1.15641	0.391603
Nampt	Insr	Bcell	frTEC	0.243807	0.328775
Ngf	Kidins220	Bcell	frTEC	0.740859	0.392156
Npnt	Itgb1	Bcell	frTEC	0.370393	1.1641
Pgf	Nrp1	Bcell	frTEC	0.374041	0.670342
Pkm	Cd44	Bcell	frTEC	0.948872	0.938063
Pros1	Axl	Bcell	frTEC	0.278313	0.625658
Psap	Lrp1	Bcell	frTEC	0.83955	0.506551
Ren1	Atp6ap2	Bcell	frTEC	0.701897	0.458765
Serpine2	Lrp1	Bcell	frTEC	1.49644	0.506551
Serping1	Lrp1	Bcell	frTEC	1.01537	0.506551
Sorbs1	Insr	Bcell	frTEC	1.81334	0.328775
Tgfb2	Tgfbr1	Bcell	frTEC	0.250695	0.506501
Tgfb2	Tgfbr2	Bcell	frTEC	0.250695	0.428732
Timp2	Itgb1	Bcell	frTEC	0.694679	1.1641
Vim	Cd44	Bcell	frTEC	1.61038	0.938063
Adam17	Erbb4	Bcell	LOH	0.29686	1.4323
Adam17	Itgb1	Bcell	LOH	0.29686	0.880426
Adam9	Itga6	Bcell	LOH	0.455407	1.12635
Adam9	Itgav	Bcell	LOH	0.455407	1.06176
Adam9	Itgb1	Bcell	LOH	0.455407	0.880426
Adam9	Itgb5	Bcell	LOH	0.455407	0.601629
Angpt1	Itgb1	Bcell	LOH	0.366595	0.880426
Anxa1	Egfr	Bcell	LOH	0.367003	0.457426
App	Cav1	Bcell	LOH	1.47131	0.520491
App	Cd74	Bcell	LOH	1.47131	0.426163
App	Ncstn	Bcell	LOH	1.47131	0.293915
Arf1	Insr	Bcell	LOH	0.753354	0.658856
B2m	Tfrc	Bcell	LOH	0.601961	0.305627
Calm1	Abca1	Bcell	LOH	1.88996	0.428735
Calm1	Egfr	Bcell	LOH	1.88996	0.457426
Calm1	Insr	Bcell	LOH	1.88996	0.658856
Calm1	Kcnq1	Bcell	LOH	1.88996	1.30105
Calm1	Pde1a	Bcell	LOH	1.88996	0.751665
Calm1	Pde1c	Bcell	LOH	1.88996	0.370026
Calm1	Ptpra	Bcell	LOH	1.88996	0.497216
Calm2	Abca1	Bcell	LOH	2.17394	0.428735
Calm2	Egfr	Bcell	LOH	2.17394	0.457426
Calm2	Insr	Bcell	LOH	2.17394	0.658856
Calm2	Kcnq1	Bcell	LOH	2.17394	1.30105
Calm2	Pde1a	Bcell	LOH	2.17394	0.751665
Calm2	Pde1c	Bcell	LOH	2.17394	0.370026
Calm3	Abca1	Bcell	LOH	0.806304	0.428735
Calm3	Egfr	Bcell	LOH	0.806304	0.457426
Calm3	Insr	Bcell	LOH	0.806304	0.658856
Calm3	Kcnq1	Bcell	LOH	0.806304	1.30105
Calm3	Pde1a	Bcell	LOH	0.806304	0.751665
Calm3	Pde1c	Bcell	LOH	0.806304	0.370026
Calr	Itgav	Bcell	LOH	1.00217	1.06176
Col18a1	Gpc4	Bcell	LOH	1.55288	0.326805
Col18a1	Itgb1	Bcell	LOH	1.55288	0.880426
Col1a2	Itga1	Bcell	LOH	0.451098	0.697031
Col1a2	Itgav	Bcell	LOH	0.451098	1.06176
Col1a2	Itgb1	Bcell	LOH	0.451098	0.880426
Col4a1	Cd47	Bcell	LOH	1.34347	0.863957
Col4a1	Itga1	Bcell	LOH	1.34347	0.697031
Col4a1	Itgav	Bcell	LOH	1.34347	1.06176
Col4a1	Itgb1	Bcell	LOH	1.34347	0.880426
Col4a5	Cd47	Bcell	LOH	0.729494	0.863957
Col4a5	Itga1	Bcell	LOH	0.729494	0.697031
Col4a5	Itgav	Bcell	LOH	0.729494	1.06176
Col4a5	Itgb1	Bcell	LOH	0.729494	0.880426
Col4a6	Cd47	Bcell	LOH	0.391669	0.863957
Col4a6	Itga1	Bcell	LOH	0.391669	0.697031
Col4a6	Itgav	Bcell	LOH	0.391669	1.06176
Col4a6	Itgb1	Bcell	LOH	0.391669	0.880426
Dkk2	Lrp6	Bcell	LOH	0.635479	0.754536
Ecm1	Cachd1	Bcell	LOH	0.530619	0.478105
Efnb2	Ephb2	Bcell	LOH	0.299615	0.359245
Efnb2	Ephb4	Bcell	LOH	0.299615	0.244272
Fgf1	Egfr	Bcell	LOH	0.770176	0.457426
Fgf1	Fgfr1	Bcell	LOH	0.770176	0.333395
Fgf1	Fgfr2	Bcell	LOH	0.770176	1.10153
Fgf1	Nrp1	Bcell	LOH	0.770176	0.548057
Gdf11	Acvr2a	Bcell	LOH	0.469346	0.336793
Gnai2	Cav1	Bcell	LOH	1.20614	0.520491
Gnai2	Egfr	Bcell	LOH	1.20614	0.457426
Gnai2	Igf1r	Bcell	LOH	1.20614	1.05289
Gpc3	Cd81	Bcell	LOH	0.334425	1.18399
Gpc3	Igf1r	Bcell	LOH	0.334425	1.05289
Gpi1	Amfr	Bcell	LOH	0.858215	0.367231
Hras	Cav1	Bcell	LOH	0.412652	0.520491
Hras	Insr	Bcell	LOH	0.412652	0.658856
Hras	Sdc2	Bcell	LOH	0.412652	0.421765
Hsp90aa1	Egfr	Bcell	LOH	1.52469	0.457426
Hspg2	Itgb1	Bcell	LOH	0.542482	0.880426
Hspg2	Ptprs	Bcell	LOH	0.542482	0.373154
Inhba	Acvr2a	Bcell	LOH	0.404247	0.336793
Itgb3bp	Itgb5	Bcell	LOH	0.249425	0.601629
Jag1	Notch2	Bcell	LOH	0.646851	0.365322
Lama2	Itga1	Bcell	LOH	0.468436	0.697031
Lama2	Itga6	Bcell	LOH	0.468436	1.12635
Lama2	Itgb1	Bcell	LOH	0.468436	0.880426
Lama4	Itga6	Bcell	LOH	0.524481	1.12635
Lama4	Itgav	Bcell	LOH	0.524481	1.06176
Lama4	Itgb1	Bcell	LOH	0.524481	0.880426
Lama5	Bcam	Bcell	LOH	0.520247	0.865369
Lama5	Itga6	Bcell	LOH	0.520247	1.12635
Lama5	Itgb1	Bcell	LOH	0.520247	0.880426
Lamc1	Itga1	Bcell	LOH	0.606221	0.697031
Lamc1	Itga6	Bcell	LOH	0.606221	1.12635
Lamc1	Itgav	Bcell	LOH	0.606221	1.06176
Lamc1	Itgb1	Bcell	LOH	0.606221	0.880426
Lamc3	Itga6	Bcell	LOH	0.310889	1.12635
Lamc3	Itgb1	Bcell	LOH	0.310889	0.880426
Lrpap1	Sorl1	Bcell	LOH	0.449325	0.937846
Lrpap1	Sort1	Bcell	LOH	0.449325	0.633019
Ltbp1	Itgb5	Bcell	LOH	1.78666	0.601629
Mdk	Itga6	Bcell	LOH	0.241767	1.12635
Mdk	Itgb1	Bcell	LOH	0.241767	0.880426
Mdk	Sdc4	Bcell	LOH	0.241767	1.57442
Mdk	Tspan1	Bcell	LOH	0.241767	0.790295
Mfge8	Itgav	Bcell	LOH	1.15641	1.06176
Nampt	Insr	Bcell	LOH	0.243807	0.658856
Ngf	Kidins220	Bcell	LOH	0.740859	0.97402
Ngf	Maged1	Bcell	LOH	0.740859	0.515946
Ngf	Sort1	Bcell	LOH	0.740859	0.633019
Npnt	Itgb1	Bcell	LOH	0.370393	0.880426
Pgf	Nrp1	Bcell	LOH	0.374041	0.548057
Psap	Celsr1	Bcell	LOH	0.83955	0.405959
Psap	Sort1	Bcell	LOH	0.83955	0.633019
Ren1	Atp6ap2	Bcell	LOH	0.701897	0.596896
Rtn4	Rtn4rl1	Bcell	LOH	0.530019	0.314322
Sema5a	Met	Bcell	LOH	1.06635	0.801969
Sorbs1	Insr	Bcell	LOH	1.81334	0.658856
Sorbs1	Itga1	Bcell	LOH	1.81334	0.697031
Sorbs1	Itgb5	Bcell	LOH	1.81334	0.601629
Tgfb2	Tgfbr1	Bcell	LOH	0.250695	0.991203
Tgfb2	Tgfbr2	Bcell	LOH	0.250695	0.418279
Timp2	Itgb1	Bcell	LOH	0.694679	0.880426
Adam17	Itgb1	Bcell	Macro	0.29686	1.40726
Adam9	Itgav	Bcell	Macro	0.455407	0.571368
Adam9	Itgb1	Bcell	Macro	0.455407	1.40726
Angpt1	Itgb1	Bcell	Macro	0.366595	1.40726
App	Cd74	Bcell	Macro	1.47131	0.852894
B2m	Cd247	Bcell	Macro	0.601961	1.22091
B2m	Cd3d	Bcell	Macro	0.601961	1.81156
B2m	Cd3g	Bcell	Macro	0.601961	2.13545
B2m	Klrd1	Bcell	Macro	0.601961	0.275935
Calm1	Kcnn4	Bcell	Macro	1.88996	0.481974
Calm1	Kcnq5	Bcell	Macro	1.88996	0.706316
Calm1	Oprm1	Bcell	Macro	1.88996	0.365525
Calm1	Ptpra	Bcell	Macro	1.88996	0.441249
Calm2	Kcnq5	Bcell	Macro	2.17394	0.706316
Calm3	Kcnq5	Bcell	Macro	0.806304	0.706316
Calr	Itgav	Bcell	Macro	1.00217	0.571368
Col18a1	Itgb1	Bcell	Macro	1.55288	1.40726
Col1a2	Cd44	Bcell	Macro	0.451098	0.831649
Col1a2	Itga1	Bcell	Macro	0.451098	0.663108
Col1a2	Itgav	Bcell	Macro	0.451098	0.571368
Col1a2	Itgb1	Bcell	Macro	0.451098	1.40726
Col4a1	Cd47	Bcell	Macro	1.34347	1.08686
Col4a1	Itga1	Bcell	Macro	1.34347	0.663108
Col4a1	Itgav	Bcell	Macro	1.34347	0.571368
Col4a1	Itgb1	Bcell	Macro	1.34347	1.40726
Col4a5	Cd47	Bcell	Macro	0.729494	1.08686
Col4a5	Itga1	Bcell	Macro	0.729494	0.663108
Col4a5	Itgav	Bcell	Macro	0.729494	0.571368
Col4a5	Itgb1	Bcell	Macro	0.729494	1.40726
Col4a6	Cd47	Bcell	Macro	0.391669	1.08686
Col4a6	Itga1	Bcell	Macro	0.391669	0.663108
Col4a6	Itgav	Bcell	Macro	0.391669	0.571368
Col4a6	Itgb1	Bcell	Macro	0.391669	1.40726
Efnb2	Pecam1	Bcell	Macro	0.299615	0.326945
Fgf1	Cd44	Bcell	Macro	0.770176	0.831649
Fgf1	Fgfr2	Bcell	Macro	0.770176	0.361529
Fgf1	Nrp1	Bcell	Macro	0.770176	0.497053
Gnai2	Adcy7	Bcell	Macro	1.20614	0.837872
Gnai2	Ccr5	Bcell	Macro	1.20614	0.323027
Gnai2	Cxcr3	Bcell	Macro	1.20614	0.769015
Gnai2	Oprm1	Bcell	Macro	1.20614	0.365525
Gnas	Adcy7	Bcell	Macro	2.50743	0.837872
Hspg2	Itgb1	Bcell	Macro	0.542482	1.40726
Jag1	Notch2	Bcell	Macro	0.646851	0.282929
Lama2	Itga1	Bcell	Macro	0.468436	0.663108
Lama2	Itgb1	Bcell	Macro	0.468436	1.40726
Lama4	Itgav	Bcell	Macro	0.524481	0.571368
Lama4	Itgb1	Bcell	Macro	0.524481	1.40726
Lama5	Itgb1	Bcell	Macro	0.520247	1.40726
Lamc1	Itga1	Bcell	Macro	0.606221	0.663108
Lamc1	Itgav	Bcell	Macro	0.606221	0.571368
Lamc1	Itgb1	Bcell	Macro	0.606221	1.40726
Lamc3	Itgb1	Bcell	Macro	0.310889	1.40726
Lpl	Cd44	Bcell	Macro	0.36363	0.831649
Lrpap1	Sorl1	Bcell	Macro	0.449325	0.848813
Mdk	Itga4	Bcell	Macro	0.241767	1.5783
Mdk	Itgb1	Bcell	Macro	0.241767	1.40726
Mfge8	Itgav	Bcell	Macro	1.15641	0.571368
Ngf	Kidins220	Bcell	Macro	0.740859	0.462724
Npnt	Itgb1	Bcell	Macro	0.370393	1.40726
Pgf	Nrp1	Bcell	Macro	0.374041	0.497053
Pkm	Cd44	Bcell	Macro	0.948872	0.831649
Sorbs1	Itga1	Bcell	Macro	1.81334	0.663108
Tgfb2	Tgfbr1	Bcell	Macro	0.250695	0.3802
Tgfb2	Tgfbr2	Bcell	Macro	0.250695	0.984906
Timp2	Itgb1	Bcell	Macro	0.694679	1.40726
Vim	Cd44	Bcell	Macro	1.61038	0.831649
Adam17	Itgb1	Bcell	Neut	0.29686	0.270846
Adam9	Itgav	Bcell	Neut	0.455407	0.343282
Adam9	Itgb1	Bcell	Neut	0.455407	0.270846
Angpt1	Itgb1	Bcell	Neut	0.366595	0.270846
App	Cd74	Bcell	Neut	1.47131	4.2829
App	Ncstn	Bcell	Neut	1.47131	0.286349
Arf1	Insr	Bcell	Neut	0.753354	0.39118
Bgn	Tlr1	Bcell	Neut	1.14031	0.27648
Calm1	Abca1	Bcell	Neut	1.88996	0.456471
Calm1	Insr	Bcell	Neut	1.88996	0.39118
Calm1	Kcnn4	Bcell	Neut	1.88996	0.245375
Calm1	Kcnq5	Bcell	Neut	1.88996	1.12395
Calm1	Ptpra	Bcell	Neut	1.88996	0.302491
Calm1	Sell	Bcell	Neut	1.88996	0.83029
Calm2	Abca1	Bcell	Neut	2.17394	0.456471
Calm2	Insr	Bcell	Neut	2.17394	0.39118
Calm2	Kcnq5	Bcell	Neut	2.17394	1.12395
Calm2	Sell	Bcell	Neut	2.17394	0.83029
Calm3	Abca1	Bcell	Neut	0.806304	0.456471
Calm3	Insr	Bcell	Neut	0.806304	0.39118
Calm3	Kcnq5	Bcell	Neut	0.806304	1.12395
Calm3	Sell	Bcell	Neut	0.806304	0.83029
Calr	Itgav	Bcell	Neut	1.00217	0.343282
Col18a1	Itgb1	Bcell	Neut	1.55288	0.270846
Col1a2	Cd44	Bcell	Neut	0.451098	0.434975
Col1a2	Itgav	Bcell	Neut	0.451098	0.343282
Col1a2	Itgb1	Bcell	Neut	0.451098	0.270846
Col4a1	Cd47	Bcell	Neut	1.34347	1.19474
Col4a1	Itgav	Bcell	Neut	1.34347	0.343282
Col4a1	Itgb1	Bcell	Neut	1.34347	0.270846
Col4a5	Cd47	Bcell	Neut	0.729494	1.19474
Col4a5	Itgav	Bcell	Neut	0.729494	0.343282
Col4a5	Itgb1	Bcell	Neut	0.729494	0.270846
Col4a6	Cd47	Bcell	Neut	0.391669	1.19474
Col4a6	Itgav	Bcell	Neut	0.391669	0.343282
Col4a6	Itgb1	Bcell	Neut	0.391669	0.270846
Efnb2	Pecam1	Bcell	Neut	0.299615	0.762047
Fgf1	Cd44	Bcell	Neut	0.770176	0.434975
Fgf1	Fgfr2	Bcell	Neut	0.770176	0.35831
Gnai2	Adcy7	Bcell	Neut	1.20614	0.443208
Gnai2	S1pr1	Bcell	Neut	1.20614	0.249679
Gnas	Adcy7	Bcell	Neut	2.50743	0.443208
Gpc3	Cd81	Bcell	Neut	0.334425	0.68257
Gpi1	Amfr	Bcell	Neut	0.858215	0.244249
Hras	Insr	Bcell	Neut	0.412652	0.39118
Hsp90b1	Tlr1	Bcell	Neut	1.34858	0.27648
Hspg2	Itgb1	Bcell	Neut	0.542482	0.270846
Jag1	Notch2	Bcell	Neut	0.646851	0.747224
Lama2	Itgb1	Bcell	Neut	0.468436	0.270846
Lama4	Itgav	Bcell	Neut	0.524481	0.343282
Lama4	Itgb1	Bcell	Neut	0.524481	0.270846
Lama5	Itgb1	Bcell	Neut	0.520247	0.270846
Lamc1	Itgav	Bcell	Neut	0.606221	0.343282
Lamc1	Itgb1	Bcell	Neut	0.606221	0.270846
Lamc3	Itgb1	Bcell	Neut	0.310889	0.270846
Lpl	Cd44	Bcell	Neut	0.36363	0.434975
Lrpap1	Sorl1	Bcell	Neut	0.449325	0.554855
Mdk	Itga4	Bcell	Neut	0.241767	1.0987
Mdk	Itgb1	Bcell	Neut	0.241767	0.270846
Mdk	Sdc4	Bcell	Neut	0.241767	0.469262
Mfge8	Itgav	Bcell	Neut	1.15641	0.343282
Nampt	Insr	Bcell	Neut	0.243807	0.39118
Ngf	Kidins220	Bcell	Neut	0.740859	0.326862
Npnt	Itgb1	Bcell	Neut	0.370393	0.270846
Pkm	Cd44	Bcell	Neut	0.948872	0.434975
Ren1	Atp6ap2	Bcell	Neut	0.701897	0.288644
Sorbs1	Insr	Bcell	Neut	1.81334	0.39118
Tgfb2	Tgfbr1	Bcell	Neut	0.250695	0.42675
Tgfb2	Tgfbr2	Bcell	Neut	0.250695	1.05725
Timp2	Itgb1	Bcell	Neut	0.694679	0.270846
Vim	Cd44	Bcell	Neut	1.61038	0.434975
Adam17	Itga5	Bcell	cDC2	0.29686	0.392553
Adam17	Itgb1	Bcell	cDC2	0.29686	1.63946
Adam17	Notch1	Bcell	cDC2	0.29686	0.720201
Adam9	Itga3	Bcell	cDC2	0.455407	0.328522
Adam9	Itga6	Bcell	cDC2	0.455407	0.810103
Adam9	Itgb1	Bcell	cDC2	0.455407	1.63946
Adam9	Itgb5	Bcell	cDC2	0.455407	0.335086
Angpt1	Itga5	Bcell	cDC2	0.366595	0.392553
Angpt1	Itgb1	Bcell	cDC2	0.366595	1.63946
Angpt1	Tek	Bcell	cDC2	0.366595	1.5602
Angpt1	Tie1	Bcell	cDC2	0.366595	1.07271
Angpt2	Tek	Bcell	cDC2	0.358787	1.5602
Angpt2	Tie1	Bcell	cDC2	0.358787	1.07271
Angpt4	Tek	Bcell	cDC2	0.261141	1.5602
Angpt4	Tie1	Bcell	cDC2	0.261141	1.07271
Anxa1	Dysf	Bcell	cDC2	0.367003	1.20453
App	Cav1	Bcell	cDC2	1.47131	0.584014
App	Cd74	Bcell	cDC2	1.47131	0.74256
Arf1	Chrm3	Bcell	cDC2	0.753354	1.41998
Arf1	Insr	Bcell	cDC2	0.753354	1.21849
B2m	Hfe	Bcell	cDC2	0.601961	0.244468
Bgn	Tlr4	Bcell	cDC2	1.14031	0.299573
Calm1	Abca1	Bcell	cDC2	1.88996	0.452641
Calm1	Fas	Bcell	cDC2	1.88996	0.705155
Calm1	Insr	Bcell	cDC2	1.88996	1.21849
Calm1	Mylk	Bcell	cDC2	1.88996	0.373811
Calm1	Ptpra	Bcell	cDC2	1.88996	0.712758
Calm2	Abca1	Bcell	cDC2	2.17394	0.452641
Calm2	Insr	Bcell	cDC2	2.17394	1.21849
Calm2	Mylk	Bcell	cDC2	2.17394	0.373811
Calm3	Abca1	Bcell	cDC2	0.806304	0.452641
Calm3	Insr	Bcell	cDC2	0.806304	1.21849
Calm3	Mylk	Bcell	cDC2	0.806304	0.373811
Calr	Itga3	Bcell	cDC2	1.00217	0.328522
Calr	Scarf1	Bcell	cDC2	1.00217	0.251919
Col18a1	Itga5	Bcell	cDC2	1.55288	0.392553
Col18a1	Itgb1	Bcell	cDC2	1.55288	1.63946
Col18a1	Kdr	Bcell	cDC2	1.55288	1.73538
Col1a2	Cd93	Bcell	cDC2	0.451098	0.974166
Col1a2	Flt4	Bcell	cDC2	0.451098	0.460449
Col1a2	Itga1	Bcell	cDC2	0.451098	0.863832
Col1a2	Itgb1	Bcell	cDC2	0.451098	1.63946
Col4a1	Cd47	Bcell	cDC2	1.34347	1.41109
Col4a1	Cd93	Bcell	cDC2	1.34347	0.974166
Col4a1	Itga1	Bcell	cDC2	1.34347	0.863832
Col4a1	Itgb1	Bcell	cDC2	1.34347	1.63946
Col4a2	Cd93	Bcell	cDC2	1.20353	0.974166
Col4a5	Cd47	Bcell	cDC2	0.729494	1.41109
Col4a5	Cd93	Bcell	cDC2	0.729494	0.974166
Col4a5	Itga1	Bcell	cDC2	0.729494	0.863832
Col4a5	Itgb1	Bcell	cDC2	0.729494	1.63946
Col4a6	Cd47	Bcell	cDC2	0.391669	1.41109
Col4a6	Cd93	Bcell	cDC2	0.391669	0.974166
Col4a6	Itga1	Bcell	cDC2	0.391669	0.863832
Col4a6	Itgb1	Bcell	cDC2	0.391669	1.63946
Dkk2	Lrp6	Bcell	cDC2	0.635479	0.405602
Ecm1	Cachd1	Bcell	cDC2	0.530619	0.249327
Efemp2	Plscr4	Bcell	cDC2	0.410619	0.821366
Efnb2	Epha4	Bcell	cDC2	0.299615	0.335159
Efnb2	Epha6	Bcell	cDC2	0.299615	0.300616
Efnb2	Ephb4	Bcell	cDC2	0.299615	0.559658
Efnb2	Pecam1	Bcell	cDC2	0.299615	2.1673
Fgf1	Fgfr2	Bcell	cDC2	0.770176	0.395714
Fgf1	Nrp1	Bcell	cDC2	0.770176	2.07825
Gas6	Mertk	Bcell	cDC2	0.310758	0.506287
Gdf11	Acvr2a	Bcell	cDC2	0.469346	0.304892
Gnai2	Cav1	Bcell	cDC2	1.20614	0.584014
Gnai2	Ednrb	Bcell	cDC2	1.20614	1.13132
Gnai2	F2r	Bcell	cDC2	1.20614	0.749592
Gnai2	Igf1r	Bcell	cDC2	1.20614	0.733046
Gnai2	Ptpru	Bcell	cDC2	1.20614	0.546059
Gnai2	S1pr1	Bcell	cDC2	1.20614	0.840663
Gnai2	Tbxa2r	Bcell	cDC2	1.20614	0.431633
Gnai2	Unc5b	Bcell	cDC2	1.20614	0.251241
Gpc3	Cd81	Bcell	cDC2	0.334425	2.12783
Gpc3	Igf1r	Bcell	cDC2	0.334425	0.733046
Gpi1	Amfr	Bcell	cDC2	0.858215	0.289182
Hras	Cav1	Bcell	cDC2	0.412652	0.584014
Hras	Insr	Bcell	cDC2	0.412652	1.21849
Hsp90b1	Tlr4	Bcell	cDC2	1.34858	0.299573
Hspg2	Chrm3	Bcell	cDC2	0.542482	1.41998
Hspg2	Itgb1	Bcell	cDC2	0.542482	1.63946
Inhba	Acvr2a	Bcell	cDC2	0.404247	0.304892
Inhba	Eng	Bcell	cDC2	0.404247	1.96684
Inhba	Tgfbr3	Bcell	cDC2	0.404247	0.62579
Itgb3bp	Itgb5	Bcell	cDC2	0.249425	0.335086
Jag1	Notch1	Bcell	cDC2	0.646851	0.720201
Lama2	Itga1	Bcell	cDC2	0.468436	0.863832
Lama2	Itga3	Bcell	cDC2	0.468436	0.328522
Lama2	Itga6	Bcell	cDC2	0.468436	0.810103
Lama2	Itgb1	Bcell	cDC2	0.468436	1.63946
Lama4	Itga3	Bcell	cDC2	0.524481	0.328522
Lama4	Itga6	Bcell	cDC2	0.524481	0.810103
Lama4	Itgb1	Bcell	cDC2	0.524481	1.63946
Lama5	Bcam	Bcell	cDC2	0.520247	0.770905
Lama5	Itga3	Bcell	cDC2	0.520247	0.328522
Lama5	Itga6	Bcell	cDC2	0.520247	0.810103
Lama5	Itgb1	Bcell	cDC2	0.520247	1.63946
Lamc1	Itga1	Bcell	cDC2	0.606221	0.863832
Lamc1	Itga3	Bcell	cDC2	0.606221	0.328522
Lamc1	Itga6	Bcell	cDC2	0.606221	0.810103
Lamc1	Itgb1	Bcell	cDC2	0.606221	1.63946
Lamc3	Itga3	Bcell	cDC2	0.310889	0.328522
Lamc3	Itga6	Bcell	cDC2	0.310889	0.810103
Lamc3	Itgb1	Bcell	cDC2	0.310889	1.63946
Lpl	Gpihbp1	Bcell	cDC2	0.36363	0.850178
Ltbp1	Itgb5	Bcell	cDC2	1.78666	0.335086
Mdk	Itga6	Bcell	cDC2	0.241767	0.810103
Mdk	Itgb1	Bcell	cDC2	0.241767	1.63946
Mdk	Ptprb	Bcell	cDC2	0.241767	2.56434
Nampt	Insr	Bcell	cDC2	0.243807	1.21849
Ngf	Kidins220	Bcell	cDC2	0.740859	0.506645
Npnt	Itgb1	Bcell	cDC2	0.370393	1.63946
Pdgfc	Flt1	Bcell	cDC2	0.421479	2.49423
Pdgfc	Flt4	Bcell	cDC2	0.421479	0.460449
Pdgfc	Kdr	Bcell	cDC2	0.421479	1.73538
Pgf	Flt1	Bcell	cDC2	0.374041	2.49423
Pgf	Nrp1	Bcell	cDC2	0.374041	2.07825
Pgf	Nrp2	Bcell	cDC2	0.374041	0.701789
Rarres2	Ccrl2	Bcell	cDC2	1.00063	0.472278
Ren1	Atp6ap2	Bcell	cDC2	0.701897	0.356615
Sorbs1	Insr	Bcell	cDC2	1.81334	1.21849
Sorbs1	Itga1	Bcell	cDC2	1.81334	0.863832
Sorbs1	Itgb5	Bcell	cDC2	1.81334	0.335086
Tgfb2	Eng	Bcell	cDC2	0.250695	1.96684
Tgfb2	Tgfbr1	Bcell	cDC2	0.250695	0.297517
Tgfb2	Tgfbr2	Bcell	cDC2	0.250695	1.25771
Tgfb2	Tgfbr3	Bcell	cDC2	0.250695	0.62579
Timp2	Itga3	Bcell	cDC2	0.694679	0.328522
Timp2	Itgb1	Bcell	cDC2	0.694679	1.63946
Timp3	Kdr	Bcell	cDC2	1.51688	1.73538
Adam17	Itgb1	Bcell	Podo	0.29686	0.999788
Adam9	Itgav	Bcell	Podo	0.455407	0.557394
Adam9	Itgb1	Bcell	Podo	0.455407	0.999788
Angpt1	Itgb1	Bcell	Podo	0.366595	0.999788
App	Cd74	Bcell	Podo	1.47131	5.37842
B2m	Hfe	Bcell	Podo	0.601961	0.661795
Calm1	Kcnn4	Bcell	Podo	1.88996	0.246511
Calm1	Ptpra	Bcell	Podo	1.88996	0.588637
Calr	Itgav	Bcell	Podo	1.00217	0.557394
Col18a1	Itgb1	Bcell	Podo	1.55288	0.999788
Col1a2	Cd36	Bcell	Podo	0.451098	1.06411
Col1a2	Cd44	Bcell	Podo	0.451098	0.67953
Col1a2	Itga1	Bcell	Podo	0.451098	0.272908
Col1a2	Itgav	Bcell	Podo	0.451098	0.557394
Col1a2	Itgb1	Bcell	Podo	0.451098	0.999788
Col4a1	Cd47	Bcell	Podo	1.34347	1.40337
Col4a1	Itga1	Bcell	Podo	1.34347	0.272908
Col4a1	Itgav	Bcell	Podo	1.34347	0.557394
Col4a1	Itgb1	Bcell	Podo	1.34347	0.999788
Col4a5	Cd47	Bcell	Podo	0.729494	1.40337
Col4a5	Itga1	Bcell	Podo	0.729494	0.272908
Col4a5	Itgav	Bcell	Podo	0.729494	0.557394
Col4a5	Itgb1	Bcell	Podo	0.729494	0.999788
Col4a6	Cd47	Bcell	Podo	0.391669	1.40337
Col4a6	Itga1	Bcell	Podo	0.391669	0.272908
Col4a6	Itgav	Bcell	Podo	0.391669	0.557394
Col4a6	Itgb1	Bcell	Podo	0.391669	0.999788
Fgf1	Cd44	Bcell	Podo	0.770176	0.67953
Fgf1	Fgfr1	Bcell	Podo	0.770176	0.313448
Fgf1	Fgfr2	Bcell	Podo	0.770176	0.330883
Fgf1	Nrp1	Bcell	Podo	0.770176	0.696485
Gnai2	Adcy7	Bcell	Podo	1.20614	0.513165
Gnai2	Cxcr3	Bcell	Podo	1.20614	0.441537
Gnas	Adcy7	Bcell	Podo	2.50743	0.513165
Gpc3	Cd81	Bcell	Podo	0.334425	0.847429
Gpi1	Amfr	Bcell	Podo	0.858215	0.26594
Hspg2	Itgb1	Bcell	Podo	0.542482	0.999788
Jag1	Notch2	Bcell	Podo	0.646851	1.42949
Kitl	Kit	Bcell	Podo	0.986402	0.511578
Lama2	Itga1	Bcell	Podo	0.468436	0.272908
Lama2	Itgb1	Bcell	Podo	0.468436	0.999788
Lama4	Itgav	Bcell	Podo	0.524481	0.557394
Lama4	Itgb1	Bcell	Podo	0.524481	0.999788
Lama5	Itgb1	Bcell	Podo	0.520247	0.999788
Lamc1	Itga1	Bcell	Podo	0.606221	0.272908
Lamc1	Itgav	Bcell	Podo	0.606221	0.557394
Lamc1	Itgb1	Bcell	Podo	0.606221	0.999788
Lamc3	Itgb1	Bcell	Podo	0.310889	0.999788
Lpl	Cd44	Bcell	Podo	0.36363	0.67953
Mdk	Itga4	Bcell	Podo	0.241767	0.864609
Mdk	Itgb1	Bcell	Podo	0.241767	0.999788
Mdk	Sdc3	Bcell	Podo	0.241767	0.446325
Mfge8	Itgav	Bcell	Podo	1.15641	0.557394
Ngf	Kidins220	Bcell	Podo	0.740859	0.333163
Npnt	Itga8	Bcell	Podo	0.370393	0.412451
Npnt	Itgb1	Bcell	Podo	0.370393	0.999788
Pgf	Nrp1	Bcell	Podo	0.374041	0.696485
Pkm	Cd44	Bcell	Podo	0.948872	0.67953
Ren1	Atp6ap2	Bcell	Podo	0.701897	0.519477
Sema5a	Met	Bcell	Podo	1.06635	0.343758
Sorbs1	Itga1	Bcell	Podo	1.81334	0.272908
Tgfb2	Tgfbr1	Bcell	Podo	0.250695	0.327853
Tgfb2	Tgfbr2	Bcell	Podo	0.250695	0.246245
Timp2	Itgb1	Bcell	Podo	0.694679	0.999788
Vim	Cd44	Bcell	Podo	1.61038	0.67953
Adam17	Erbb4	Bcell	prMacro	0.29686	0.609979
Adam17	Itgb1	Bcell	prMacro	0.29686	1.20806
Adam9	Itga3	Bcell	prMacro	0.455407	0.302353
Adam9	Itga6	Bcell	prMacro	0.455407	0.264554
Adam9	Itgav	Bcell	prMacro	0.455407	0.801029
Adam9	Itgb1	Bcell	prMacro	0.455407	1.20806
Adam9	Itgb5	Bcell	prMacro	0.455407	0.667543
Angpt1	Itgb1	Bcell	prMacro	0.366595	1.20806
Anxa1	Egfr	Bcell	prMacro	0.367003	0.963911
App	Cav1	Bcell	prMacro	1.47131	0.278273
App	Cd74	Bcell	prMacro	1.47131	0.752676
App	Ncstn	Bcell	prMacro	1.47131	0.341692
Arf1	Insr	Bcell	prMacro	0.753354	0.555815
Calm1	Abca1	Bcell	prMacro	1.88996	0.420944
Calm1	Egfr	Bcell	prMacro	1.88996	0.963911
Calm1	Insr	Bcell	prMacro	1.88996	0.555815
Calm1	Kcnq1	Bcell	prMacro	1.88996	0.948616
Calm1	Mylk	Bcell	prMacro	1.88996	0.975032
Calm1	Pde1a	Bcell	prMacro	1.88996	1.80905
Calm1	Pde1c	Bcell	prMacro	1.88996	0.988331
Calm1	Ptpra	Bcell	prMacro	1.88996	0.594653
Calm2	Abca1	Bcell	prMacro	2.17394	0.420944
Calm2	Egfr	Bcell	prMacro	2.17394	0.963911
Calm2	Insr	Bcell	prMacro	2.17394	0.555815
Calm2	Kcnq1	Bcell	prMacro	2.17394	0.948616
Calm2	Mylk	Bcell	prMacro	2.17394	0.975032
Calm2	Pde1a	Bcell	prMacro	2.17394	1.80905
Calm2	Pde1c	Bcell	prMacro	2.17394	0.988331
Calm3	Abca1	Bcell	prMacro	0.806304	0.420944
Calm3	Egfr	Bcell	prMacro	0.806304	0.963911
Calm3	Insr	Bcell	prMacro	0.806304	0.555815
Calm3	Kcnq1	Bcell	prMacro	0.806304	0.948616
Calm3	Mylk	Bcell	prMacro	0.806304	0.975032
Calm3	Pde1a	Bcell	prMacro	0.806304	1.80905
Calm3	Pde1c	Bcell	prMacro	0.806304	0.988331
Calr	Itga2b	Bcell	prMacro	1.00217	0.41691
Calr	Itga3	Bcell	prMacro	1.00217	0.302353
Calr	Itgav	Bcell	prMacro	1.00217	0.801029
Col18a1	Itgb1	Bcell	prMacro	1.55288	1.20806
Col1a2	Itga2	Bcell	prMacro	0.451098	0.251191
Col1a2	Itga2b	Bcell	prMacro	0.451098	0.41691
Col1a2	Itgav	Bcell	prMacro	0.451098	0.801029
Col1a2	Itgb1	Bcell	prMacro	0.451098	1.20806
Col4a1	Cd47	Bcell	prMacro	1.34347	1.04533
Col4a1	Itga2	Bcell	prMacro	1.34347	0.251191
Col4a1	Itgav	Bcell	prMacro	1.34347	0.801029
Col4a1	Itgb1	Bcell	prMacro	1.34347	1.20806
Col4a5	Cd47	Bcell	prMacro	0.729494	1.04533
Col4a5	Itga2	Bcell	prMacro	0.729494	0.251191
Col4a5	Itgav	Bcell	prMacro	0.729494	0.801029
Col4a5	Itgb1	Bcell	prMacro	0.729494	1.20806
Col4a6	Cd47	Bcell	prMacro	0.391669	1.04533
Col4a6	Itga2	Bcell	prMacro	0.391669	0.251191
Col4a6	Itgav	Bcell	prMacro	0.391669	0.801029
Col4a6	Itgb1	Bcell	prMacro	0.391669	1.20806
Dkk2	Lrp6	Bcell	prMacro	0.635479	0.838515
Efnb2	Epha4	Bcell	prMacro	0.299615	0.254837
Efnb2	Ephb2	Bcell	prMacro	0.299615	0.358645
Fgf1	Egfr	Bcell	prMacro	0.770176	0.963911
Fgf1	Fgfr1	Bcell	prMacro	0.770176	0.244513
Fgf1	Fgfr2	Bcell	prMacro	0.770176	1.78957
Fgf1	Nrp1	Bcell	prMacro	0.770176	0.977651
Gdf11	Acvr2a	Bcell	prMacro	0.469346	0.504319
Gnai2	Adcy9	Bcell	prMacro	1.20614	0.243858
Gnai2	Adora1	Bcell	prMacro	1.20614	0.435767
Gnai2	Cav1	Bcell	prMacro	1.20614	0.278273
Gnai2	Egfr	Bcell	prMacro	1.20614	0.963911
Gnai2	Igf1r	Bcell	prMacro	1.20614	1.43173
Gnas	Adcy9	Bcell	prMacro	2.50743	0.243858
Gnas	Adora1	Bcell	prMacro	2.50743	0.435767
Gnas	Avpr2	Bcell	prMacro	2.50743	0.707367
Gpc3	Cd81	Bcell	prMacro	0.334425	2.25599
Gpc3	Igf1r	Bcell	prMacro	0.334425	1.43173
Gpi1	Amfr	Bcell	prMacro	0.858215	0.274913
Hras	Cav1	Bcell	prMacro	0.412652	0.278273
Hras	Insr	Bcell	prMacro	0.412652	0.555815
Hras	Sdc2	Bcell	prMacro	0.412652	0.578349
Hsp90aa1	Egfr	Bcell	prMacro	1.52469	0.963911
Hspg2	Itga2	Bcell	prMacro	0.542482	0.251191
Hspg2	Itgb1	Bcell	prMacro	0.542482	1.20806
Inhba	Acvr2a	Bcell	prMacro	0.404247	0.504319
Inhba	Tgfbr3	Bcell	prMacro	0.404247	0.744554
Itgb3bp	Itgb5	Bcell	prMacro	0.249425	0.667543
Jag1	Notch2	Bcell	prMacro	0.646851	0.671703
Lama2	Itga2	Bcell	prMacro	0.468436	0.251191
Lama2	Itga3	Bcell	prMacro	0.468436	0.302353
Lama2	Itga6	Bcell	prMacro	0.468436	0.264554
Lama2	Itgb1	Bcell	prMacro	0.468436	1.20806
Lama2	Itgb4	Bcell	prMacro	0.468436	0.284262
Lama4	Itga3	Bcell	prMacro	0.524481	0.302353
Lama4	Itga6	Bcell	prMacro	0.524481	0.264554
Lama4	Itgav	Bcell	prMacro	0.524481	0.801029
Lama4	Itgb1	Bcell	prMacro	0.524481	1.20806
Lama5	Bcam	Bcell	prMacro	0.520247	1.84314
Lama5	Itga2	Bcell	prMacro	0.520247	0.251191
Lama5	Itga3	Bcell	prMacro	0.520247	0.302353
Lama5	Itga6	Bcell	prMacro	0.520247	0.264554
Lama5	Itgb1	Bcell	prMacro	0.520247	1.20806
Lama5	Itgb4	Bcell	prMacro	0.520247	0.284262
Lamc1	Itga2	Bcell	prMacro	0.606221	0.251191
Lamc1	Itga3	Bcell	prMacro	0.606221	0.302353
Lamc1	Itga6	Bcell	prMacro	0.606221	0.264554
Lamc1	Itgav	Bcell	prMacro	0.606221	0.801029
Lamc1	Itgb1	Bcell	prMacro	0.606221	1.20806
Lamc1	Itgb4	Bcell	prMacro	0.606221	0.284262
Lamc3	Itga2	Bcell	prMacro	0.310889	0.251191
Lamc3	Itga3	Bcell	prMacro	0.310889	0.302353
Lamc3	Itga6	Bcell	prMacro	0.310889	0.264554
Lamc3	Itgb1	Bcell	prMacro	0.310889	1.20806
Lamc3	Itgb4	Bcell	prMacro	0.310889	0.284262
Lrpap1	Sorl1	Bcell	prMacro	0.449325	1.04564
Lrpap1	Sort1	Bcell	prMacro	0.449325	1.20713
Ltbp1	Itgb5	Bcell	prMacro	1.78666	0.667543
Mdk	Itga6	Bcell	prMacro	0.241767	0.264554
Mdk	Itgb1	Bcell	prMacro	0.241767	1.20806
Mdk	Sdc4	Bcell	prMacro	0.241767	1.66861
Mdk	Tspan1	Bcell	prMacro	0.241767	1.56545
Mfge8	Itgav	Bcell	prMacro	1.15641	0.801029
Nampt	Insr	Bcell	prMacro	0.243807	0.555815
Ngf	Kidins220	Bcell	prMacro	0.740859	0.788381
Ngf	Maged1	Bcell	prMacro	0.740859	0.859929
Ngf	Sort1	Bcell	prMacro	0.740859	1.20713
Npnt	Itgb1	Bcell	prMacro	0.370393	1.20806
Pgf	Nrp1	Bcell	prMacro	0.374041	0.977651
Psap	Sort1	Bcell	prMacro	0.83955	1.20713
Ren1	Atp6ap2	Bcell	prMacro	0.701897	0.75978
Rtn4	Tnfrsf19	Bcell	prMacro	0.530019	0.324586
Sema5a	Met	Bcell	prMacro	1.06635	1.14088
Sorbs1	Insr	Bcell	prMacro	1.81334	0.555815
Sorbs1	Itgb5	Bcell	prMacro	1.81334	0.667543
Tgfb2	Tgfbr1	Bcell	prMacro	0.250695	0.878569
Tgfb2	Tgfbr2	Bcell	prMacro	0.250695	1.01482
Tgfb2	Tgfbr3	Bcell	prMacro	0.250695	0.744554
Timp2	Itga3	Bcell	prMacro	0.694679	0.302353
Timp2	Itgb1	Bcell	prMacro	0.694679	1.20806
Adam10	Axl	Bcell	prTcell-NK	0.355275	0.843289
Adam10	Epha3	Bcell	prTcell-NK	0.355275	1.77107
Adam17	Itgb1	Bcell	prTcell-NK	0.29686	2.11336
Adam17	Notch1	Bcell	prTcell-NK	0.29686	0.466247
Adam9	Itga3	Bcell	prTcell-NK	0.455407	0.397781
Adam9	Itgav	Bcell	prTcell-NK	0.455407	0.475702
Adam9	Itgb1	Bcell	prTcell-NK	0.455407	2.11336
Adam9	Itgb5	Bcell	prTcell-NK	0.455407	0.357907
Angpt1	Itgb1	Bcell	prTcell-NK	0.366595	2.11336
Angpt1	Tek	Bcell	prTcell-NK	0.366595	0.444991
Angpt2	Tek	Bcell	prTcell-NK	0.358787	0.444991
Angpt4	Tek	Bcell	prTcell-NK	0.261141	0.444991
App	Lrp1	Bcell	prTcell-NK	1.47131	1.03001
Arf1	Chrm3	Bcell	prTcell-NK	0.753354	0.326388
Arf1	Insr	Bcell	prTcell-NK	0.753354	0.562205
Bgn	Tlr4	Bcell	prTcell-NK	1.14031	0.353286
Calm1	Grm7	Bcell	prTcell-NK	1.88996	0.342409
Calm1	Insr	Bcell	prTcell-NK	1.88996	0.562205
Calm1	Kcnq5	Bcell	prTcell-NK	1.88996	2.07958
Calm1	Mylk	Bcell	prTcell-NK	1.88996	1.53606
Calm1	Pde1a	Bcell	prTcell-NK	1.88996	0.365293
Calm1	Ptpra	Bcell	prTcell-NK	1.88996	0.815478
Calm2	Grm7	Bcell	prTcell-NK	2.17394	0.342409
Calm2	Insr	Bcell	prTcell-NK	2.17394	0.562205
Calm2	Kcnq5	Bcell	prTcell-NK	2.17394	2.07958
Calm2	Mylk	Bcell	prTcell-NK	2.17394	1.53606
Calm2	Pde1a	Bcell	prTcell-NK	2.17394	0.365293
Calm3	Grm7	Bcell	prTcell-NK	0.806304	0.342409
Calm3	Insr	Bcell	prTcell-NK	0.806304	0.562205
Calm3	Kcnq5	Bcell	prTcell-NK	0.806304	2.07958
Calm3	Mylk	Bcell	prTcell-NK	0.806304	1.53606
Calm3	Pde1a	Bcell	prTcell-NK	0.806304	0.365293
Calr	Itga3	Bcell	prTcell-NK	1.00217	0.397781
Calr	Itgav	Bcell	prTcell-NK	1.00217	0.475702
Calr	Lrp1	Bcell	prTcell-NK	1.00217	1.03001
Col18a1	Itgb1	Bcell	prTcell-NK	1.55288	2.11336
Col1a2	Itga1	Bcell	prTcell-NK	0.451098	1.82541
Col1a2	Itgav	Bcell	prTcell-NK	0.451098	0.475702
Col1a2	Itgb1	Bcell	prTcell-NK	0.451098	2.11336
Col4a1	Cd47	Bcell	prTcell-NK	1.34347	0.684298
Col4a1	Itga1	Bcell	prTcell-NK	1.34347	1.82541
Col4a1	Itgav	Bcell	prTcell-NK	1.34347	0.475702
Col4a1	Itgb1	Bcell	prTcell-NK	1.34347	2.11336
Col4a5	Cd47	Bcell	prTcell-NK	0.729494	0.684298
Col4a5	Itga1	Bcell	prTcell-NK	0.729494	1.82541
Col4a5	Itgav	Bcell	prTcell-NK	0.729494	0.475702
Col4a5	Itgb1	Bcell	prTcell-NK	0.729494	2.11336
Col4a6	Cd47	Bcell	prTcell-NK	0.391669	0.684298
Col4a6	Itga1	Bcell	prTcell-NK	0.391669	1.82541
Col4a6	Itgav	Bcell	prTcell-NK	0.391669	0.475702
Col4a6	Itgb1	Bcell	prTcell-NK	0.391669	2.11336
Dkk2	Lrp6	Bcell	prTcell-NK	0.635479	0.732707
Efemp2	Plscr4	Bcell	prTcell-NK	0.410619	0.501083
Efnb2	Epha3	Bcell	prTcell-NK	0.299615	1.77107
Efnb2	Ephb1	Bcell	prTcell-NK	0.299615	0.674987
Fgf1	Fgfr2	Bcell	prTcell-NK	0.770176	1.10338
Fgf1	Nrp1	Bcell	prTcell-NK	0.770176	3.47283
Gas6	Axl	Bcell	prTcell-NK	0.310758	0.843289
Gas6	Mertk	Bcell	prTcell-NK	0.310758	0.818055
Gdf11	Acvr2a	Bcell	prTcell-NK	0.469346	0.242661
Gnai2	Adcy9	Bcell	prTcell-NK	1.20614	0.346149
Gnai2	Ednra	Bcell	prTcell-NK	1.20614	0.352217
Gnai2	F2r	Bcell	prTcell-NK	1.20614	0.735981
Gnai2	Igf1r	Bcell	prTcell-NK	1.20614	0.858626
Gnai2	S1pr3	Bcell	prTcell-NK	1.20614	1.05374
Gnai2	Tbxa2r	Bcell	prTcell-NK	1.20614	0.315213
Gnai2	Unc5b	Bcell	prTcell-NK	1.20614	0.595293
Gnas	Adcy9	Bcell	prTcell-NK	2.50743	0.346149
Gpc3	Cd81	Bcell	prTcell-NK	0.334425	1.80449
Gpc3	Igf1r	Bcell	prTcell-NK	0.334425	0.858626
Gpi1	Amfr	Bcell	prTcell-NK	0.858215	0.289212
Hras	Agtr1a	Bcell	prTcell-NK	0.412652	2.14545
Hras	Insr	Bcell	prTcell-NK	0.412652	0.562205
Hras	Sdc2	Bcell	prTcell-NK	0.412652	0.252029
Hsp90b1	Lrp1	Bcell	prTcell-NK	1.34858	1.03001
Hsp90b1	Tlr4	Bcell	prTcell-NK	1.34858	0.353286
Hspg2	Chrm3	Bcell	prTcell-NK	0.542482	0.326388
Hspg2	Itgb1	Bcell	prTcell-NK	0.542482	2.11336
Hspg2	Sdc1	Bcell	prTcell-NK	0.542482	0.24639
Inhba	Acvr1	Bcell	prTcell-NK	0.404247	0.326081
Inhba	Acvr2a	Bcell	prTcell-NK	0.404247	0.242661
Inhba	Eng	Bcell	prTcell-NK	0.404247	1.8846
Inhba	Tgfbr3	Bcell	prTcell-NK	0.404247	0.89204
Itgb3bp	Itgb5	Bcell	prTcell-NK	0.249425	0.357907
Jag1	Notch1	Bcell	prTcell-NK	0.646851	0.466247
Jag1	Notch2	Bcell	prTcell-NK	0.646851	0.257954
Jag1	Notch3	Bcell	prTcell-NK	0.646851	0.478812
Lama2	Itga1	Bcell	prTcell-NK	0.468436	1.82541
Lama2	Itga3	Bcell	prTcell-NK	0.468436	0.397781
Lama2	Itgb1	Bcell	prTcell-NK	0.468436	2.11336
Lama4	Itga3	Bcell	prTcell-NK	0.524481	0.397781
Lama4	Itgav	Bcell	prTcell-NK	0.524481	0.475702
Lama4	Itgb1	Bcell	prTcell-NK	0.524481	2.11336
Lama5	Bcam	Bcell	prTcell-NK	0.520247	0.776294
Lama5	Itga3	Bcell	prTcell-NK	0.520247	0.397781
Lama5	Itgb1	Bcell	prTcell-NK	0.520247	2.11336
Lama5	Sdc1	Bcell	prTcell-NK	0.520247	0.24639
Lamc1	Itga1	Bcell	prTcell-NK	0.606221	1.82541
Lamc1	Itga3	Bcell	prTcell-NK	0.606221	0.397781
Lamc1	Itgav	Bcell	prTcell-NK	0.606221	0.475702
Lamc1	Itgb1	Bcell	prTcell-NK	0.606221	2.11336
Lamc3	Itga3	Bcell	prTcell-NK	0.310889	0.397781
Lamc3	Itgb1	Bcell	prTcell-NK	0.310889	2.11336
Lpl	Lrp1	Bcell	prTcell-NK	0.36363	1.03001
Lpl	Sdc1	Bcell	prTcell-NK	0.36363	0.24639
Lrpap1	Ldlr	Bcell	prTcell-NK	0.449325	0.250414
Lrpap1	Lrp1	Bcell	prTcell-NK	0.449325	1.03001
Ltbp1	Itgb5	Bcell	prTcell-NK	1.78666	0.357907
Mdk	Itga4	Bcell	prTcell-NK	0.241767	1.36583
Mdk	Itgb1	Bcell	prTcell-NK	0.241767	2.11336
Mdk	Lrp1	Bcell	prTcell-NK	0.241767	1.03001
Mdk	Ptprb	Bcell	prTcell-NK	0.241767	0.245799
Mdk	Sdc1	Bcell	prTcell-NK	0.241767	0.24639
Mdk	Sdc3	Bcell	prTcell-NK	0.241767	0.257427
Mdk	Sdc4	Bcell	prTcell-NK	0.241767	0.387174
Mfge8	Itgav	Bcell	prTcell-NK	1.15641	0.475702
Mfge8	Pdgfrb	Bcell	prTcell-NK	1.15641	1.82862
Nampt	Insr	Bcell	prTcell-NK	0.243807	0.562205
Ngf	Kidins220	Bcell	prTcell-NK	0.740859	0.560323
Ngf	Maged1	Bcell	prTcell-NK	0.740859	0.378974
Npnt	Itga8	Bcell	prTcell-NK	0.370393	2.55065
Npnt	Itgb1	Bcell	prTcell-NK	0.370393	2.11336
Ntn4	Dcc	Bcell	prTcell-NK	0.835978	0.252103
Pdap1	Pdgfrb	Bcell	prTcell-NK	0.605623	1.82862
Pdgfa	Pdgfra	Bcell	prTcell-NK	0.818677	1.07075
Pdgfa	Pdgfrb	Bcell	prTcell-NK	0.818677	1.82862
Pdgfc	Pdgfra	Bcell	prTcell-NK	0.421479	1.07075
Pdgfc	Pdgfrb	Bcell	prTcell-NK	0.421479	1.82862
Pdgfd	Pdgfra	Bcell	prTcell-NK	1.30615	1.07075
Pdgfd	Pdgfrb	Bcell	prTcell-NK	1.30615	1.82862
Pgf	Nrp1	Bcell	prTcell-NK	0.374041	3.47283
Pgf	Nrp2	Bcell	prTcell-NK	0.374041	0.269456
Pros1	Axl	Bcell	prTcell-NK	0.278313	0.843289
Psap	Lrp1	Bcell	prTcell-NK	0.83955	1.03001
Ren1	Atp6ap2	Bcell	prTcell-NK	0.701897	0.369652
Rtn4	Rtn4rl1	Bcell	prTcell-NK	0.530019	1.05327
Serpine2	Lrp1	Bcell	prTcell-NK	1.49644	1.03001
Serping1	Lrp1	Bcell	prTcell-NK	1.01537	1.03001
Slit3	Robo2	Bcell	prTcell-NK	2.83626	0.571055
Sorbs1	Insr	Bcell	prTcell-NK	1.81334	0.562205
Sorbs1	Itga1	Bcell	prTcell-NK	1.81334	1.82541
Sorbs1	Itgb5	Bcell	prTcell-NK	1.81334	0.357907
Tgfb2	Acvr1	Bcell	prTcell-NK	0.250695	0.326081
Tgfb2	Eng	Bcell	prTcell-NK	0.250695	1.8846
Tgfb2	Tgfbr1	Bcell	prTcell-NK	0.250695	0.28735
Tgfb2	Tgfbr2	Bcell	prTcell-NK	0.250695	0.857728
Tgfb2	Tgfbr3	Bcell	prTcell-NK	0.250695	0.89204
Timp2	Itga3	Bcell	prTcell-NK	0.694679	0.397781
Timp2	Itgb1	Bcell	prTcell-NK	0.694679	2.11336
Adam17	Erbb4	Bcell	PT-S1	0.29686	0.70741
Adam17	Itgb1	Bcell	PT-S1	0.29686	1.06615
Adam9	Itga6	Bcell	PT-S1	0.455407	0.547998
Adam9	Itgav	Bcell	PT-S1	0.455407	0.628613
Adam9	Itgb1	Bcell	PT-S1	0.455407	1.06615
Adam9	Itgb5	Bcell	PT-S1	0.455407	0.39041
Angpt1	Itgb1	Bcell	PT-S1	0.366595	1.06615
Anxa1	Egfr	Bcell	PT-S1	0.367003	0.268569
App	Cd74	Bcell	PT-S1	1.47131	1.46227
App	Tnfrsf21	Bcell	PT-S1	1.47131	0.284814
Arf1	Insr	Bcell	PT-S1	0.753354	0.452272
B2m	Cd3g	Bcell	PT-S1	0.601961	0.264725
Calm1	Abca1	Bcell	PT-S1	1.88996	0.314627
Calm1	Egfr	Bcell	PT-S1	1.88996	0.268569
Calm1	Insr	Bcell	PT-S1	1.88996	0.452272
Calm1	Kcnq1	Bcell	PT-S1	1.88996	0.245222
Calm1	Mylk	Bcell	PT-S1	1.88996	0.359863
Calm1	Pde1a	Bcell	PT-S1	1.88996	0.475476
Calm1	Ptpra	Bcell	PT-S1	1.88996	0.49932
Calm2	Abca1	Bcell	PT-S1	2.17394	0.314627
Calm2	Egfr	Bcell	PT-S1	2.17394	0.268569
Calm2	Insr	Bcell	PT-S1	2.17394	0.452272
Calm2	Kcnq1	Bcell	PT-S1	2.17394	0.245222
Calm2	Mylk	Bcell	PT-S1	2.17394	0.359863
Calm2	Pde1a	Bcell	PT-S1	2.17394	0.475476
Calm3	Abca1	Bcell	PT-S1	0.806304	0.314627
Calm3	Egfr	Bcell	PT-S1	0.806304	0.268569
Calm3	Insr	Bcell	PT-S1	0.806304	0.452272
Calm3	Kcnq1	Bcell	PT-S1	0.806304	0.245222
Calm3	Mylk	Bcell	PT-S1	0.806304	0.359863
Calm3	Pde1a	Bcell	PT-S1	0.806304	0.475476
Calr	Itgav	Bcell	PT-S1	1.00217	0.628613
Col18a1	Gpc4	Bcell	PT-S1	1.55288	0.353809
Col18a1	Itgb1	Bcell	PT-S1	1.55288	1.06615
Col1a2	Cd36	Bcell	PT-S1	0.451098	0.255202
Col1a2	Cd44	Bcell	PT-S1	0.451098	0.269246
Col1a2	Itga1	Bcell	PT-S1	0.451098	0.558075
Col1a2	Itgav	Bcell	PT-S1	0.451098	0.628613
Col1a2	Itgb1	Bcell	PT-S1	0.451098	1.06615
Col4a1	Cd47	Bcell	PT-S1	1.34347	0.876563
Col4a1	Itga1	Bcell	PT-S1	1.34347	0.558075
Col4a1	Itgav	Bcell	PT-S1	1.34347	0.628613
Col4a1	Itgb1	Bcell	PT-S1	1.34347	1.06615
Col4a1	Itgb8	Bcell	PT-S1	1.34347	0.280456
Col4a5	Cd47	Bcell	PT-S1	0.729494	0.876563
Col4a5	Itga1	Bcell	PT-S1	0.729494	0.558075
Col4a5	Itgav	Bcell	PT-S1	0.729494	0.628613
Col4a5	Itgb1	Bcell	PT-S1	0.729494	1.06615
Col4a6	Cd47	Bcell	PT-S1	0.391669	0.876563
Col4a6	Itga1	Bcell	PT-S1	0.391669	0.558075
Col4a6	Itgav	Bcell	PT-S1	0.391669	0.628613
Col4a6	Itgb1	Bcell	PT-S1	0.391669	1.06615
Dkk2	Lrp6	Bcell	PT-S1	0.635479	0.46583
Ecm1	Cachd1	Bcell	PT-S1	0.530619	0.245969
Efemp2	Aqp1	Bcell	PT-S1	0.410619	0.240168
Efnb2	Pecam1	Bcell	PT-S1	0.299615	0.274526
Fgf1	Cd44	Bcell	PT-S1	0.770176	0.269246
Fgf1	Egfr	Bcell	PT-S1	0.770176	0.268569
Fgf1	Fgfr2	Bcell	PT-S1	0.770176	0.499695
Fgf1	Nrp1	Bcell	PT-S1	0.770176	0.71541
Gas6	Mertk	Bcell	PT-S1	0.310758	0.259487
Gnai2	Egfr	Bcell	PT-S1	1.20614	0.268569
Gnai2	Igf1r	Bcell	PT-S1	1.20614	0.814382
Gpc3	Cd81	Bcell	PT-S1	0.334425	1.16003
Gpc3	Igf1r	Bcell	PT-S1	0.334425	0.814382
Gpi1	Amfr	Bcell	PT-S1	0.858215	0.296092
Hras	Insr	Bcell	PT-S1	0.412652	0.452272
Hras	Sdc2	Bcell	PT-S1	0.412652	0.293212
Hsp90aa1	Egfr	Bcell	PT-S1	1.52469	0.268569
Hspg2	Itgb1	Bcell	PT-S1	0.542482	1.06615
Il34	Csf1r	Bcell	PT-S1	0.421506	0.241508
Itgb3bp	Itgb5	Bcell	PT-S1	0.249425	0.39041
Jag1	Notch2	Bcell	PT-S1	0.646851	0.332123
Lama2	Itga1	Bcell	PT-S1	0.468436	0.558075
Lama2	Itga6	Bcell	PT-S1	0.468436	0.547998
Lama2	Itgb1	Bcell	PT-S1	0.468436	1.06615
Lama4	Itga6	Bcell	PT-S1	0.524481	0.547998
Lama4	Itgav	Bcell	PT-S1	0.524481	0.628613
Lama4	Itgb1	Bcell	PT-S1	0.524481	1.06615
Lama5	Bcam	Bcell	PT-S1	0.520247	0.451536
Lama5	Itga6	Bcell	PT-S1	0.520247	0.547998
Lama5	Itgb1	Bcell	PT-S1	0.520247	1.06615
Lamc1	Itga1	Bcell	PT-S1	0.606221	0.558075
Lamc1	Itga6	Bcell	PT-S1	0.606221	0.547998
Lamc1	Itgav	Bcell	PT-S1	0.606221	0.628613
Lamc1	Itgb1	Bcell	PT-S1	0.606221	1.06615
Lamc3	Itga6	Bcell	PT-S1	0.310889	0.547998
Lamc3	Itgb1	Bcell	PT-S1	0.310889	1.06615
Lpl	Cd44	Bcell	PT-S1	0.36363	0.269246
Lpl	Lrp2	Bcell	PT-S1	0.36363	0.800869
Lrpap1	Lrp2	Bcell	PT-S1	0.449325	0.800869
Lrpap1	Sorl1	Bcell	PT-S1	0.449325	0.507497
Ltbp1	Itgb5	Bcell	PT-S1	1.78666	0.39041
Mdk	Itga4	Bcell	PT-S1	0.241767	0.335842
Mdk	Itga6	Bcell	PT-S1	0.241767	0.547998
Mdk	Itgb1	Bcell	PT-S1	0.241767	1.06615
Mdk	Lrp2	Bcell	PT-S1	0.241767	0.800869
Mdk	Ptprb	Bcell	PT-S1	0.241767	0.254117
Mdk	Sdc4	Bcell	PT-S1	0.241767	0.77321
Mfge8	Itgav	Bcell	PT-S1	1.15641	0.628613
Nampt	Insr	Bcell	PT-S1	0.243807	0.452272
Ngf	Kidins220	Bcell	PT-S1	0.740859	0.63083
Ngf	Maged1	Bcell	PT-S1	0.740859	0.248087
Npnt	Itgb1	Bcell	PT-S1	0.370393	1.06615
Pdgfc	Flt1	Bcell	PT-S1	0.421479	0.248353
Pgf	Flt1	Bcell	PT-S1	0.374041	0.248353
Pgf	Nrp1	Bcell	PT-S1	0.374041	0.71541
Pkm	Cd44	Bcell	PT-S1	0.948872	0.269246
Ren1	Atp6ap2	Bcell	PT-S1	0.701897	0.439265
Sema5a	Met	Bcell	PT-S1	1.06635	0.428958
Sorbs1	Insr	Bcell	PT-S1	1.81334	0.452272
Sorbs1	Itga1	Bcell	PT-S1	1.81334	0.558075
Sorbs1	Itgb5	Bcell	PT-S1	1.81334	0.39041
Tgfb2	Tgfbr1	Bcell	PT-S1	0.250695	0.502101
Tgfb2	Tgfbr2	Bcell	PT-S1	0.250695	0.577608
Timp2	Itgb1	Bcell	PT-S1	0.694679	1.06615
Vim	Cd44	Bcell	PT-S1	1.61038	0.269246
Adam10	Axl	Bcell	PT-S2	0.355275	0.922314
Adam17	Itgb1	Bcell	PT-S2	0.29686	1.06826
Adam9	Itga6	Bcell	PT-S2	0.455407	0.374529
Adam9	Itgav	Bcell	PT-S2	0.455407	0.445987
Adam9	Itgb1	Bcell	PT-S2	0.455407	1.06826
Adam9	Itgb5	Bcell	PT-S2	0.455407	1.01662
Angpt1	Itgb1	Bcell	PT-S2	0.366595	1.06826
App	Cd74	Bcell	PT-S2	1.47131	5.23914
App	Lrp1	Bcell	PT-S2	1.47131	0.456955
App	Ncstn	Bcell	PT-S2	1.47131	0.252714
Arf1	Insr	Bcell	PT-S2	0.753354	0.329644
B2m	Hfe	Bcell	PT-S2	0.601961	0.391873
Bgn	Ly96	Bcell	PT-S2	1.14031	0.268
Bgn	Tlr2	Bcell	PT-S2	1.14031	0.298906
Bgn	Tlr4	Bcell	PT-S2	1.14031	0.304465
Calm1	Abca1	Bcell	PT-S2	1.88996	1.00422
Calm1	Insr	Bcell	PT-S2	1.88996	0.329644
Calm1	Ptpra	Bcell	PT-S2	1.88996	0.664167
Calm2	Abca1	Bcell	PT-S2	2.17394	1.00422
Calm2	Insr	Bcell	PT-S2	2.17394	0.329644
Calm3	Abca1	Bcell	PT-S2	0.806304	1.00422
Calm3	Insr	Bcell	PT-S2	0.806304	0.329644
Calr	Itgav	Bcell	PT-S2	1.00217	0.445987
Calr	Lrp1	Bcell	PT-S2	1.00217	0.456955
Col18a1	Itgb1	Bcell	PT-S2	1.55288	1.06826
Col1a2	Cd36	Bcell	PT-S2	0.451098	0.400881
Col1a2	Cd44	Bcell	PT-S2	0.451098	0.358959
Col1a2	Cd93	Bcell	PT-S2	0.451098	0.47453
Col1a2	Itgav	Bcell	PT-S2	0.451098	0.445987
Col1a2	Itgb1	Bcell	PT-S2	0.451098	1.06826
Col4a1	Cd47	Bcell	PT-S2	1.34347	0.949633
Col4a1	Cd93	Bcell	PT-S2	1.34347	0.47453
Col4a1	Itgav	Bcell	PT-S2	1.34347	0.445987
Col4a1	Itgb1	Bcell	PT-S2	1.34347	1.06826
Col4a2	Cd93	Bcell	PT-S2	1.20353	0.47453
Col4a5	Cd47	Bcell	PT-S2	0.729494	0.949633
Col4a5	Cd93	Bcell	PT-S2	0.729494	0.47453
Col4a5	Itgav	Bcell	PT-S2	0.729494	0.445987
Col4a5	Itgb1	Bcell	PT-S2	0.729494	1.06826
Col4a6	Cd47	Bcell	PT-S2	0.391669	0.949633
Col4a6	Cd93	Bcell	PT-S2	0.391669	0.47453
Col4a6	Itgav	Bcell	PT-S2	0.391669	0.445987
Col4a6	Itgb1	Bcell	PT-S2	0.391669	1.06826
Dkk2	Lrp6	Bcell	PT-S2	0.635479	0.445027
Fgf1	Cd44	Bcell	PT-S2	0.770176	0.358959
Fgf1	Fgfr2	Bcell	PT-S2	0.770176	0.292845
Fgf1	Nrp1	Bcell	PT-S2	0.770176	0.984938
Gas6	Axl	Bcell	PT-S2	0.310758	0.922314
Gas6	Mertk	Bcell	PT-S2	0.310758	0.669619
Gnai2	Adcy7	Bcell	PT-S2	1.20614	0.493254
Gnai2	Adcy9	Bcell	PT-S2	1.20614	0.27132
Gnai2	C5ar1	Bcell	PT-S2	1.20614	0.558515
Gnai2	Ccr5	Bcell	PT-S2	1.20614	0.696478
Gnai2	Igf1r	Bcell	PT-S2	1.20614	0.481658
Gnai2	P2ry12	Bcell	PT-S2	1.20614	0.253878
Gnas	Adcy7	Bcell	PT-S2	2.50743	0.493254
Gnas	Adcy9	Bcell	PT-S2	2.50743	0.27132
Gpc3	Cd81	Bcell	PT-S2	0.334425	1.89059
Gpc3	Igf1r	Bcell	PT-S2	0.334425	0.481658
Gpi1	Amfr	Bcell	PT-S2	0.858215	0.242676
Hras	Insr	Bcell	PT-S2	0.412652	0.329644
Hras	Tlr2	Bcell	PT-S2	0.412652	0.298906
Hsp90b1	Lrp1	Bcell	PT-S2	1.34858	0.456955
Hsp90b1	Tlr2	Bcell	PT-S2	1.34858	0.298906
Hsp90b1	Tlr4	Bcell	PT-S2	1.34858	0.304465
Hsp90b1	Tlr7	Bcell	PT-S2	1.34858	0.319585
Hspg2	Itgb1	Bcell	PT-S2	0.542482	1.06826
Il34	Csf1r	Bcell	PT-S2	0.421506	1.69788
Itgb3bp	Itgb5	Bcell	PT-S2	0.249425	1.01662
Jag1	Notch2	Bcell	PT-S2	0.646851	0.672866
Lama2	Itga6	Bcell	PT-S2	0.468436	0.374529
Lama2	Itgb1	Bcell	PT-S2	0.468436	1.06826
Lama4	Itga6	Bcell	PT-S2	0.524481	0.374529
Lama4	Itgav	Bcell	PT-S2	0.524481	0.445987
Lama4	Itgb1	Bcell	PT-S2	0.524481	1.06826
Lama5	Itga6	Bcell	PT-S2	0.520247	0.374529
Lama5	Itgb1	Bcell	PT-S2	0.520247	1.06826
Lamc1	Itga6	Bcell	PT-S2	0.606221	0.374529
Lamc1	Itgav	Bcell	PT-S2	0.606221	0.445987
Lamc1	Itgb1	Bcell	PT-S2	0.606221	1.06826
Lamc3	Itga6	Bcell	PT-S2	0.310889	0.374529
Lamc3	Itgb1	Bcell	PT-S2	0.310889	1.06826
Lpl	Cd44	Bcell	PT-S2	0.36363	0.358959
Lpl	Lrp1	Bcell	PT-S2	0.36363	0.456955
Lrpap1	Lrp1	Bcell	PT-S2	0.449325	0.456955
Lrpap1	Sorl1	Bcell	PT-S2	0.449325	0.379581
Ltbp1	Itgb5	Bcell	PT-S2	1.78666	1.01662
Mdk	Itga4	Bcell	PT-S2	0.241767	0.551315
Mdk	Itga6	Bcell	PT-S2	0.241767	0.374529
Mdk	Itgb1	Bcell	PT-S2	0.241767	1.06826
Mdk	Lrp1	Bcell	PT-S2	0.241767	0.456955
Mdk	Sdc3	Bcell	PT-S2	0.241767	0.516383
Mdk	Sdc4	Bcell	PT-S2	0.241767	0.477333
Mfge8	Itgav	Bcell	PT-S2	1.15641	0.445987
Nampt	Insr	Bcell	PT-S2	0.243807	0.329644
Ngf	Kidins220	Bcell	PT-S2	0.740859	0.404331
Npnt	Itgb1	Bcell	PT-S2	0.370393	1.06826
Pgf	Nrp1	Bcell	PT-S2	0.374041	0.984938
Pkm	Cd44	Bcell	PT-S2	0.948872	0.358959
Pros1	Axl	Bcell	PT-S2	0.278313	0.922314
Psap	Lrp1	Bcell	PT-S2	0.83955	0.456955
Rarres2	Cmklr1	Bcell	PT-S2	1.00063	0.281301
Ren1	Atp6ap2	Bcell	PT-S2	0.701897	0.677913
Rps19	C5ar1	Bcell	PT-S2	2.02614	0.558515
Serpine2	Lrp1	Bcell	PT-S2	1.49644	0.456955
Serping1	Lrp1	Bcell	PT-S2	1.01537	0.456955
Sorbs1	Insr	Bcell	PT-S2	1.81334	0.329644
Sorbs1	Itgb5	Bcell	PT-S2	1.81334	1.01662
Tgfb2	Tgfbr1	Bcell	PT-S2	0.250695	1.2383
Tgfb2	Tgfbr2	Bcell	PT-S2	0.250695	1.23627
Timp2	Itgb1	Bcell	PT-S2	0.694679	1.06826
Vim	Cd44	Bcell	PT-S2	1.61038	0.358959
Adam17	Itgb1	Bcell	PT-S3	0.29686	0.518038
Adam9	Itga6	Bcell	PT-S3	0.455407	0.509943
Adam9	Itgav	Bcell	PT-S3	0.455407	0.496862
Adam9	Itgb1	Bcell	PT-S3	0.455407	0.518038
Angpt1	Itgb1	Bcell	PT-S3	0.366595	0.518038
Anxa1	Egfr	Bcell	PT-S3	0.367003	0.723223
App	Cd74	Bcell	PT-S3	1.47131	0.853589
App	Tnfrsf21	Bcell	PT-S3	1.47131	0.458345
Arf1	Insr	Bcell	PT-S3	0.753354	0.46645
Calm1	Egfr	Bcell	PT-S3	1.88996	0.723223
Calm1	Insr	Bcell	PT-S3	1.88996	0.46645
Calm1	Mylk	Bcell	PT-S3	1.88996	0.528561
Calm1	Pde1a	Bcell	PT-S3	1.88996	0.972529
Calm1	Ptpra	Bcell	PT-S3	1.88996	0.399581
Calm2	Egfr	Bcell	PT-S3	2.17394	0.723223
Calm2	Insr	Bcell	PT-S3	2.17394	0.46645
Calm2	Mylk	Bcell	PT-S3	2.17394	0.528561
Calm2	Pde1a	Bcell	PT-S3	2.17394	0.972529
Calm3	Egfr	Bcell	PT-S3	0.806304	0.723223
Calm3	Insr	Bcell	PT-S3	0.806304	0.46645
Calm3	Mylk	Bcell	PT-S3	0.806304	0.528561
Calm3	Pde1a	Bcell	PT-S3	0.806304	0.972529
Calr	Itgav	Bcell	PT-S3	1.00217	0.496862
Col18a1	Gpc4	Bcell	PT-S3	1.55288	0.86493
Col18a1	Itgb1	Bcell	PT-S3	1.55288	0.518038
Col1a2	Itga1	Bcell	PT-S3	0.451098	0.538048
Col1a2	Itgav	Bcell	PT-S3	0.451098	0.496862
Col1a2	Itgb1	Bcell	PT-S3	0.451098	0.518038
Col4a1	Cd47	Bcell	PT-S3	1.34347	0.401529
Col4a1	Itga1	Bcell	PT-S3	1.34347	0.538048
Col4a1	Itgav	Bcell	PT-S3	1.34347	0.496862
Col4a1	Itgb1	Bcell	PT-S3	1.34347	0.518038
Col4a1	Itgb8	Bcell	PT-S3	1.34347	0.701758
Col4a5	Cd47	Bcell	PT-S3	0.729494	0.401529
Col4a5	Itga1	Bcell	PT-S3	0.729494	0.538048
Col4a5	Itgav	Bcell	PT-S3	0.729494	0.496862
Col4a5	Itgb1	Bcell	PT-S3	0.729494	0.518038
Col4a6	Cd47	Bcell	PT-S3	0.391669	0.401529
Col4a6	Itga1	Bcell	PT-S3	0.391669	0.538048
Col4a6	Itgav	Bcell	PT-S3	0.391669	0.496862
Col4a6	Itgb1	Bcell	PT-S3	0.391669	0.518038
Dkk2	Lrp6	Bcell	PT-S3	0.635479	0.449569
Ecm1	Cachd1	Bcell	PT-S3	0.530619	0.369829
Efemp2	Aqp1	Bcell	PT-S3	0.410619	0.336433
Fgf1	Egfr	Bcell	PT-S3	0.770176	0.723223
Fgf1	Fgfr2	Bcell	PT-S3	0.770176	0.339042
Gnai2	Egfr	Bcell	PT-S3	1.20614	0.723223
Gnai2	Igf1r	Bcell	PT-S3	1.20614	1.26015
Gnai2	Lpar3	Bcell	PT-S3	1.20614	0.272623
Gpc3	Cd81	Bcell	PT-S3	0.334425	0.738202
Gpc3	Igf1r	Bcell	PT-S3	0.334425	1.26015
Gpi1	Amfr	Bcell	PT-S3	0.858215	0.293291
Hras	Agtr1a	Bcell	PT-S3	0.412652	0.288467
Hras	Insr	Bcell	PT-S3	0.412652	0.46645
Hras	Sdc2	Bcell	PT-S3	0.412652	0.40178
Hsp90aa1	Egfr	Bcell	PT-S3	1.52469	0.723223
Hspg2	Itgb1	Bcell	PT-S3	0.542482	0.518038
Lama2	Itga1	Bcell	PT-S3	0.468436	0.538048
Lama2	Itga6	Bcell	PT-S3	0.468436	0.509943
Lama2	Itgb1	Bcell	PT-S3	0.468436	0.518038
Lama4	Itga6	Bcell	PT-S3	0.524481	0.509943
Lama4	Itgav	Bcell	PT-S3	0.524481	0.496862
Lama4	Itgb1	Bcell	PT-S3	0.524481	0.518038
Lama5	Itga6	Bcell	PT-S3	0.520247	0.509943
Lama5	Itgb1	Bcell	PT-S3	0.520247	0.518038
Lamc1	Itga1	Bcell	PT-S3	0.606221	0.538048
Lamc1	Itga6	Bcell	PT-S3	0.606221	0.509943
Lamc1	Itgav	Bcell	PT-S3	0.606221	0.496862
Lamc1	Itgb1	Bcell	PT-S3	0.606221	0.518038
Lamc3	Itga6	Bcell	PT-S3	0.310889	0.509943
Lamc3	Itgb1	Bcell	PT-S3	0.310889	0.518038
Lpl	Lrp2	Bcell	PT-S3	0.36363	2.50516
Lpl	Vldlr	Bcell	PT-S3	0.36363	0.29892
Lrpap1	Lrp2	Bcell	PT-S3	0.449325	2.50516
Lrpap1	Vldlr	Bcell	PT-S3	0.449325	0.29892
Mdk	Itga6	Bcell	PT-S3	0.241767	0.509943
Mdk	Itgb1	Bcell	PT-S3	0.241767	0.518038
Mdk	Lrp2	Bcell	PT-S3	0.241767	2.50516
Mdk	Sdc4	Bcell	PT-S3	0.241767	0.719767
Mfge8	Itgav	Bcell	PT-S3	1.15641	0.496862
Nampt	Insr	Bcell	PT-S3	0.243807	0.46645
Ngf	Kidins220	Bcell	PT-S3	0.740859	0.77594
Ngf	Maged1	Bcell	PT-S3	0.740859	0.279014
Npnt	Itgb1	Bcell	PT-S3	0.370393	0.518038
Ren1	Atp6ap2	Bcell	PT-S3	0.701897	0.354527
Sema5a	Met	Bcell	PT-S3	1.06635	0.436518
Sorbs1	Insr	Bcell	PT-S3	1.81334	0.46645
[truncated: 36,538 more rows]

## Sheet: UUO
ligand	receptor	lclust	rclust	lexp	rexp				lclust	rclust
Adam10	Axl	Bcell	Bcell	0.314728	0.86903				Bcell	Bcell		188
Adam17	Itga5	Bcell	Bcell	0.383362	0.259858				Bcell	cDC1		188
Adam17	Itgb1	Bcell	Bcell	0.383362	2.00069				Bcell	CD-I		129
Adam9	Itgav	Bcell	Bcell	0.457853	0.479367				Bcell	CD-P		80
Adam9	Itgb1	Bcell	Bcell	0.457853	2.00069				Bcell	DT		130
Adam9	Itgb5	Bcell	Bcell	0.457853	0.806806				Bcell	Endo		131
Angpt1	Itga5	Bcell	Bcell	0.293973	0.259858				Bcell	Fibro1		168
Angpt1	Itgb1	Bcell	Bcell	0.293973	2.00069				Bcell	Fibro2		124
Anxa1	Dysf	Bcell	Bcell	0.661744	0.444964				Bcell	Fibro3		118
App	Cav1	Bcell	Bcell	1.70177	0.700756				Bcell	frTEC		122
App	Lrp1	Bcell	Bcell	1.70177	0.454606				Bcell	LOH		192
App	Ncstn	Bcell	Bcell	1.70177	0.260642				Bcell	Macro		97
Arf1	Insr	Bcell	Bcell	0.689102	0.746983				Bcell	Neut		92
Bmp6	Acvr1	Bcell	Bcell	0.259913	0.305447				Bcell	cDC2		193
Bmp6	Bmpr1a	Bcell	Bcell	0.259913	1.09388				Bcell	Podo		81
Bmp6	Bmpr2	Bcell	Bcell	0.259913	0.644243				Bcell	prMacro		182
Calm1	Cacna1c	Bcell	Bcell	1.56884	2.73208				Bcell	prTcell-NK		194
Calm1	Glp1r	Bcell	Bcell	1.56884	0.314094				Bcell	PT-S1		181
Calm1	Insr	Bcell	Bcell	1.56884	0.746983				Bcell	PT-S2		145
Calm1	Kcnq5	Bcell	Bcell	1.56884	0.277892				Bcell	PT-S3		118
Calm1	Mylk	Bcell	Bcell	1.56884	2.67496				Bcell	Tcell-NK		175
Calm1	Pde1a	Bcell	Bcell	1.56884	1.82823				cDC1	Bcell		271
Calm1	Ptpra	Bcell	Bcell	1.56884	0.724401				cDC1	cDC1		273
Calm1	Trpc3	Bcell	Bcell	1.56884	0.61565				cDC1	CD-I		193
Calm2	Cacna1c	Bcell	Bcell	1.76508	2.73208				cDC1	CD-P		118
Calm2	Insr	Bcell	Bcell	1.76508	0.746983				cDC1	DT		189
Calm2	Kcnq5	Bcell	Bcell	1.76508	0.277892				cDC1	Endo		195
Calm2	Mylk	Bcell	Bcell	1.76508	2.67496				cDC1	Fibro1		249
Calm2	Pde1a	Bcell	Bcell	1.76508	1.82823				cDC1	Fibro2		183
Calm3	Insr	Bcell	Bcell	0.739978	0.746983				cDC1	Fibro3		174
Calm3	Kcnq5	Bcell	Bcell	0.739978	0.277892				cDC1	frTEC		185
Calm3	Mylk	Bcell	Bcell	0.739978	2.67496				cDC1	LOH		287
Calm3	Pde1a	Bcell	Bcell	0.739978	1.82823				cDC1	Macro		147
Calr	Itgav	Bcell	Bcell	0.823113	0.479367				cDC1	Neut		145
Calr	Lrp1	Bcell	Bcell	0.823113	0.454606				cDC1	cDC2		258
Col18a1	Gpc4	Bcell	Bcell	1.89441	0.621005				cDC1	Podo		129
Col18a1	Itga5	Bcell	Bcell	1.89441	0.259858				cDC1	prMacro		266
Col18a1	Itgb1	Bcell	Bcell	1.89441	2.00069				cDC1	prTcell-NK		271
Col1a1	Cd44	Bcell	Bcell	0.450429	0.245838				cDC1	PT-S1		252
Col1a1	Cd93	Bcell	Bcell	0.450429	0.385584				cDC1	PT-S2		212
Col1a1	Ddr1	Bcell	Bcell	0.450429	0.25517				cDC1	PT-S3		177
Col1a1	Ddr2	Bcell	Bcell	0.450429	0.556098				cDC1	Tcell-NK		255
Col1a1	Itga1	Bcell	Bcell	0.450429	1.19667				CD-I	Bcell		135
Col1a1	Itga5	Bcell	Bcell	0.450429	0.259858				CD-I	cDC1		127
Col1a1	Itgav	Bcell	Bcell	0.450429	0.479367				CD-I	CD-I		87
Col1a1	Itgb1	Bcell	Bcell	0.450429	2.00069				CD-I	CD-P		60
Col1a2	Cd44	Bcell	Bcell	0.837367	0.245838				CD-I	DT		81
Col1a2	Cd93	Bcell	Bcell	0.837367	0.385584				CD-I	Endo		90
Col1a2	Itga1	Bcell	Bcell	0.837367	1.19667				CD-I	Fibro1		112
Col1a2	Itgav	Bcell	Bcell	0.837367	0.479367				CD-I	Fibro2		77
Col1a2	Itgb1	Bcell	Bcell	0.837367	2.00069				CD-I	Fibro3		87
Col3a1	Ddr1	Bcell	Bcell	0.609757	0.25517				CD-I	frTEC		83
Col3a1	Ddr2	Bcell	Bcell	0.609757	0.556098				CD-I	LOH		136
Col3a1	Itgb1	Bcell	Bcell	0.609757	2.00069				CD-I	Macro		73
Col4a1	Cd47	Bcell	Bcell	1.80971	0.64001				CD-I	Neut		69
Col4a1	Cd93	Bcell	Bcell	1.80971	0.385584				CD-I	cDC2		124
Col4a1	Itga1	Bcell	Bcell	1.80971	1.19667				CD-I	Podo		52
Col4a1	Itgav	Bcell	Bcell	1.80971	0.479367				CD-I	prMacro		134
Col4a1	Itgb1	Bcell	Bcell	1.80971	2.00069				CD-I	prTcell-NK		125
Col4a2	Cd93	Bcell	Bcell	1.62695	0.385584				CD-I	PT-S1		121
Col4a5	Cd47	Bcell	Bcell	0.737876	0.64001				CD-I	PT-S2		96
Col4a5	Cd93	Bcell	Bcell	0.737876	0.385584				CD-I	PT-S3		78
Col4a5	Itga1	Bcell	Bcell	0.737876	1.19667				CD-I	Tcell-NK		122
Col4a5	Itgav	Bcell	Bcell	0.737876	0.479367				CD-P	Bcell		70
Col4a5	Itgb1	Bcell	Bcell	0.737876	2.00069				CD-P	cDC1		68
Col4a6	Cd47	Bcell	Bcell	0.427323	0.64001				CD-P	CD-I		39
Col4a6	Cd93	Bcell	Bcell	0.427323	0.385584				CD-P	CD-P		34
Col4a6	Itga1	Bcell	Bcell	0.427323	1.19667				CD-P	DT		35
Col4a6	Itgav	Bcell	Bcell	0.427323	0.479367				CD-P	Endo		46
Col4a6	Itgb1	Bcell	Bcell	0.427323	2.00069				CD-P	Fibro1		60
Col5a2	Ddr1	Bcell	Bcell	0.477228	0.25517				CD-P	Fibro2		32
Col5a2	Itga1	Bcell	Bcell	0.477228	1.19667				CD-P	Fibro3		53
Col5a2	Itgb1	Bcell	Bcell	0.477228	2.00069				CD-P	frTEC		50
Col6a1	Itga1	Bcell	Bcell	0.38416	1.19667				CD-P	LOH		67
Col6a1	Itgb1	Bcell	Bcell	0.38416	2.00069				CD-P	Macro		40
Col6a3	Itga1	Bcell	Bcell	0.585398	1.19667				CD-P	Neut		41
Col6a3	Itgb1	Bcell	Bcell	0.585398	2.00069				CD-P	cDC2		59
Dkk2	Lrp6	Bcell	Bcell	0.522452	0.468417				CD-P	Podo		24
Ecm1	Cachd1	Bcell	Bcell	0.579393	0.302329				CD-P	prMacro		69
Efemp2	Plscr4	Bcell	Bcell	0.389478	0.246927				CD-P	prTcell-NK		64
Efnb2	Epha4	Bcell	Bcell	0.302112	0.272644				CD-P	PT-S1		65
Fgf1	Cd44	Bcell	Bcell	0.94371	0.245838				CD-P	PT-S2		54
Fgf1	Fgfr1	Bcell	Bcell	0.94371	0.796033				CD-P	PT-S3		37
Fgf1	Fgfr2	Bcell	Bcell	0.94371	0.998419				CD-P	Tcell-NK		61
Fgf1	Nrp1	Bcell	Bcell	0.94371	1.62867				DT	Bcell		124
Fn1	Cd44	Bcell	Bcell	0.649049	0.245838				DT	cDC1		114
Fn1	Itga4	Bcell	Bcell	0.649049	0.66824				DT	CD-I		77
Fn1	Itga5	Bcell	Bcell	0.649049	0.259858				DT	CD-P		63
Fn1	Itga8	Bcell	Bcell	0.649049	0.618844				DT	DT		78
Fn1	Itga9	Bcell	Bcell	0.649049	0.944464				DT	Endo		85
Fn1	Itgav	Bcell	Bcell	0.649049	0.479367				DT	Fibro1		101
Fn1	Itgb1	Bcell	Bcell	0.649049	2.00069				DT	Fibro2		65
Fn1	Sdc2	Bcell	Bcell	0.649049	0.678621				DT	Fibro3		97
Gas6	Axl	Bcell	Bcell	0.337567	0.86903				DT	frTEC		96
Gas6	Mertk	Bcell	Bcell	0.337567	1.04009				DT	LOH		109
Gnai2	Adcy9	Bcell	Bcell	0.996886	0.870193				DT	Macro		74
Gnai2	Cav1	Bcell	Bcell	0.996886	0.700756				DT	Neut		71
Gnai2	Ednra	Bcell	Bcell	0.996886	1.36072				DT	cDC2		111
Gnai2	Ednrb	Bcell	Bcell	0.996886	0.530172				DT	Podo		53
Gnai2	Igf1r	Bcell	Bcell	0.996886	1.31181				DT	prMacro		109
Gnai2	S1pr3	Bcell	Bcell	0.996886	0.747693				DT	prTcell-NK		111
Gnas	Adcy9	Bcell	Bcell	2.07869	0.870193				DT	PT-S1		122
Gnas	Gcgr	Bcell	Bcell	2.07869	0.2796				DT	PT-S2		98
Gnas	Glp1r	Bcell	Bcell	2.07869	0.314094				DT	PT-S3		74
Gpc3	Cd81	Bcell	Bcell	0.285754	1.10702				DT	Tcell-NK		106
Gpc3	Igf1r	Bcell	Bcell	0.285754	1.31181				Endo	Bcell		153
Gpi1	Amfr	Bcell	Bcell	0.649496	0.338012				Endo	cDC1		147
Hras	Agtr1a	Bcell	Bcell	0.312055	0.523739				Endo	CD-I		94
Hras	Cav1	Bcell	Bcell	0.312055	0.700756				Endo	CD-P		68
Hras	Insr	Bcell	Bcell	0.312055	0.746983				Endo	DT		101
Hras	Sdc2	Bcell	Bcell	0.312055	0.678621				Endo	Endo		105
Hsp90b1	Lrp1	Bcell	Bcell	1.05629	0.454606				Endo	Fibro1		126
Hspg2	Itgb1	Bcell	Bcell	0.605613	2.00069				Endo	Fibro2		86
Hspg2	Ptprs	Bcell	Bcell	0.605613	0.596384				Endo	Fibro3		102
Inhba	Acvr1	Bcell	Bcell	0.359964	0.305447				Endo	frTEC		108
Inhba	Tgfbr3	Bcell	Bcell	0.359964	0.79385				Endo	LOH		142
Jag1	Notch2	Bcell	Bcell	0.660593	0.57946				Endo	Macro		79
Jag1	Notch3	Bcell	Bcell	0.660593	2.05561				Endo	Neut		80
Lama2	Itga1	Bcell	Bcell	0.851048	1.19667				Endo	cDC2		136
Lama2	Itga7	Bcell	Bcell	0.851048	0.638381				Endo	Podo		67
Lama2	Itgb1	Bcell	Bcell	0.851048	2.00069				Endo	prMacro		137
Lama4	Itgav	Bcell	Bcell	0.558154	0.479367				Endo	prTcell-NK		145
Lama4	Itgb1	Bcell	Bcell	0.558154	2.00069				Endo	PT-S1		148
Lama5	Bcam	Bcell	Bcell	0.704197	1.29411				Endo	PT-S2		118
Lama5	Itgb1	Bcell	Bcell	0.704197	2.00069				Endo	PT-S3		93
Lamc1	Itga1	Bcell	Bcell	0.91018	1.19667				Endo	Tcell-NK		133
Lamc1	Itga7	Bcell	Bcell	0.91018	0.638381				Fibro1	Bcell		159
Lamc1	Itgav	Bcell	Bcell	0.91018	0.479367				Fibro1	cDC1		155
Lamc1	Itgb1	Bcell	Bcell	0.91018	2.00069				Fibro1	CD-I		101
Lpl	Cd44	Bcell	Bcell	0.280175	0.245838				Fibro1	CD-P		70
Lpl	Lrp1	Bcell	Bcell	0.280175	0.454606				Fibro1	DT		101
Lpl	Vldlr	Bcell	Bcell	0.280175	0.247321				Fibro1	Endo		109
Lrpap1	Lrp1	Bcell	Bcell	0.341435	0.454606				Fibro1	Fibro1		133
Lrpap1	Sort1	Bcell	Bcell	0.341435	0.630077				Fibro1	Fibro2		97
Lrpap1	Vldlr	Bcell	Bcell	0.341435	0.247321				Fibro1	Fibro3		100
Ltbp1	Itgb5	Bcell	Bcell	2.16917	0.806806				Fibro1	frTEC		109
Ltbp3	Itgb5	Bcell	Bcell	0.292404	0.806806				Fibro1	LOH		167
Mdk	Itga4	Bcell	Bcell	0.292559	0.66824				Fibro1	Macro		89
Mdk	Itgb1	Bcell	Bcell	0.292559	2.00069				Fibro1	Neut		84
Mdk	Lrp1	Bcell	Bcell	0.292559	0.454606				Fibro1	cDC2		153
Mdk	Sdc4	Bcell	Bcell	0.292559	0.369074				Fibro1	Podo		70
Mfge8	Itgav	Bcell	Bcell	1.16728	0.479367				Fibro1	prMacro		165
Mfge8	Pdgfrb	Bcell	Bcell	1.16728	1.23171				Fibro1	prTcell-NK		153
Ngf	Kidins220	Bcell	Bcell	0.899592	0.62123				Fibro1	PT-S1		149
Ngf	Maged1	Bcell	Bcell	0.899592	0.519667				Fibro1	PT-S2		117
Ngf	Sort1	Bcell	Bcell	0.899592	0.630077				Fibro1	PT-S3		95
Nid1	Itgav	Bcell	Bcell	0.298407	0.479367				Fibro1	Tcell-NK		148
Nid1	Itgb1	Bcell	Bcell	0.298407	2.00069				Fibro2	Bcell		109
Nid1	Ptprf	Bcell	Bcell	0.298407	0.3373				Fibro2	cDC1		110
Npnt	Itga8	Bcell	Bcell	0.24147	0.618844				Fibro2	CD-I		70
Npnt	Itgb1	Bcell	Bcell	0.24147	2.00069				Fibro2	CD-P		49
Ntf3	Ntrk3	Bcell	Bcell	0.402187	0.66769				Fibro2	DT		74
Ntn1	Neo1	Bcell	Bcell	0.273952	0.963061				Fibro2	Endo		78
Pdap1	Pdgfrb	Bcell	Bcell	0.612202	1.23171				Fibro2	Fibro1		96
Pdgfa	Pdgfrb	Bcell	Bcell	0.975061	1.23171				Fibro2	Fibro2		65
Pdgfc	Pdgfrb	Bcell	Bcell	0.471003	1.23171				Fibro2	Fibro3		70
Pdgfd	Pdgfrb	Bcell	Bcell	1.4018	1.23171				Fibro2	frTEC		74
Pgf	Nrp1	Bcell	Bcell	0.25286	1.62867				Fibro2	LOH		114
Pkm	Cd44	Bcell	Bcell	0.763552	0.245838				Fibro2	Macro		60
Plat	Lrp1	Bcell	Bcell	0.432681	0.454606				Fibro2	Neut		58
Pros1	Axl	Bcell	Bcell	0.322192	0.86903				Fibro2	cDC2		108
Psap	Lrp1	Bcell	Bcell	0.83577	0.454606				Fibro2	Podo		47
Psap	Sort1	Bcell	Bcell	0.83577	0.630077				Fibro2	prMacro		111
Ren1	Atp6ap2	Bcell	Bcell	0.808177	0.315494				Fibro2	prTcell-NK		102
Rtn4	Rtn4rl1	Bcell	Bcell	0.926902	0.307157				Fibro2	PT-S1		109
Serpine2	Lrp1	Bcell	Bcell	1.58801	0.454606				Fibro2	PT-S2		82
Serping1	Lrp1	Bcell	Bcell	1.3745	0.454606				Fibro2	PT-S3		70
Sorbs1	Insr	Bcell	Bcell	1.73516	0.746983				Fibro2	Tcell-NK		102
Sorbs1	Itga1	Bcell	Bcell	1.73516	1.19667				Fibro3	Bcell		94
Sorbs1	Itgb5	Bcell	Bcell	1.73516	0.806806				Fibro3	cDC1		84
Tgfb2	Acvr1	Bcell	Bcell	0.599261	0.305447				Fibro3	CD-I		51
Tgfb2	Tgfbr1	Bcell	Bcell	0.599261	0.327457				Fibro3	CD-P		54
Tgfb2	Tgfbr2	Bcell	Bcell	0.599261	0.520673				Fibro3	DT		62
Tgfb2	Tgfbr3	Bcell	Bcell	0.599261	0.79385				Fibro3	Endo		62
Tgfb3	Tgfbr1	Bcell	Bcell	0.330529	0.327457				Fibro3	Fibro1		77
Tgfb3	Tgfbr2	Bcell	Bcell	0.330529	0.520673				Fibro3	Fibro2		44
Tgfb3	Tgfbr3	Bcell	Bcell	0.330529	0.79385				Fibro3	Fibro3		90
Tgm2	Itga4	Bcell	Bcell	0.343468	0.66824				Fibro3	frTEC		85
Tgm2	Itga9	Bcell	Bcell	0.343468	0.944464				Fibro3	LOH		87
Tgm2	Itgb1	Bcell	Bcell	0.343468	2.00069				Fibro3	Macro		61
Tgm2	Sdc4	Bcell	Bcell	0.343468	0.369074				Fibro3	Neut		63
Thbs1	Cd47	Bcell	Bcell	0.571857	0.64001				Fibro3	cDC2		85
Thbs1	Itga4	Bcell	Bcell	0.571857	0.66824				Fibro3	Podo		42
Thbs1	Itgb1	Bcell	Bcell	0.571857	2.00069				Fibro3	prMacro		89
Thbs1	Lrp1	Bcell	Bcell	0.571857	0.454606				Fibro3	prTcell-NK		85
Thbs1	Sdc4	Bcell	Bcell	0.571857	0.369074				Fibro3	PT-S1		100
Timp2	Itgb1	Bcell	Bcell	0.836375	2.00069				Fibro3	PT-S2		85
Vim	Cd44	Bcell	Bcell	1.70892	0.245838				Fibro3	PT-S3		52
Adam10	Axl	Bcell	cDC1	0.314728	0.856782				Fibro3	Tcell-NK		81
Adam10	Epha3	Bcell	cDC1	0.314728	0.393774				frTEC	Bcell		110
Adam17	Itgb1	Bcell	cDC1	0.383362	2.03332				frTEC	cDC1		99
Adam9	Itgav	Bcell	cDC1	0.457853	0.682055				frTEC	CD-I		60
Adam9	Itgb1	Bcell	cDC1	0.457853	2.03332				frTEC	CD-P		57
Adam9	Itgb5	Bcell	cDC1	0.457853	1.82242				frTEC	DT		61
Angpt1	Itgb1	Bcell	cDC1	0.293973	2.03332				frTEC	Endo		68
Anxa1	Egfr	Bcell	cDC1	0.661744	0.815584				frTEC	Fibro1		90
App	Lrp1	Bcell	cDC1	1.70177	1.69749				frTEC	Fibro2		51
App	Ncstn	Bcell	cDC1	1.70177	0.371222				frTEC	Fibro3		92
Arf1	Insr	Bcell	cDC1	0.689102	0.537486				frTEC	frTEC		89
Bmp6	Acvr1	Bcell	cDC1	0.259913	0.429827				frTEC	LOH		99
Bmp6	Acvr2a	Bcell	cDC1	0.259913	0.314555				frTEC	Macro		68
Bmp6	Bmpr1a	Bcell	cDC1	0.259913	1.00068				frTEC	Neut		73
Bmp6	Bmpr1b	Bcell	cDC1	0.259913	0.894386				frTEC	cDC2		99
Bmp6	Bmpr2	Bcell	cDC1	0.259913	0.992143				frTEC	Podo		45
Calm1	Abca1	Bcell	cDC1	1.56884	0.716264				frTEC	prMacro		100
Calm1	Cacna1c	Bcell	cDC1	1.56884	0.670757				frTEC	prTcell-NK		97
Calm1	Egfr	Bcell	cDC1	1.56884	0.815584				frTEC	PT-S1		106
Calm1	Insr	Bcell	cDC1	1.56884	0.537486				frTEC	PT-S2		87
Calm1	Mylk	Bcell	cDC1	1.56884	1.6393				frTEC	PT-S3		57
Calm1	Pde1a	Bcell	cDC1	1.56884	0.678295				frTEC	Tcell-NK		92
Calm1	Ptpra	Bcell	cDC1	1.56884	0.63116				LOH	Bcell		155
Calm2	Abca1	Bcell	cDC1	1.76508	0.716264				LOH	cDC1		152
Calm2	Cacna1c	Bcell	cDC1	1.76508	0.670757				LOH	CD-I		105
Calm2	Egfr	Bcell	cDC1	1.76508	0.815584				LOH	CD-P		65
Calm2	Insr	Bcell	cDC1	1.76508	0.537486				LOH	DT		95
Calm2	Mylk	Bcell	cDC1	1.76508	1.6393				LOH	Endo		106
Calm2	Pde1a	Bcell	cDC1	1.76508	0.678295				LOH	Fibro1		136
Calm3	Abca1	Bcell	cDC1	0.739978	0.716264				LOH	Fibro2		101
Calm3	Egfr	Bcell	cDC1	0.739978	0.815584				LOH	Fibro3		96
Calm3	Insr	Bcell	cDC1	0.739978	0.537486				LOH	frTEC		102
Calm3	Mylk	Bcell	cDC1	0.739978	1.6393				LOH	LOH		176
Calm3	Pde1a	Bcell	cDC1	0.739978	0.678295				LOH	Macro		83
Calr	Itgav	Bcell	cDC1	0.823113	0.682055				LOH	Neut		77
Calr	Lrp1	Bcell	cDC1	0.823113	1.69749				LOH	cDC2		161
Col18a1	Gpc4	Bcell	cDC1	1.89441	0.638791				LOH	Podo		65
Col18a1	Itgb1	Bcell	cDC1	1.89441	2.03332				LOH	prMacro		174
Col1a1	Ddr2	Bcell	cDC1	0.450429	1.05107				LOH	prTcell-NK		149
Col1a1	Itga1	Bcell	cDC1	0.450429	1.39124				LOH	PT-S1		145
Col1a1	Itgav	Bcell	cDC1	0.450429	0.682055				LOH	PT-S2		112
Col1a1	Itgb1	Bcell	cDC1	0.450429	2.03332				LOH	PT-S3		94
Col1a2	Itga1	Bcell	cDC1	0.837367	1.39124				LOH	Tcell-NK		155
Col1a2	Itgav	Bcell	cDC1	0.837367	0.682055				Macro	Bcell		70
Col1a2	Itgb1	Bcell	cDC1	0.837367	2.03332				Macro	cDC1		69
Col3a1	Ddr2	Bcell	cDC1	0.609757	1.05107				Macro	CD-I		42
Col3a1	Itgb1	Bcell	cDC1	0.609757	2.03332				Macro	CD-P		37
Col4a1	Cd47	Bcell	cDC1	1.80971	1.16203				Macro	DT		34
Col4a1	Itga1	Bcell	cDC1	1.80971	1.39124				Macro	Endo		45
Col4a1	Itgav	Bcell	cDC1	1.80971	0.682055				Macro	Fibro1		63
Col4a1	Itgb1	Bcell	cDC1	1.80971	2.03332				Macro	Fibro2		36
Col4a1	Itgb8	Bcell	cDC1	1.80971	0.34172				Macro	Fibro3		55
Col4a5	Cd47	Bcell	cDC1	0.737876	1.16203				Macro	frTEC		50
Col4a5	Itga1	Bcell	cDC1	0.737876	1.39124				Macro	LOH		79
Col4a5	Itgav	Bcell	cDC1	0.737876	0.682055				Macro	Macro		46
Col4a5	Itgb1	Bcell	cDC1	0.737876	2.03332				Macro	Neut		44
Col4a6	Cd47	Bcell	cDC1	0.427323	1.16203				Macro	cDC2		65
Col4a6	Itga1	Bcell	cDC1	0.427323	1.39124				Macro	Podo		29
Col4a6	Itgav	Bcell	cDC1	0.427323	0.682055				Macro	prMacro		82
Col4a6	Itgb1	Bcell	cDC1	0.427323	2.03332				Macro	prTcell-NK		65
Col5a2	Itga1	Bcell	cDC1	0.477228	1.39124				Macro	PT-S1		71
Col5a2	Itgb1	Bcell	cDC1	0.477228	2.03332				Macro	PT-S2		54
Col6a1	Itga1	Bcell	cDC1	0.38416	1.39124				Macro	PT-S3		38
Col6a1	Itgb1	Bcell	cDC1	0.38416	2.03332				Macro	Tcell-NK		70
Col6a3	Itga1	Bcell	cDC1	0.585398	1.39124				Neut	Bcell		63
Col6a3	Itgb1	Bcell	cDC1	0.585398	2.03332				Neut	cDC1		63
Dkk2	Lrp6	Bcell	cDC1	0.522452	0.843608				Neut	CD-I		36
Ecm1	Cachd1	Bcell	cDC1	0.579393	0.411135				Neut	CD-P		31
Efemp2	Plscr4	Bcell	cDC1	0.389478	0.642528				Neut	DT		30
Efnb2	Epha3	Bcell	cDC1	0.302112	0.393774				Neut	Endo		41
Efnb2	Epha4	Bcell	cDC1	0.302112	0.335863				Neut	Fibro1		55
Efnb2	Ephb4	Bcell	cDC1	0.302112	0.251039				Neut	Fibro2		30
Fgf1	Egfr	Bcell	cDC1	0.94371	0.815584				Neut	Fibro3		48
Fgf1	Fgfr1	Bcell	cDC1	0.94371	0.792069				Neut	frTEC		42
Fgf1	Fgfr2	Bcell	cDC1	0.94371	0.682786				Neut	LOH		66
Fgf1	Nrp1	Bcell	cDC1	0.94371	1.68724				Neut	Macro		38
Fn1	Itga8	Bcell	cDC1	0.649049	0.455727				Neut	Neut		39
Fn1	Itga9	Bcell	cDC1	0.649049	0.737237				Neut	cDC2		55
Fn1	Itgav	Bcell	cDC1	0.649049	0.682055				Neut	Podo		21
Fn1	Itgb1	Bcell	cDC1	0.649049	2.03332				Neut	prMacro		70
Fn1	Itgb8	Bcell	cDC1	0.649049	0.34172				Neut	prTcell-NK		58
Fn1	Sdc2	Bcell	cDC1	0.649049	1.28058				Neut	PT-S1		62
Gas6	Axl	Bcell	cDC1	0.337567	0.856782				Neut	PT-S2		47
Gas6	Mertk	Bcell	cDC1	0.337567	0.788112				Neut	PT-S3		32
Gdf11	Acvr2a	Bcell	cDC1	0.332236	0.314555				Neut	Tcell-NK		59
Gnai2	Adcy7	Bcell	cDC1	0.996886	0.444977				cDC2	Bcell		169
Gnai2	Ednra	Bcell	cDC1	0.996886	0.669802				cDC2	cDC1		173
Gnai2	Egfr	Bcell	cDC1	0.996886	0.815584				cDC2	CD-I		103
Gnai2	F2r	Bcell	cDC1	0.996886	1.06048				cDC2	CD-P		74
Gnai2	Igf1r	Bcell	cDC1	0.996886	1.16855				cDC2	DT		109
Gnai2	S1pr3	Bcell	cDC1	0.996886	0.317344				cDC2	Endo		109
Gnai2	Unc5b	Bcell	cDC1	0.996886	0.312954				cDC2	Fibro1		137
Gnas	Adcy7	Bcell	cDC1	2.07869	0.444977				cDC2	Fibro2		98
Gpc3	Cd81	Bcell	cDC1	0.285754	1.69395				cDC2	Fibro3		117
Gpc3	Igf1r	Bcell	cDC1	0.285754	1.16855				cDC2	frTEC		117
Gpi1	Amfr	Bcell	cDC1	0.649496	0.332546				cDC2	LOH		171
Hras	Agtr1a	Bcell	cDC1	0.312055	0.348812				cDC2	Macro		91
Hras	Insr	Bcell	cDC1	0.312055	0.537486				cDC2	Neut		89
Hras	Sdc2	Bcell	cDC1	0.312055	1.28058				cDC2	cDC2		165
Hsp90aa1	Egfr	Bcell	cDC1	1.09347	0.815584				cDC2	Podo		71
Hsp90b1	Lrp1	Bcell	cDC1	1.05629	1.69749				cDC2	prMacro		170
Hspg2	Itgb1	Bcell	cDC1	0.605613	2.03332				cDC2	prTcell-NK		171
Hspg2	Ptprs	Bcell	cDC1	0.605613	0.543266				cDC2	PT-S1		171
Hspg2	Sdc1	Bcell	cDC1	0.605613	0.315238				cDC2	PT-S2		134
Inhba	Acvr1	Bcell	cDC1	0.359964	0.429827				cDC2	PT-S3		98
Inhba	Acvr2a	Bcell	cDC1	0.359964	0.314555				cDC2	Tcell-NK		156
Inhba	Bambi	Bcell	cDC1	0.359964	0.334922				Podo	Bcell		67
Inhba	Eng	Bcell	cDC1	0.359964	0.728982				Podo	cDC1		64
Inhba	Tgfbr3	Bcell	cDC1	0.359964	0.850526				Podo	CD-I		37
Jag1	Notch2	Bcell	cDC1	0.660593	0.3741				Podo	CD-P		35
Jag1	Notch3	Bcell	cDC1	0.660593	0.263873				Podo	DT		33
Lama2	Itga1	Bcell	cDC1	0.851048	1.39124				Podo	Endo		44
Lama2	Itgb1	Bcell	cDC1	0.851048	2.03332				Podo	Fibro1		59
Lama4	Itgav	Bcell	cDC1	0.558154	0.682055				Podo	Fibro2		31
Lama4	Itgb1	Bcell	cDC1	0.558154	2.03332				Podo	Fibro3		55
Lama5	Itgb1	Bcell	cDC1	0.704197	2.03332				Podo	frTEC		51
Lama5	Sdc1	Bcell	cDC1	0.704197	0.315238				Podo	LOH		72
Lamc1	Itga1	Bcell	cDC1	0.91018	1.39124				Podo	Macro		45
Lamc1	Itgav	Bcell	cDC1	0.91018	0.682055				Podo	Neut		43
Lamc1	Itgb1	Bcell	cDC1	0.91018	2.03332				Podo	cDC2		59
Lin7c	Abca1	Bcell	cDC1	0.27246	0.716264				Podo	Podo		26
Lpl	Lrp1	Bcell	cDC1	0.280175	1.69749				Podo	prMacro		71
Lpl	Sdc1	Bcell	cDC1	0.280175	0.315238				Podo	prTcell-NK		57
Lpl	Vldlr	Bcell	cDC1	0.280175	0.259037				Podo	PT-S1		69
Lrpap1	Lrp1	Bcell	cDC1	0.341435	1.69749				Podo	PT-S2		50
Lrpap1	Sort1	Bcell	cDC1	0.341435	0.25199				Podo	PT-S3		36
Lrpap1	Vldlr	Bcell	cDC1	0.341435	0.259037				Podo	Tcell-NK		64
Ltbp1	Itgb5	Bcell	cDC1	2.16917	1.82242				prMacro	Bcell		159
Ltbp3	Itgb5	Bcell	cDC1	0.292404	1.82242				prMacro	cDC1		161
Mdk	Itgb1	Bcell	cDC1	0.292559	2.03332				prMacro	CD-I		119
Mdk	Lrp1	Bcell	cDC1	0.292559	1.69749				prMacro	CD-P		72
Mdk	Sdc1	Bcell	cDC1	0.292559	0.315238				prMacro	DT		104
Mdk	Sdc4	Bcell	cDC1	0.292559	0.433762				prMacro	Endo		114
Mfge8	Itgav	Bcell	cDC1	1.16728	0.682055				prMacro	Fibro1		153
Mfge8	Pdgfrb	Bcell	cDC1	1.16728	1.17024				prMacro	Fibro2		106
Ngf	Kidins220	Bcell	cDC1	0.899592	0.556687				prMacro	Fibro3		100
Ngf	Maged1	Bcell	cDC1	0.899592	0.813194				prMacro	frTEC		103
Ngf	Sort1	Bcell	cDC1	0.899592	0.25199				prMacro	LOH		193
Nid1	Itgav	Bcell	cDC1	0.298407	0.682055				prMacro	Macro		89
Nid1	Itgb1	Bcell	cDC1	0.298407	2.03332				prMacro	Neut		82
Npnt	Itga8	Bcell	cDC1	0.24147	0.455727				prMacro	cDC2		169
Npnt	Itgb1	Bcell	cDC1	0.24147	2.03332				prMacro	Podo		71
Ntn1	Adora2b	Bcell	cDC1	0.273952	0.279335				prMacro	prMacro		192
Ntn1	Neo1	Bcell	cDC1	0.273952	0.674268				prMacro	prTcell-NK		156
Ntn1	Unc5b	Bcell	cDC1	0.273952	0.312954				prMacro	PT-S1		154
Ntn1	Unc5c	Bcell	cDC1	0.273952	0.424336				prMacro	PT-S2		116
Pdap1	Pdgfrb	Bcell	cDC1	0.612202	1.17024				prMacro	PT-S3		100
Pdgfa	Pdgfra	Bcell	cDC1	0.975061	1.48676				prMacro	Tcell-NK		170
Pdgfa	Pdgfrb	Bcell	cDC1	0.975061	1.17024				prTcell-NK	Bcell		137
Pdgfc	Pdgfra	Bcell	cDC1	0.471003	1.48676				prTcell-NK	cDC1		141
Pdgfc	Pdgfrb	Bcell	cDC1	0.471003	1.17024				prTcell-NK	CD-I		92
Pdgfd	Pdgfra	Bcell	cDC1	1.4018	1.48676				prTcell-NK	CD-P		54
Pdgfd	Pdgfrb	Bcell	cDC1	1.4018	1.17024				prTcell-NK	DT		93
Pgf	Nrp1	Bcell	cDC1	0.25286	1.68724				prTcell-NK	Endo		98
Pgf	Nrp2	Bcell	cDC1	0.25286	0.822827				prTcell-NK	Fibro1		120
Plat	Lrp1	Bcell	cDC1	0.432681	1.69749				prTcell-NK	Fibro2		81
Pros1	Axl	Bcell	cDC1	0.322192	0.856782				prTcell-NK	Fibro3		85
Psap	Lrp1	Bcell	cDC1	0.83577	1.69749				prTcell-NK	frTEC		85
Psap	Sort1	Bcell	cDC1	0.83577	0.25199				prTcell-NK	LOH		142
Ren1	Atp6ap2	Bcell	cDC1	0.808177	0.507216				prTcell-NK	Macro		67
Serpine2	Lrp1	Bcell	cDC1	1.58801	1.69749				prTcell-NK	Neut		68
Serping1	Lrp1	Bcell	cDC1	1.3745	1.69749				prTcell-NK	cDC2		135
Slit2	Robo1	Bcell	cDC1	0.253084	0.563545				prTcell-NK	Podo		49
Slit2	Robo2	Bcell	cDC1	0.253084	0.825272				prTcell-NK	prMacro		138
Slit2	Sdc1	Bcell	cDC1	0.253084	0.315238				prTcell-NK	prTcell-NK		133
Slit3	Robo2	Bcell	cDC1	3.06686	0.825272				prTcell-NK	PT-S1		127
Sorbs1	Insr	Bcell	cDC1	1.73516	0.537486				prTcell-NK	PT-S2		103
Sorbs1	Itga1	Bcell	cDC1	1.73516	1.39124				prTcell-NK	PT-S3		86
Sorbs1	Itgb5	Bcell	cDC1	1.73516	1.82242				prTcell-NK	Tcell-NK		133
Tgfb2	Acvr1	Bcell	cDC1	0.599261	0.429827				PT-S1	Bcell		161
Tgfb2	Eng	Bcell	cDC1	0.599261	0.728982				PT-S1	cDC1		154
Tgfb2	Tgfbr1	Bcell	cDC1	0.599261	0.794807				PT-S1	CD-I		96
Tgfb2	Tgfbr2	Bcell	cDC1	0.599261	1.02825				PT-S1	CD-P		76
Tgfb2	Tgfbr3	Bcell	cDC1	0.599261	0.850526				PT-S1	DT		98
Tgfb3	Acvrl1	Bcell	cDC1	0.330529	0.401943				PT-S1	Endo		105
Tgfb3	Eng	Bcell	cDC1	0.330529	0.728982				PT-S1	Fibro1		130
Tgfb3	Tgfbr1	Bcell	cDC1	0.330529	0.794807				PT-S1	Fibro2		86
Tgfb3	Tgfbr2	Bcell	cDC1	0.330529	1.02825				PT-S1	Fibro3		110
Tgfb3	Tgfbr3	Bcell	cDC1	0.330529	0.850526				PT-S1	frTEC		114
Tgm2	Itga9	Bcell	cDC1	0.343468	0.737237				PT-S1	LOH		151
Tgm2	Itgb1	Bcell	cDC1	0.343468	2.03332				PT-S1	Macro		93
Tgm2	Sdc4	Bcell	cDC1	0.343468	0.433762				PT-S1	Neut		93
Thbs1	Cd47	Bcell	cDC1	0.571857	1.16203				PT-S1	cDC2		148
Thbs1	Itgb1	Bcell	cDC1	0.571857	2.03332				PT-S1	Podo		70
Thbs1	Lrp1	Bcell	cDC1	0.571857	1.69749				PT-S1	prMacro		149
Thbs1	Sdc1	Bcell	cDC1	0.571857	0.315238				PT-S1	prTcell-NK		152
Thbs1	Sdc4	Bcell	cDC1	0.571857	0.433762				PT-S1	PT-S1		155
Timp2	Itgb1	Bcell	cDC1	0.836375	2.03332				PT-S1	PT-S2		120
Adam17	Erbb4	Bcell	CD-I	0.383362	1.12995				PT-S1	PT-S3		91
Adam17	Itgb1	Bcell	CD-I	0.383362	1.17527				PT-S1	Tcell-NK		139
Adam9	Itga3	Bcell	CD-I	0.457853	0.254658				PT-S2	Bcell		110
Adam9	Itga6	Bcell	CD-I	0.457853	0.370982				PT-S2	cDC1		103
Adam9	Itgav	Bcell	CD-I	0.457853	0.608788				PT-S2	CD-I		59
Adam9	Itgb1	Bcell	CD-I	0.457853	1.17527				PT-S2	CD-P		66
Adam9	Itgb5	Bcell	CD-I	0.457853	0.274353				PT-S2	DT		70
Angpt1	Itgb1	Bcell	CD-I	0.293973	1.17527				PT-S2	Endo		68
Anxa1	Egfr	Bcell	CD-I	0.661744	0.356817				PT-S2	Fibro1		89
App	Cd74	Bcell	CD-I	1.70177	0.524844				PT-S2	Fibro2		54
App	Ncstn	Bcell	CD-I	1.70177	0.251301				PT-S2	Fibro3		95
Bmp6	Bmpr1a	Bcell	CD-I	0.259913	0.432505				PT-S2	frTEC		101
Bmp6	Bmpr2	Bcell	CD-I	0.259913	0.378137				PT-S2	LOH		99
Calm1	Egfr	Bcell	CD-I	1.56884	0.356817				PT-S2	Macro		80
Calm1	Mylk	Bcell	CD-I	1.56884	0.313281				PT-S2	Neut		75
Calm1	Pde1a	Bcell	CD-I	1.56884	0.482007				PT-S2	cDC2		95
Calm1	Ptpra	Bcell	CD-I	1.56884	0.33241				PT-S2	Podo		51
Calm2	Egfr	Bcell	CD-I	1.76508	0.356817				PT-S2	prMacro		99
Calm2	Mylk	Bcell	CD-I	1.76508	0.313281				PT-S2	prTcell-NK		100
Calm2	Pde1a	Bcell	CD-I	1.76508	0.482007				PT-S2	PT-S1		118
Calm3	Egfr	Bcell	CD-I	0.739978	0.356817				PT-S2	PT-S2		99
Calm3	Mylk	Bcell	CD-I	0.739978	0.313281				PT-S2	PT-S3		53
Calm3	Pde1a	Bcell	CD-I	0.739978	0.482007				PT-S2	Tcell-NK		91
Calr	Itga3	Bcell	CD-I	0.823113	0.254658				PT-S3	Bcell		132
Calr	Itgav	Bcell	CD-I	0.823113	0.608788				PT-S3	cDC1		124
Col18a1	Itgb1	Bcell	CD-I	1.89441	1.17527				PT-S3	CD-I		76
Col1a1	Ddr1	Bcell	CD-I	0.450429	0.497467				PT-S3	CD-P		58
Col1a1	Itga1	Bcell	CD-I	0.450429	0.567448				PT-S3	DT		86
Col1a1	Itgav	Bcell	CD-I	0.450429	0.608788				PT-S3	Endo		87
Col1a1	Itgb1	Bcell	CD-I	0.450429	1.17527				PT-S3	Fibro1		105
Col1a2	Itga1	Bcell	CD-I	0.837367	0.567448				PT-S3	Fibro2		71
Col1a2	Itgav	Bcell	CD-I	0.837367	0.608788				PT-S3	Fibro3		88
Col1a2	Itgb1	Bcell	CD-I	0.837367	1.17527				PT-S3	frTEC		92
Col3a1	Ddr1	Bcell	CD-I	0.609757	0.497467				PT-S3	LOH		117
Col3a1	Itgb1	Bcell	CD-I	0.609757	1.17527				PT-S3	Macro		68
Col4a1	Cd47	Bcell	CD-I	1.80971	0.909389				PT-S3	Neut		70
Col4a1	Itga1	Bcell	CD-I	1.80971	0.567448				PT-S3	cDC2		116
Col4a1	Itgav	Bcell	CD-I	1.80971	0.608788				PT-S3	Podo		57
Col4a1	Itgb1	Bcell	CD-I	1.80971	1.17527				PT-S3	prMacro		112
Col4a5	Cd47	Bcell	CD-I	0.737876	0.909389				PT-S3	prTcell-NK		124
Col4a5	Itga1	Bcell	CD-I	0.737876	0.567448				PT-S3	PT-S1		129
Col4a5	Itgav	Bcell	CD-I	0.737876	0.608788				PT-S3	PT-S2		103
Col4a5	Itgb1	Bcell	CD-I	0.737876	1.17527				PT-S3	PT-S3		76
Col4a6	Cd47	Bcell	CD-I	0.427323	0.909389				PT-S3	Tcell-NK		106
Col4a6	Itga1	Bcell	CD-I	0.427323	0.567448				Tcell-NK	Bcell		180
Col4a6	Itgav	Bcell	CD-I	0.427323	0.608788				Tcell-NK	cDC1		173
Col4a6	Itgb1	Bcell	CD-I	0.427323	1.17527				Tcell-NK	CD-I		129
Col5a2	Ddr1	Bcell	CD-I	0.477228	0.497467				Tcell-NK	CD-P		75
Col5a2	Itga1	Bcell	CD-I	0.477228	0.567448				Tcell-NK	DT		117
Col5a2	Itgb1	Bcell	CD-I	0.477228	1.17527				Tcell-NK	Endo		125
Col6a1	Itga1	Bcell	CD-I	0.38416	0.567448				Tcell-NK	Fibro1		163
Col6a1	Itga6	Bcell	CD-I	0.38416	0.370982				Tcell-NK	Fibro2		117
Col6a1	Itgb1	Bcell	CD-I	0.38416	1.17527				Tcell-NK	Fibro3		112
Col6a3	Itga1	Bcell	CD-I	0.585398	0.567448				Tcell-NK	frTEC		120
Col6a3	Itgb1	Bcell	CD-I	0.585398	1.17527				Tcell-NK	LOH		201
Dkk2	Lrp6	Bcell	CD-I	0.522452	0.452969				Tcell-NK	Macro		95
Fgf1	Egfr	Bcell	CD-I	0.94371	0.356817				Tcell-NK	Neut		86
Fgf1	Fgfr2	Bcell	CD-I	0.94371	0.58148				Tcell-NK	cDC2		169
Fgf1	Nrp1	Bcell	CD-I	0.94371	0.474067				Tcell-NK	Podo		76
Fn1	Itga3	Bcell	CD-I	0.649049	0.254658				Tcell-NK	prMacro		192
Fn1	Itga6	Bcell	CD-I	0.649049	0.370982				Tcell-NK	prTcell-NK		166
Fn1	Itgav	Bcell	CD-I	0.649049	0.608788				Tcell-NK	PT-S1		169
Fn1	Itgb1	Bcell	CD-I	0.649049	1.17527				Tcell-NK	PT-S2		129
Fn1	Itgb6	Bcell	CD-I	0.649049	0.501216				Tcell-NK	PT-S3		112
Fn1	Sdc2	Bcell	CD-I	0.649049	0.327517				Tcell-NK	Tcell-NK		179
Gnai2	Egfr	Bcell	CD-I	0.996886	0.356817
Gnai2	Igf1r	Bcell	CD-I	0.996886	0.889541
Gpc3	Cd81	Bcell	CD-I	0.285754	0.835425
Gpc3	Igf1r	Bcell	CD-I	0.285754	0.889541
Gpi1	Amfr	Bcell	CD-I	0.649496	0.264739
Hras	Sdc2	Bcell	CD-I	0.312055	0.327517
Hsp90aa1	Egfr	Bcell	CD-I	1.09347	0.356817
Hspg2	Itgb1	Bcell	CD-I	0.605613	1.17527
Inhba	Tgfbr3	Bcell	CD-I	0.359964	0.287599
Lama2	Itga1	Bcell	CD-I	0.851048	0.567448
Lama2	Itga3	Bcell	CD-I	0.851048	0.254658
Lama2	Itga6	Bcell	CD-I	0.851048	0.370982
Lama2	Itgb1	Bcell	CD-I	0.851048	1.17527
Lama4	Itga3	Bcell	CD-I	0.558154	0.254658
Lama4	Itga6	Bcell	CD-I	0.558154	0.370982
Lama4	Itgav	Bcell	CD-I	0.558154	0.608788
Lama4	Itgb1	Bcell	CD-I	0.558154	1.17527
Lama5	Bcam	Bcell	CD-I	0.704197	1.11851
Lama5	Itga3	Bcell	CD-I	0.704197	0.254658
Lama5	Itga6	Bcell	CD-I	0.704197	0.370982
Lama5	Itgb1	Bcell	CD-I	0.704197	1.17527
Lamc1	Itga1	Bcell	CD-I	0.91018	0.567448
Lamc1	Itga3	Bcell	CD-I	0.91018	0.254658
Lamc1	Itga6	Bcell	CD-I	0.91018	0.370982
Lamc1	Itgav	Bcell	CD-I	0.91018	0.608788
Lamc1	Itgb1	Bcell	CD-I	0.91018	1.17527
Lrpap1	Sorl1	Bcell	CD-I	0.341435	0.359069
Lrpap1	Sort1	Bcell	CD-I	0.341435	0.255841
Ltbp1	Itgb5	Bcell	CD-I	2.16917	0.274353
Ltbp3	Itgb5	Bcell	CD-I	0.292404	0.274353
Mdk	Itga6	Bcell	CD-I	0.292559	0.370982
Mdk	Itgb1	Bcell	CD-I	0.292559	1.17527
Mdk	Sdc4	Bcell	CD-I	0.292559	1.13745
Mfge8	Itgav	Bcell	CD-I	1.16728	0.608788
Ngf	Kidins220	Bcell	CD-I	0.899592	0.498503
Ngf	Maged1	Bcell	CD-I	0.899592	0.332306
Ngf	Sort1	Bcell	CD-I	0.899592	0.255841
Nid1	Itga3	Bcell	CD-I	0.298407	0.254658
Nid1	Itgav	Bcell	CD-I	0.298407	0.608788
Nid1	Itgb1	Bcell	CD-I	0.298407	1.17527
Nid1	Ptprf	Bcell	CD-I	0.298407	0.50389
Npnt	Itgb1	Bcell	CD-I	0.24147	1.17527
Ntn1	Neo1	Bcell	CD-I	0.273952	0.264177
Pgf	Nrp1	Bcell	CD-I	0.25286	0.474067
Psap	Sort1	Bcell	CD-I	0.83577	0.255841
Ren1	Atp6ap2	Bcell	CD-I	0.808177	0.290127
Sema5a	Met	Bcell	CD-I	1.08887	0.598289
Sorbs1	Itga1	Bcell	CD-I	1.73516	0.567448
Sorbs1	Itgb5	Bcell	CD-I	1.73516	0.274353
Tgfb2	Tgfbr1	Bcell	CD-I	0.599261	0.331036
Tgfb2	Tgfbr2	Bcell	CD-I	0.599261	0.330416
Tgfb2	Tgfbr3	Bcell	CD-I	0.599261	0.287599
Tgfb3	Tgfbr1	Bcell	CD-I	0.330529	0.331036
Tgfb3	Tgfbr2	Bcell	CD-I	0.330529	0.330416
Tgfb3	Tgfbr3	Bcell	CD-I	0.330529	0.287599
Tgm2	Itgb1	Bcell	CD-I	0.343468	1.17527
Tgm2	Sdc4	Bcell	CD-I	0.343468	1.13745
Thbs1	Cd47	Bcell	CD-I	0.571857	0.909389
Thbs1	Itga3	Bcell	CD-I	0.571857	0.254658
Thbs1	Itga6	Bcell	CD-I	0.571857	0.370982
Thbs1	Itgb1	Bcell	CD-I	0.571857	1.17527
Thbs1	Sdc4	Bcell	CD-I	0.571857	1.13745
Timp2	Itga3	Bcell	CD-I	0.836375	0.254658
Timp2	Itgb1	Bcell	CD-I	0.836375	1.17527
Adam17	Itgb1	Bcell	CD-P	0.383362	1.04923
Adam9	Itgav	Bcell	CD-P	0.457853	0.390912
Adam9	Itgb1	Bcell	CD-P	0.457853	1.04923
Angpt1	Itgb1	Bcell	CD-P	0.293973	1.04923
App	Cd74	Bcell	CD-P	1.70177	1.81491
B2m	Cd247	Bcell	CD-P	0.59026	0.641208
B2m	Cd3d	Bcell	CD-P	0.59026	0.829879
B2m	Cd3g	Bcell	CD-P	0.59026	0.936596
Calm1	Hmmr	Bcell	CD-P	1.56884	0.625726
Calm1	Kcnn4	Bcell	CD-P	1.56884	0.335266
Calm1	Kcnq5	Bcell	CD-P	1.56884	0.338186
Calm1	Ptpra	Bcell	CD-P	1.56884	0.437901
Calm2	Kcnq5	Bcell	CD-P	1.76508	0.338186
Calm3	Kcnq5	Bcell	CD-P	0.739978	0.338186
Calr	Itgav	Bcell	CD-P	0.823113	0.390912
Col18a1	Itgb1	Bcell	CD-P	1.89441	1.04923
Col1a1	Cd44	Bcell	CD-P	0.450429	0.51163
Col1a1	Itgav	Bcell	CD-P	0.450429	0.390912
Col1a1	Itgb1	Bcell	CD-P	0.450429	1.04923
Col1a2	Cd44	Bcell	CD-P	0.837367	0.51163
Col1a2	Itgav	Bcell	CD-P	0.837367	0.390912
Col1a2	Itgb1	Bcell	CD-P	0.837367	1.04923
Col3a1	Itgb1	Bcell	CD-P	0.609757	1.04923
Col4a1	Cd47	Bcell	CD-P	1.80971	0.972251
Col4a1	Itgav	Bcell	CD-P	1.80971	0.390912
Col4a1	Itgb1	Bcell	CD-P	1.80971	1.04923
Col4a5	Cd47	Bcell	CD-P	0.737876	0.972251
Col4a5	Itgav	Bcell	CD-P	0.737876	0.390912
Col4a5	Itgb1	Bcell	CD-P	0.737876	1.04923
Col4a6	Cd47	Bcell	CD-P	0.427323	0.972251
Col4a6	Itgav	Bcell	CD-P	0.427323	0.390912
Col4a6	Itgb1	Bcell	CD-P	0.427323	1.04923
Col5a2	Itgb1	Bcell	CD-P	0.477228	1.04923
Col6a1	Itgb1	Bcell	CD-P	0.38416	1.04923
Col6a3	Itgb1	Bcell	CD-P	0.585398	1.04923
Efnb2	Pecam1	Bcell	CD-P	0.302112	0.331425
Fgf1	Cd44	Bcell	CD-P	0.94371	0.51163
Fgf1	Nrp1	Bcell	CD-P	0.94371	0.34979
Fn1	Cd44	Bcell	CD-P	0.649049	0.51163
Fn1	Itga4	Bcell	CD-P	0.649049	0.896397
Fn1	Itgav	Bcell	CD-P	0.649049	0.390912
Fn1	Itgb1	Bcell	CD-P	0.649049	1.04923
Fn1	Itgb7	Bcell	CD-P	0.649049	0.570078
Gnai2	Adcy7	Bcell	CD-P	0.996886	0.368268
Gnai2	Ccr5	Bcell	CD-P	0.996886	0.27382
Gnai2	Cxcr3	Bcell	CD-P	0.996886	0.358575
Gnas	Adcy7	Bcell	CD-P	2.07869	0.368268
Gpc3	Cd81	Bcell	CD-P	0.285754	0.624884
Gstp1	Traf2	Bcell	CD-P	0.469603	0.250866
Hspg2	Itgb1	Bcell	CD-P	0.605613	1.04923
Jag1	Notch2	Bcell	CD-P	0.660593	0.247084
Lama2	Itgb1	Bcell	CD-P	0.851048	1.04923
Lama4	Itgav	Bcell	CD-P	0.558154	0.390912
Lama4	Itgb1	Bcell	CD-P	0.558154	1.04923
Lama5	Itgb1	Bcell	CD-P	0.704197	1.04923
Lamc1	Itgav	Bcell	CD-P	0.91018	0.390912
Lamc1	Itgb1	Bcell	CD-P	0.91018	1.04923
Lpl	Cd44	Bcell	CD-P	0.280175	0.51163
Lrpap1	Sorl1	Bcell	CD-P	0.341435	0.452188
Mdk	Itga4	Bcell	CD-P	0.292559	0.896397
Mdk	Itgb1	Bcell	CD-P	0.292559	1.04923
Mfge8	Itgav	Bcell	CD-P	1.16728	0.390912
Ngf	Kidins220	Bcell	CD-P	0.899592	0.270297
Nid1	Itgav	Bcell	CD-P	0.298407	0.390912
Nid1	Itgb1	Bcell	CD-P	0.298407	1.04923
Npnt	Itgb1	Bcell	CD-P	0.24147	1.04923
Pgf	Nrp1	Bcell	CD-P	0.25286	0.34979
Pkm	Cd44	Bcell	CD-P	0.763552	0.51163
Ren1	Atp6ap2	Bcell	CD-P	0.808177	0.338576
Tgfb2	Tgfbr1	Bcell	CD-P	0.599261	0.409557
Tgfb2	Tgfbr2	Bcell	CD-P	0.599261	0.573419
Tgfb3	Tgfbr1	Bcell	CD-P	0.330529	0.409557
Tgfb3	Tgfbr2	Bcell	CD-P	0.330529	0.573419
Tgm2	Itga4	Bcell	CD-P	0.343468	0.896397
Tgm2	Itgb1	Bcell	CD-P	0.343468	1.04923
Thbs1	Cd47	Bcell	CD-P	0.571857	0.972251
Thbs1	Itga4	Bcell	CD-P	0.571857	0.896397
Thbs1	Itgb1	Bcell	CD-P	0.571857	1.04923
Timp2	Itgb1	Bcell	CD-P	0.836375	1.04923
Vim	Cd44	Bcell	CD-P	1.70892	0.51163
Adam17	Erbb4	Bcell	DT	0.383362	0.314154
Adam17	Itgb1	Bcell	DT	0.383362	1.04879
Adam9	Itga6	Bcell	DT	0.457853	0.33083
Adam9	Itgav	Bcell	DT	0.457853	0.547327
Adam9	Itgb1	Bcell	DT	0.457853	1.04879
Angpt1	Itgb1	Bcell	DT	0.293973	1.04879
App	Cd74	Bcell	DT	1.70177	1.99626
App	Lrp1	Bcell	DT	1.70177	0.251913
App	Tnfrsf21	Bcell	DT	1.70177	0.243836
Arf1	Insr	Bcell	DT	0.689102	0.277623
Bmp6	Bmpr2	Bcell	DT	0.259913	0.297984
Calm1	Abca1	Bcell	DT	1.56884	0.445503
Calm1	Insr	Bcell	DT	1.56884	0.277623
Calm1	Ptpra	Bcell	DT	1.56884	0.260935
Calm2	Abca1	Bcell	DT	1.76508	0.445503
Calm2	Insr	Bcell	DT	1.76508	0.277623
Calm3	Abca1	Bcell	DT	0.739978	0.445503
Calm3	Insr	Bcell	DT	0.739978	0.277623
Calr	Itgav	Bcell	DT	0.823113	0.547327
Calr	Lrp1	Bcell	DT	0.823113	0.251913
Col18a1	Itgb1	Bcell	DT	1.89441	1.04879
Col1a1	Cd36	Bcell	DT	0.450429	0.407979
Col1a1	Cd44	Bcell	DT	0.450429	0.559368
Col1a1	Itga1	Bcell	DT	0.450429	0.32593
Col1a1	Itgav	Bcell	DT	0.450429	0.547327
Col1a1	Itgb1	Bcell	DT	0.450429	1.04879
Col1a2	Cd36	Bcell	DT	0.837367	0.407979
Col1a2	Cd44	Bcell	DT	0.837367	0.559368
Col1a2	Itga1	Bcell	DT	0.837367	0.32593
Col1a2	Itgav	Bcell	DT	0.837367	0.547327
Col1a2	Itgb1	Bcell	DT	0.837367	1.04879
Col3a1	Itgb1	Bcell	DT	0.609757	1.04879
Col4a1	Cd47	Bcell	DT	1.80971	0.879105
Col4a1	Itga1	Bcell	DT	1.80971	0.32593
Col4a1	Itgav	Bcell	DT	1.80971	0.547327
Col4a1	Itgb1	Bcell	DT	1.80971	1.04879
Col4a5	Cd47	Bcell	DT	0.737876	0.879105
Col4a5	Itga1	Bcell	DT	0.737876	0.32593
Col4a5	Itgav	Bcell	DT	0.737876	0.547327
Col4a5	Itgb1	Bcell	DT	0.737876	1.04879
Col4a6	Cd47	Bcell	DT	0.427323	0.879105
Col4a6	Itga1	Bcell	DT	0.427323	0.32593
Col4a6	Itgav	Bcell	DT	0.427323	0.547327
Col4a6	Itgb1	Bcell	DT	0.427323	1.04879
Col5a2	Itga1	Bcell	DT	0.477228	0.32593
Col5a2	Itgb1	Bcell	DT	0.477228	1.04879
Col6a1	Itga1	Bcell	DT	0.38416	0.32593
Col6a1	Itga6	Bcell	DT	0.38416	0.33083
Col6a1	Itgb1	Bcell	DT	0.38416	1.04879
Col6a3	Itga1	Bcell	DT	0.585398	0.32593
Col6a3	Itgb1	Bcell	DT	0.585398	1.04879
Dkk2	Lrp6	Bcell	DT	0.522452	0.339393
Efemp2	Aqp1	Bcell	DT	0.389478	0.247301
Fgf1	Cd44	Bcell	DT	0.94371	0.559368
Fgf1	Fgfr2	Bcell	DT	0.94371	0.571214
Fgf1	Nrp1	Bcell	DT	0.94371	0.533334
Fn1	Cd44	Bcell	DT	0.649049	0.559368
Fn1	Itga4	Bcell	DT	0.649049	0.331947
Fn1	Itga6	Bcell	DT	0.649049	0.33083
Fn1	Itgav	Bcell	DT	0.649049	0.547327
Fn1	Itgb1	Bcell	DT	0.649049	1.04879
Gnai2	Ednrb	Bcell	DT	0.996886	0.255221
Gnai2	Igf1r	Bcell	DT	0.996886	0.816634
Gpc3	Cd81	Bcell	DT	0.285754	0.72415
Gpc3	Igf1r	Bcell	DT	0.285754	0.816634
Hras	Insr	Bcell	DT	0.312055	0.277623
Hsp90b1	Lrp1	Bcell	DT	1.05629	0.251913
Hspg2	Itgb1	Bcell	DT	0.605613	1.04879
Il34	Csf1r	Bcell	DT	0.420123	0.330031
Jag1	Notch2	Bcell	DT	0.660593	0.301521
Lama2	Itga1	Bcell	DT	0.851048	0.32593
Lama2	Itga6	Bcell	DT	0.851048	0.33083
Lama2	Itgb1	Bcell	DT	0.851048	1.04879
Lama4	Itga6	Bcell	DT	0.558154	0.33083
Lama4	Itgav	Bcell	DT	0.558154	0.547327
Lama4	Itgb1	Bcell	DT	0.558154	1.04879
Lama5	Bcam	Bcell	DT	0.704197	0.247359
Lama5	Itga6	Bcell	DT	0.704197	0.33083
Lama5	Itgb1	Bcell	DT	0.704197	1.04879
Lamc1	Itga1	Bcell	DT	0.91018	0.32593
Lamc1	Itga6	Bcell	DT	0.91018	0.33083
Lamc1	Itgav	Bcell	DT	0.91018	0.547327
Lamc1	Itgb1	Bcell	DT	0.91018	1.04879
Lin7c	Abca1	Bcell	DT	0.27246	0.445503
Lpl	Cd44	Bcell	DT	0.280175	0.559368
Lpl	Lrp1	Bcell	DT	0.280175	0.251913
Lpl	Lrp2	Bcell	DT	0.280175	0.562509
Lrpap1	Lrp1	Bcell	DT	0.341435	0.251913
Lrpap1	Lrp2	Bcell	DT	0.341435	0.562509
Lrpap1	Sorl1	Bcell	DT	0.341435	0.43122
Mdk	Itga4	Bcell	DT	0.292559	0.331947
Mdk	Itga6	Bcell	DT	0.292559	0.33083
Mdk	Itgb1	Bcell	DT	0.292559	1.04879
Mdk	Lrp1	Bcell	DT	0.292559	0.251913
Mdk	Lrp2	Bcell	DT	0.292559	0.562509
Mdk	Ptprb	Bcell	DT	0.292559	0.345142
Mdk	Sdc4	Bcell	DT	0.292559	0.517971
Mfge8	Itgav	Bcell	DT	1.16728	0.547327
Ngf	Kidins220	Bcell	DT	0.899592	0.399978
Nid1	Itgav	Bcell	DT	0.298407	0.547327
Nid1	Itgb1	Bcell	DT	0.298407	1.04879
Npnt	Itgb1	Bcell	DT	0.24147	1.04879
Pdgfc	Flt1	Bcell	DT	0.471003	0.288831
Pgf	Flt1	Bcell	DT	0.25286	0.288831
Pgf	Nrp1	Bcell	DT	0.25286	0.533334
Pkm	Cd44	Bcell	DT	0.763552	0.559368
Plat	Lrp1	Bcell	DT	0.432681	0.251913
Psap	Lrp1	Bcell	DT	0.83577	0.251913
Rarres2	Ccrl2	Bcell	DT	0.8619	0.313133
Ren1	Atp6ap2	Bcell	DT	0.808177	0.482829
Serpine2	Lrp1	Bcell	DT	1.58801	0.251913
Serping1	Lrp1	Bcell	DT	1.3745	0.251913
Sorbs1	Insr	Bcell	DT	1.73516	0.277623
Sorbs1	Itga1	Bcell	DT	1.73516	0.32593
Tgfb2	Tgfbr1	Bcell	DT	0.599261	0.695773
Tgfb2	Tgfbr2	Bcell	DT	0.599261	0.465827
Tgfb3	Tgfbr1	Bcell	DT	0.330529	0.695773
Tgfb3	Tgfbr2	Bcell	DT	0.330529	0.465827
Tgm2	Itga4	Bcell	DT	0.343468	0.331947
Tgm2	Itgb1	Bcell	DT	0.343468	1.04879
Tgm2	Sdc4	Bcell	DT	0.343468	0.517971
Thbs1	Cd36	Bcell	DT	0.571857	0.407979
Thbs1	Cd47	Bcell	DT	0.571857	0.879105
Thbs1	Itga4	Bcell	DT	0.571857	0.331947
Thbs1	Itga6	Bcell	DT	0.571857	0.33083
Thbs1	Itgb1	Bcell	DT	0.571857	1.04879
Thbs1	Lrp1	Bcell	DT	0.571857	0.251913
Thbs1	Sdc4	Bcell	DT	0.571857	0.517971
Timp2	Itgb1	Bcell	DT	0.836375	1.04879
Vim	Cd44	Bcell	DT	1.70892	0.559368
Adam17	Erbb4	Bcell	Endo	0.383362	0.488178
Adam17	Itgb1	Bcell	Endo	0.383362	0.756344
Adam9	Itga6	Bcell	Endo	0.457853	0.43055
Adam9	Itgav	Bcell	Endo	0.457853	0.587734
Adam9	Itgb1	Bcell	Endo	0.457853	0.756344
Angpt1	Itgb1	Bcell	Endo	0.293973	0.756344
Anxa1	Egfr	Bcell	Endo	0.661744	0.466135
App	Cd74	Bcell	Endo	1.70177	1.62808
App	Tnfrsf21	Bcell	Endo	1.70177	0.740744
Arf1	Insr	Bcell	Endo	0.689102	0.420235
Bmp6	Bmpr1a	Bcell	Endo	0.259913	0.293311
Bmp6	Bmpr2	Bcell	Endo	0.259913	0.268066
Calm1	Abca1	Bcell	Endo	1.56884	0.292013
Calm1	Egfr	Bcell	Endo	1.56884	0.466135
Calm1	Insr	Bcell	Endo	1.56884	0.420235
Calm1	Mylk	Bcell	Endo	1.56884	0.451216
Calm1	Pde1a	Bcell	Endo	1.56884	0.278609
Calm1	Ptpra	Bcell	Endo	1.56884	0.431578
Calm2	Abca1	Bcell	Endo	1.76508	0.292013
Calm2	Egfr	Bcell	Endo	1.76508	0.466135
Calm2	Insr	Bcell	Endo	1.76508	0.420235
Calm2	Mylk	Bcell	Endo	1.76508	0.451216
Calm2	Pde1a	Bcell	Endo	1.76508	0.278609
Calm3	Abca1	Bcell	Endo	0.739978	0.292013
Calm3	Egfr	Bcell	Endo	0.739978	0.466135
Calm3	Insr	Bcell	Endo	0.739978	0.420235
Calm3	Mylk	Bcell	Endo	0.739978	0.451216
Calm3	Pde1a	Bcell	Endo	0.739978	0.278609
Calr	Itgav	Bcell	Endo	0.823113	0.587734
Col18a1	Gpc4	Bcell	Endo	1.89441	0.764501
Col18a1	Itgb1	Bcell	Endo	1.89441	0.756344
Col1a1	Cd36	Bcell	Endo	0.450429	0.721312
Col1a1	Ddr1	Bcell	Endo	0.450429	0.287129
Col1a1	Itga1	Bcell	Endo	0.450429	0.442394
Col1a1	Itgav	Bcell	Endo	0.450429	0.587734
Col1a1	Itgb1	Bcell	Endo	0.450429	0.756344
Col1a2	Cd36	Bcell	Endo	0.837367	0.721312
Col1a2	Itga1	Bcell	Endo	0.837367	0.442394
Col1a2	Itgav	Bcell	Endo	0.837367	0.587734
Col1a2	Itgb1	Bcell	Endo	0.837367	0.756344
Col3a1	Ddr1	Bcell	Endo	0.609757	0.287129
Col3a1	Itgb1	Bcell	Endo	0.609757	0.756344
Col4a1	Cd47	Bcell	Endo	1.80971	0.629581
Col4a1	Itga1	Bcell	Endo	1.80971	0.442394
Col4a1	Itgav	Bcell	Endo	1.80971	0.587734
Col4a1	Itgb1	Bcell	Endo	1.80971	0.756344
Col4a1	Itgb8	Bcell	Endo	1.80971	0.735647
Col4a5	Cd47	Bcell	Endo	0.737876	0.629581
Col4a5	Itga1	Bcell	Endo	0.737876	0.442394
Col4a5	Itgav	Bcell	Endo	0.737876	0.587734
Col4a5	Itgb1	Bcell	Endo	0.737876	0.756344
Col4a6	Cd47	Bcell	Endo	0.427323	0.629581
Col4a6	Itga1	Bcell	Endo	0.427323	0.442394
Col4a6	Itgav	Bcell	Endo	0.427323	0.587734
Col4a6	Itgb1	Bcell	Endo	0.427323	0.756344
Col5a2	Ddr1	Bcell	Endo	0.477228	0.287129
Col5a2	Itga1	Bcell	Endo	0.477228	0.442394
Col5a2	Itgb1	Bcell	Endo	0.477228	0.756344
Col6a1	Itga1	Bcell	Endo	0.38416	0.442394
Col6a1	Itga6	Bcell	Endo	0.38416	0.43055
Col6a1	Itgb1	Bcell	Endo	0.38416	0.756344
Col6a3	Itga1	Bcell	Endo	0.585398	0.442394
Col6a3	Itgb1	Bcell	Endo	0.585398	0.756344
Dkk2	Lrp6	Bcell	Endo	0.522452	0.589082
Ecm1	Cachd1	Bcell	Endo	0.579393	0.275305
Efemp2	Aqp1	Bcell	Endo	0.389478	0.572661
Fgf1	Egfr	Bcell	Endo	0.94371	0.466135
Fgf1	Fgfr2	Bcell	Endo	0.94371	0.544079
Fgf1	Nrp1	Bcell	Endo	0.94371	0.447722
Fn1	Itga6	Bcell	Endo	0.649049	0.43055
Fn1	Itgav	Bcell	Endo	0.649049	0.587734
Fn1	Itgb1	Bcell	Endo	0.649049	0.756344
Fn1	Itgb6	Bcell	Endo	0.649049	0.745539
Fn1	Itgb8	Bcell	Endo	0.649049	0.735647
Fn1	Nt5e	Bcell	Endo	0.649049	0.388669
Fn1	Sdc2	Bcell	Endo	0.649049	0.412414
Gas6	Mertk	Bcell	Endo	0.337567	0.291479
Gnai2	Egfr	Bcell	Endo	0.996886	0.466135
Gnai2	Igf1r	Bcell	Endo	0.996886	1.22293
Gpc3	Cd81	Bcell	Endo	0.285754	0.987554
Gpc3	Igf1r	Bcell	Endo	0.285754	1.22293
Gpi1	Amfr	Bcell	Endo	0.649496	0.318832
Hras	Insr	Bcell	Endo	0.312055	0.420235
Hras	Sdc2	Bcell	Endo	0.312055	0.412414
Hsp90aa1	Egfr	Bcell	Endo	1.09347	0.466135
Hspg2	Itgb1	Bcell	Endo	0.605613	0.756344
Lama2	Itga1	Bcell	Endo	0.851048	0.442394
Lama2	Itga6	Bcell	Endo	0.851048	0.43055
Lama2	Itgb1	Bcell	Endo	0.851048	0.756344
Lama4	Itga6	Bcell	Endo	0.558154	0.43055
Lama4	Itgav	Bcell	Endo	0.558154	0.587734
Lama4	Itgb1	Bcell	Endo	0.558154	0.756344
Lama5	Bcam	Bcell	Endo	0.704197	0.293016
Lama5	Itga6	Bcell	Endo	0.704197	0.43055
Lama5	Itgb1	Bcell	Endo	0.704197	0.756344
Lamc1	Itga1	Bcell	Endo	0.91018	0.442394
Lamc1	Itga6	Bcell	Endo	0.91018	0.43055
Lamc1	Itgav	Bcell	Endo	0.91018	0.587734
Lamc1	Itgb1	Bcell	Endo	0.91018	0.756344
Lin7c	Abca1	Bcell	Endo	0.27246	0.292013
Lpl	Lrp2	Bcell	Endo	0.280175	2.06725
Lrpap1	Lrp2	Bcell	Endo	0.341435	2.06725
Lrpap1	Sorl1	Bcell	Endo	0.341435	0.248975
Mdk	Itga6	Bcell	Endo	0.292559	0.43055
Mdk	Itgb1	Bcell	Endo	0.292559	0.756344
Mdk	Lrp2	Bcell	Endo	0.292559	2.06725
Mdk	Sdc4	Bcell	Endo	0.292559	0.853905
Mfge8	Itgav	Bcell	Endo	1.16728	0.587734
Ngf	Kidins220	Bcell	Endo	0.899592	0.608159
Ngf	Maged1	Bcell	Endo	0.899592	0.25519
Nid1	Itgav	Bcell	Endo	0.298407	0.587734
Nid1	Itgb1	Bcell	Endo	0.298407	0.756344
Nid1	Ptprf	Bcell	Endo	0.298407	0.421079
Npnt	Itgb1	Bcell	Endo	0.24147	0.756344
Pgf	Nrp1	Bcell	Endo	0.25286	0.447722
Ren1	Atp6ap2	Bcell	Endo	0.808177	0.336715
Sema5a	Met	Bcell	Endo	1.08887	0.536006
Sorbs1	Insr	Bcell	Endo	1.73516	0.420235
Sorbs1	Itga1	Bcell	Endo	1.73516	0.442394
Tgfb2	Tgfbr1	Bcell	Endo	0.599261	0.321116
Tgfb2	Tgfbr2	Bcell	Endo	0.599261	0.447781
Tgfb3	Tgfbr1	Bcell	Endo	0.330529	0.321116
Tgfb3	Tgfbr2	Bcell	Endo	0.330529	0.447781
Tgm2	Itgb1	Bcell	Endo	0.343468	0.756344
Tgm2	Sdc4	Bcell	Endo	0.343468	0.853905
Thbs1	Cd36	Bcell	Endo	0.571857	0.721312
Thbs1	Cd47	Bcell	Endo	0.571857	0.629581
Thbs1	Itga6	Bcell	Endo	0.571857	0.43055
Thbs1	Itgb1	Bcell	Endo	0.571857	0.756344
Thbs1	Sdc4	Bcell	Endo	0.571857	0.853905
Timp2	Itgb1	Bcell	Endo	0.836375	0.756344
Adam17	Erbb4	Bcell	Fibro1	0.383362	1.24332
Adam17	Itgb1	Bcell	Fibro1	0.383362	1.09056
Adam9	Itga3	Bcell	Fibro1	0.457853	0.27408
Adam9	Itga6	Bcell	Fibro1	0.457853	1.0605
Adam9	Itgav	Bcell	Fibro1	0.457853	1.24561
Adam9	Itgb1	Bcell	Fibro1	0.457853	1.09056
Adam9	Itgb5	Bcell	Fibro1	0.457853	0.317106
Angpt1	Itgb1	Bcell	Fibro1	0.293973	1.09056
Anxa1	Egfr	Bcell	Fibro1	0.661744	0.310796
App	Cd74	Bcell	Fibro1	1.70177	1.12874
App	Ncstn	Bcell	Fibro1	1.70177	0.32576
App	Tnfrsf21	Bcell	Fibro1	1.70177	0.258835
Arf1	Insr	Bcell	Fibro1	0.689102	0.534154
Bmp6	Acvr1	Bcell	Fibro1	0.259913	0.272435
Bmp6	Acvr2a	Bcell	Fibro1	0.259913	0.34486
Bmp6	Bmpr1a	Bcell	Fibro1	0.259913	0.642441
Bmp6	Bmpr1b	Bcell	Fibro1	0.259913	1.40175
Bmp6	Bmpr2	Bcell	Fibro1	0.259913	0.765014
Calm1	Abca1	Bcell	Fibro1	1.56884	0.450014
Calm1	Aqp6	Bcell	Fibro1	1.56884	0.467722
Calm1	Egfr	Bcell	Fibro1	1.56884	0.310796
Calm1	Insr	Bcell	Fibro1	1.56884	0.534154
Calm1	Kcnq1	Bcell	Fibro1	1.56884	0.940504
Calm1	Pde1a	Bcell	Fibro1	1.56884	1.58255
Calm1	Pde1c	Bcell	Fibro1	1.56884	0.694684
Calm1	Ptpra	Bcell	Fibro1	1.56884	0.482884
Calm2	Abca1	Bcell	Fibro1	1.76508	0.450014
Calm2	Aqp6	Bcell	Fibro1	1.76508	0.467722
Calm2	Egfr	Bcell	Fibro1	1.76508	0.310796
Calm2	Insr	Bcell	Fibro1	1.76508	0.534154
Calm2	Kcnq1	Bcell	Fibro1	1.76508	0.940504
Calm2	Pde1a	Bcell	Fibro1	1.76508	1.58255
Calm2	Pde1c	Bcell	Fibro1	1.76508	0.694684
Calm3	Abca1	Bcell	Fibro1	0.739978	0.450014
Calm3	Aqp6	Bcell	Fibro1	0.739978	0.467722
Calm3	Egfr	Bcell	Fibro1	0.739978	0.310796
Calm3	Insr	Bcell	Fibro1	0.739978	0.534154
Calm3	Kcnq1	Bcell	Fibro1	0.739978	0.940504
Calm3	Pde1a	Bcell	Fibro1	0.739978	1.58255
Calm3	Pde1c	Bcell	Fibro1	0.739978	0.694684
Calr	Itga3	Bcell	Fibro1	0.823113	0.27408
Calr	Itgav	Bcell	Fibro1	0.823113	1.24561
Col18a1	Itgb1	Bcell	Fibro1	1.89441	1.09056
Col1a1	Cd44	Bcell	Fibro1	0.450429	0.282516
Col1a1	Ddr1	Bcell	Fibro1	0.450429	0.588073
Col1a1	Itga1	Bcell	Fibro1	0.450429	0.25124
Col1a1	Itgav	Bcell	Fibro1	0.450429	1.24561
Col1a1	Itgb1	Bcell	Fibro1	0.450429	1.09056
Col1a2	Cd44	Bcell	Fibro1	0.837367	0.282516
Col1a2	Itga1	Bcell	Fibro1	0.837367	0.25124
Col1a2	Itgav	Bcell	Fibro1	0.837367	1.24561
Col1a2	Itgb1	Bcell	Fibro1	0.837367	1.09056
Col3a1	Ddr1	Bcell	Fibro1	0.609757	0.588073
Col3a1	Itgb1	Bcell	Fibro1	0.609757	1.09056
Col4a1	Cd47	Bcell	Fibro1	1.80971	0.875623
Col4a1	Itga1	Bcell	Fibro1	1.80971	0.25124
Col4a1	Itgav	Bcell	Fibro1	1.80971	1.24561
Col4a1	Itgb1	Bcell	Fibro1	1.80971	1.09056
Col4a5	Cd47	Bcell	Fibro1	0.737876	0.875623
Col4a5	Itga1	Bcell	Fibro1	0.737876	0.25124
Col4a5	Itgav	Bcell	Fibro1	0.737876	1.24561
Col4a5	Itgb1	Bcell	Fibro1	0.737876	1.09056
Col4a6	Cd47	Bcell	Fibro1	0.427323	0.875623
Col4a6	Itga1	Bcell	Fibro1	0.427323	0.25124
Col4a6	Itgav	Bcell	Fibro1	0.427323	1.24561
Col4a6	Itgb1	Bcell	Fibro1	0.427323	1.09056
Col5a2	Ddr1	Bcell	Fibro1	0.477228	0.588073
Col5a2	Itga1	Bcell	Fibro1	0.477228	0.25124
Col5a2	Itgb1	Bcell	Fibro1	0.477228	1.09056
Col6a1	Itga1	Bcell	Fibro1	0.38416	0.25124
Col6a1	Itga6	Bcell	Fibro1	0.38416	1.0605
Col6a1	Itgb1	Bcell	Fibro1	0.38416	1.09056
Col6a3	Itga1	Bcell	Fibro1	0.585398	0.25124
Col6a3	Itgb1	Bcell	Fibro1	0.585398	1.09056
Dkk2	Lrp6	Bcell	Fibro1	0.522452	0.540898
Ecm1	Cachd1	Bcell	Fibro1	0.579393	0.269503
Fgf1	Cd44	Bcell	Fibro1	0.94371	0.282516
Fgf1	Egfr	Bcell	Fibro1	0.94371	0.310796
Fgf1	Fgfr2	Bcell	Fibro1	0.94371	0.960365
Fgf1	Nrp1	Bcell	Fibro1	0.94371	0.274236
Fn1	Cd44	Bcell	Fibro1	0.649049	0.282516
Fn1	Itga3	Bcell	Fibro1	0.649049	0.27408
Fn1	Itga6	Bcell	Fibro1	0.649049	1.0605
Fn1	Itgav	Bcell	Fibro1	0.649049	1.24561
Fn1	Itgb1	Bcell	Fibro1	0.649049	1.09056
Fn1	Itgb6	Bcell	Fibro1	0.649049	0.833592
Fn1	Sdc2	Bcell	Fibro1	0.649049	0.315417
Gdf11	Acvr2a	Bcell	Fibro1	0.332236	0.34486
Gnai2	Egfr	Bcell	Fibro1	0.996886	0.310796
Gnai2	Igf1r	Bcell	Fibro1	0.996886	0.724701
Gpc3	Cd81	Bcell	Fibro1	0.285754	0.921262
Gpc3	Igf1r	Bcell	Fibro1	0.285754	0.724701
Gpi1	Amfr	Bcell	Fibro1	0.649496	0.309286
Hras	Insr	Bcell	Fibro1	0.312055	0.534154
Hras	Sdc2	Bcell	Fibro1	0.312055	0.315417
Hsp90aa1	Egfr	Bcell	Fibro1	1.09347	0.310796
Hspg2	Itgb1	Bcell	Fibro1	0.605613	1.09056
Hspg2	Ptprs	Bcell	Fibro1	0.605613	0.398413
Hspg2	Sdc1	Bcell	Fibro1	0.605613	0.275328
Inhba	Acvr1	Bcell	Fibro1	0.359964	0.272435
Inhba	Acvr2a	Bcell	Fibro1	0.359964	0.34486
Kitl	Kit	Bcell	Fibro1	1.05001	0.716775
Lama2	Itga1	Bcell	Fibro1	0.851048	0.25124
Lama2	Itga3	Bcell	Fibro1	0.851048	0.27408
Lama2	Itga6	Bcell	Fibro1	0.851048	1.0605
Lama2	Itgb1	Bcell	Fibro1	0.851048	1.09056
Lama4	Itga3	Bcell	Fibro1	0.558154	0.27408
Lama4	Itga6	Bcell	Fibro1	0.558154	1.0605
Lama4	Itgav	Bcell	Fibro1	0.558154	1.24561
Lama4	Itgb1	Bcell	Fibro1	0.558154	1.09056
Lama5	Bcam	Bcell	Fibro1	0.704197	0.807904
Lama5	Itga3	Bcell	Fibro1	0.704197	0.27408
Lama5	Itga6	Bcell	Fibro1	0.704197	1.0605
Lama5	Itgb1	Bcell	Fibro1	0.704197	1.09056
Lama5	Sdc1	Bcell	Fibro1	0.704197	0.275328
Lamc1	Itga1	Bcell	Fibro1	0.91018	0.25124
Lamc1	Itga3	Bcell	Fibro1	0.91018	0.27408
Lamc1	Itga6	Bcell	Fibro1	0.91018	1.0605
Lamc1	Itgav	Bcell	Fibro1	0.91018	1.24561
Lamc1	Itgb1	Bcell	Fibro1	0.91018	1.09056
Lin7c	Abca1	Bcell	Fibro1	0.27246	0.450014
Lpl	Cd44	Bcell	Fibro1	0.280175	0.282516
Lpl	Sdc1	Bcell	Fibro1	0.280175	0.275328
Lrpap1	Sorl1	Bcell	Fibro1	0.341435	0.80413
Lrpap1	Sort1	Bcell	Fibro1	0.341435	0.402806
Ltbp1	Itgb5	Bcell	Fibro1	2.16917	0.317106
Ltbp3	Itgb5	Bcell	Fibro1	0.292404	0.317106
Mdk	Itga6	Bcell	Fibro1	0.292559	1.0605
Mdk	Itgb1	Bcell	Fibro1	0.292559	1.09056
Mdk	Sdc1	Bcell	Fibro1	0.292559	0.275328
Mdk	Sdc4	Bcell	Fibro1	0.292559	1.40452
Mdk	Tspan1	Bcell	Fibro1	0.292559	0.575789
Mfge8	Itgav	Bcell	Fibro1	1.16728	1.24561
Ngf	Kidins220	Bcell	Fibro1	0.899592	0.661407
Ngf	Maged1	Bcell	Fibro1	0.899592	0.404667
Ngf	Sort1	Bcell	Fibro1	0.899592	0.402806
Nid1	Itga3	Bcell	Fibro1	0.298407	0.27408
Nid1	Itgav	Bcell	Fibro1	0.298407	1.24561
Nid1	Itgb1	Bcell	Fibro1	0.298407	1.09056
Nid1	Ptprf	Bcell	Fibro1	0.298407	0.648334
Npnt	Itgb1	Bcell	Fibro1	0.24147	1.09056
Ntn1	Neo1	Bcell	Fibro1	0.273952	0.363776
Pgf	Nrp1	Bcell	Fibro1	0.25286	0.274236
Pkm	Cd44	Bcell	Fibro1	0.763552	0.282516
Psap	Celsr1	Bcell	Fibro1	0.83577	0.32389
Psap	Sort1	Bcell	Fibro1	0.83577	0.402806
Ren1	Atp6ap2	Bcell	Fibro1	0.808177	0.794407
Sema5a	Met	Bcell	Fibro1	1.08887	1.08747
Slit2	Sdc1	Bcell	Fibro1	0.253084	0.275328
Sorbs1	Insr	Bcell	Fibro1	1.73516	0.534154
Sorbs1	Itga1	Bcell	Fibro1	1.73516	0.25124
Sorbs1	Itgb5	Bcell	Fibro1	1.73516	0.317106
Tgfb2	Acvr1	Bcell	Fibro1	0.599261	0.272435
Tgfb2	Tgfbr1	Bcell	Fibro1	0.599261	0.820464
Tgfb2	Tgfbr2	Bcell	Fibro1	0.599261	0.331068
Tgfb3	Tgfbr1	Bcell	Fibro1	0.330529	0.820464
Tgfb3	Tgfbr2	Bcell	Fibro1	0.330529	0.331068
Tgm2	Itgb1	Bcell	Fibro1	0.343468	1.09056
Tgm2	Sdc4	Bcell	Fibro1	0.343468	1.40452
Thbs1	Cd47	Bcell	Fibro1	0.571857	0.875623
Thbs1	Itga3	Bcell	Fibro1	0.571857	0.27408
Thbs1	Itga6	Bcell	Fibro1	0.571857	1.0605
Thbs1	Itgb1	Bcell	Fibro1	0.571857	1.09056
Thbs1	Sdc1	Bcell	Fibro1	0.571857	0.275328
Thbs1	Sdc4	Bcell	Fibro1	0.571857	1.40452
Timp2	Itga3	Bcell	Fibro1	0.836375	0.27408
Timp2	Itgb1	Bcell	Fibro1	0.836375	1.09056
Vim	Cd44	Bcell	Fibro1	1.70892	0.282516
Adam10	Axl	Bcell	Fibro2	0.314728	0.28806
Adam17	Erbb4	Bcell	Fibro2	0.383362	0.510442
Adam17	Itgb1	Bcell	Fibro2	0.383362	1.98301
Adam9	Itga3	Bcell	Fibro2	0.457853	1.09339
Adam9	Itgav	Bcell	Fibro2	0.457853	0.875252
Adam9	Itgb1	Bcell	Fibro2	0.457853	1.98301
Adam9	Itgb5	Bcell	Fibro2	0.457853	1.82493
Angpt1	Itgb1	Bcell	Fibro2	0.293973	1.98301
App	Cd74	Bcell	Fibro2	1.70177	0.638632
App	Ncstn	Bcell	Fibro2	1.70177	0.30614
App	Tnfrsf21	Bcell	Fibro2	1.70177	0.525844
Bmp6	Bmpr1a	Bcell	Fibro2	0.259913	0.777703
Bmp6	Bmpr2	Bcell	Fibro2	0.259913	0.610103
Calm1	Mylk	Bcell	Fibro2	1.56884	1.59551
Calm1	Ptpra	Bcell	Fibro2	1.56884	0.503008
Calm2	Mylk	Bcell	Fibro2	1.76508	1.59551
Calm3	Mylk	Bcell	Fibro2	0.739978	1.59551
Calr	Itga3	Bcell	Fibro2	0.823113	1.09339
Calr	Itgav	Bcell	Fibro2	0.823113	0.875252
Col18a1	Itgb1	Bcell	Fibro2	1.89441	1.98301
Col1a1	Ddr1	Bcell	Fibro2	0.450429	0.637125
Col1a1	Itga2	Bcell	Fibro2	0.450429	0.242179
Col1a1	Itgav	Bcell	Fibro2	0.450429	0.875252
Col1a1	Itgb1	Bcell	Fibro2	0.450429	1.98301
Col1a2	Itga2	Bcell	Fibro2	0.837367	0.242179
Col1a2	Itgav	Bcell	Fibro2	0.837367	0.875252
Col1a2	Itgb1	Bcell	Fibro2	0.837367	1.98301
Col3a1	Ddr1	Bcell	Fibro2	0.609757	0.637125
Col3a1	Itga2	Bcell	Fibro2	0.609757	0.242179
Col3a1	Itgb1	Bcell	Fibro2	0.609757	1.98301
Col4a1	Cd47	Bcell	Fibro2	1.80971	0.536127
Col4a1	Itga2	Bcell	Fibro2	1.80971	0.242179
Col4a1	Itgav	Bcell	Fibro2	1.80971	0.875252
Col4a1	Itgb1	Bcell	Fibro2	1.80971	1.98301
Col4a1	Itgb8	Bcell	Fibro2	1.80971	0.44877
Col4a5	Cd47	Bcell	Fibro2	0.737876	0.536127
Col4a5	Itga2	Bcell	Fibro2	0.737876	0.242179
Col4a5	Itgav	Bcell	Fibro2	0.737876	0.875252
Col4a5	Itgb1	Bcell	Fibro2	0.737876	1.98301
Col4a6	Cd47	Bcell	Fibro2	0.427323	0.536127
Col4a6	Itga2	Bcell	Fibro2	0.427323	0.242179
Col4a6	Itgav	Bcell	Fibro2	0.427323	0.875252
Col4a6	Itgb1	Bcell	Fibro2	0.427323	1.98301
Col5a2	Ddr1	Bcell	Fibro2	0.477228	0.637125
Col5a2	Itgb1	Bcell	Fibro2	0.477228	1.98301
Col6a1	Itga2	Bcell	Fibro2	0.38416	0.242179
Col6a1	Itgb1	Bcell	Fibro2	0.38416	1.98301
Col6a3	Itga2	Bcell	Fibro2	0.585398	0.242179
Col6a3	Itgb1	Bcell	Fibro2	0.585398	1.98301
Dkk2	Lrp6	Bcell	Fibro2	0.522452	0.614219
Efnb2	Ephb1	Bcell	Fibro2	0.302112	0.496814
Fgf1	Fgfr1	Bcell	Fibro2	0.94371	0.737719
Fgf1	Fgfr2	Bcell	Fibro2	0.94371	0.774494
Fgf1	Nrp1	Bcell	Fibro2	0.94371	0.867265
Fn1	Itga2	Bcell	Fibro2	0.649049	0.242179
Fn1	Itga3	Bcell	Fibro2	0.649049	1.09339
Fn1	Itgav	Bcell	Fibro2	0.649049	0.875252
Fn1	Itgb1	Bcell	Fibro2	0.649049	1.98301
Fn1	Itgb8	Bcell	Fibro2	0.649049	0.44877
Fn1	Sdc2	Bcell	Fibro2	0.649049	0.890698
Gas6	Axl	Bcell	Fibro2	0.337567	0.28806
Gas6	Mertk	Bcell	Fibro2	0.337567	1.94811
Gnai2	Adcy1	Bcell	Fibro2	0.996886	0.654137
Gnai2	F2r	Bcell	Fibro2	0.996886	0.371159
Gnai2	Igf1r	Bcell	Fibro2	0.996886	0.9741
Gnas	Adcy1	Bcell	Fibro2	2.07869	0.654137
Gpc3	Cd81	Bcell	Fibro2	0.285754	1.9942
Gpc3	Igf1r	Bcell	Fibro2	0.285754	0.9741
Gpi1	Amfr	Bcell	Fibro2	0.649496	0.312058
Hras	Sdc2	Bcell	Fibro2	0.312055	0.890698
Hsp90b1	Tlr7	Bcell	Fibro2	1.05629	0.262394
Hspg2	Itga2	Bcell	Fibro2	0.605613	0.242179
Hspg2	Itgb1	Bcell	Fibro2	0.605613	1.98301
Inhba	Bambi	Bcell	Fibro2	0.359964	0.274101
Inhba	Tgfbr3	Bcell	Fibro2	0.359964	0.846053
Jag1	Notch2	Bcell	Fibro2	0.660593	0.277676
Lama2	Itga2	Bcell	Fibro2	0.851048	0.242179
Lama2	Itga3	Bcell	Fibro2	0.851048	1.09339
Lama2	Itgb1	Bcell	Fibro2	0.851048	1.98301
Lama4	Itga3	Bcell	Fibro2	0.558154	1.09339
Lama4	Itgav	Bcell	Fibro2	0.558154	0.875252
Lama4	Itgb1	Bcell	Fibro2	0.558154	1.98301
Lama5	Bcam	Bcell	Fibro2	0.704197	1.39746
Lama5	Itga2	Bcell	Fibro2	0.704197	0.242179
Lama5	Itga3	Bcell	Fibro2	0.704197	1.09339
Lama5	Itgb1	Bcell	Fibro2	0.704197	1.98301
Lamc1	Itga2	Bcell	Fibro2	0.91018	0.242179
Lamc1	Itga3	Bcell	Fibro2	0.91018	1.09339
Lamc1	Itgav	Bcell	Fibro2	0.91018	0.875252
Lamc1	Itgb1	Bcell	Fibro2	0.91018	1.98301
Ltbp1	Itgb5	Bcell	Fibro2	2.16917	1.82493
Ltbp3	Itgb5	Bcell	Fibro2	0.292404	1.82493
Mdk	Itgb1	Bcell	Fibro2	0.292559	1.98301
Mdk	Ptprb	Bcell	Fibro2	0.292559	0.29008
Mdk	Sdc4	Bcell	Fibro2	0.292559	2.68014
Mfge8	Itgav	Bcell	Fibro2	1.16728	0.875252
Ngf	Kidins220	Bcell	Fibro2	0.899592	0.48232
Ngf	Maged1	Bcell	Fibro2	0.899592	0.362743
Nid1	Itga3	Bcell	Fibro2	0.298407	1.09339
Nid1	Itgav	Bcell	Fibro2	0.298407	0.875252
Nid1	Itgb1	Bcell	Fibro2	0.298407	1.98301
Npnt	Itgb1	Bcell	Fibro2	0.24147	1.98301
Ntf3	Ntrk3	Bcell	Fibro2	0.402187	0.80804
Ntn1	Neo1	Bcell	Fibro2	0.273952	0.291965
Ntn1	Unc5c	Bcell	Fibro2	0.273952	0.675337
Pgf	Nrp1	Bcell	Fibro2	0.25286	0.867265
Pros1	Axl	Bcell	Fibro2	0.322192	0.28806
Ren1	Atp6ap2	Bcell	Fibro2	0.808177	0.406515
Slit2	Robo2	Bcell	Fibro2	0.253084	2.28336
Slit3	Robo2	Bcell	Fibro2	3.06686	2.28336
Sorbs1	Itgb5	Bcell	Fibro2	1.73516	1.82493
Tgfb2	Tgfbr2	Bcell	Fibro2	0.599261	0.349446
Tgfb2	Tgfbr3	Bcell	Fibro2	0.599261	0.846053
Tgfb3	Tgfbr2	Bcell	Fibro2	0.330529	0.349446
Tgfb3	Tgfbr3	Bcell	Fibro2	0.330529	0.846053
Tgm2	Itgb1	Bcell	Fibro2	0.343468	1.98301
Tgm2	Sdc4	Bcell	Fibro2	0.343468	2.68014
Thbs1	Cd47	Bcell	Fibro2	0.571857	0.536127
Thbs1	Itga3	Bcell	Fibro2	0.571857	1.09339
Thbs1	Itgb1	Bcell	Fibro2	0.571857	1.98301
Thbs1	Sdc4	Bcell	Fibro2	0.571857	2.68014
Timp2	Itga3	Bcell	Fibro2	0.836375	1.09339
Timp2	Itgb1	Bcell	Fibro2	0.836375	1.98301
Tnfsf12	Tnfrsf12a	Bcell	Fibro2	0.274448	0.283867
Adam17	Itga5	Bcell	Fibro3	0.383362	0.286169
Adam17	Itgb1	Bcell	Fibro3	0.383362	0.561301
Adam17	Notch1	Bcell	Fibro3	0.383362	0.512005
Adam9	Itgav	Bcell	Fibro3	0.457853	0.362773
Adam9	Itgb1	Bcell	Fibro3	0.457853	0.561301
Agrn	Atp1a3	Bcell	Fibro3	0.300026	0.366047
Angpt1	Itga5	Bcell	Fibro3	0.293973	0.286169
Angpt1	Itgb1	Bcell	Fibro3	0.293973	0.561301
Anxa1	Fpr1	Bcell	Fibro3	0.661744	0.258351
App	Cd74	Bcell	Fibro3	1.70177	0.605007
App	Lrp1	Bcell	Fibro3	1.70177	0.338781
Arf1	Insr	Bcell	Fibro3	0.689102	0.397195
Bgn	Tlr2	Bcell	Fibro3	1.1207	0.281584
Bgn	Tlr4	Bcell	Fibro3	1.1207	0.684933
Bmp6	Bmpr2	Bcell	Fibro3	0.259913	0.322664
Calm1	Abca1	Bcell	Fibro3	1.56884	0.485433
Calm1	Fas	Bcell	Fibro3	1.56884	0.357303
Calm1	Insr	Bcell	Fibro3	1.56884	0.397195
Calm1	Sell	Bcell	Fibro3	1.56884	0.767935
Calm2	Abca1	Bcell	Fibro3	1.76508	0.485433
Calm2	Insr	Bcell	Fibro3	1.76508	0.397195
Calm2	Sell	Bcell	Fibro3	1.76508	0.767935
Calm3	Abca1	Bcell	Fibro3	0.739978	0.485433
Calm3	Insr	Bcell	Fibro3	0.739978	0.397195
Calm3	Sell	Bcell	Fibro3	0.739978	0.767935
Calr	Itgav	Bcell	Fibro3	0.823113	0.362773
Calr	Lrp1	Bcell	Fibro3	0.823113	0.338781
Col18a1	Itga5	Bcell	Fibro3	1.89441	0.286169
Col18a1	Itgb1	Bcell	Fibro3	1.89441	0.561301
Col1a1	Cd44	Bcell	Fibro3	0.450429	2.20157
Col1a1	Itga5	Bcell	Fibro3	0.450429	0.286169
Col1a1	Itgav	Bcell	Fibro3	0.450429	0.362773
Col1a1	Itgb1	Bcell	Fibro3	0.450429	0.561301
Col1a2	Cd44	Bcell	Fibro3	0.837367	2.20157
Col1a2	Itgav	Bcell	Fibro3	0.837367	0.362773
Col1a2	Itgb1	Bcell	Fibro3	0.837367	0.561301
Col3a1	Itgb1	Bcell	Fibro3	0.609757	0.561301
Col4a1	Cd47	Bcell	Fibro3	1.80971	1.20152
Col4a1	Itgav	Bcell	Fibro3	1.80971	0.362773
Col4a1	Itgb1	Bcell	Fibro3	1.80971	0.561301
Col4a5	Cd47	Bcell	Fibro3	0.737876	1.20152
Col4a5	Itgav	Bcell	Fibro3	0.737876	0.362773
Col4a5	Itgb1	Bcell	Fibro3	0.737876	0.561301
Col4a6	Cd47	Bcell	Fibro3	0.427323	1.20152
Col4a6	Itgav	Bcell	Fibro3	0.427323	0.362773
Col4a6	Itgb1	Bcell	Fibro3	0.427323	0.561301
Col5a2	Itgb1	Bcell	Fibro3	0.477228	0.561301
Col6a1	Itgb1	Bcell	Fibro3	0.38416	0.561301
Col6a3	Itgb1	Bcell	Fibro3	0.585398	0.561301
Fgf1	Cd44	Bcell	Fibro3	0.94371	2.20157
Fgf1	Fgfr2	Bcell	Fibro3	0.94371	0.517766
Fn1	C5ar1	Bcell	Fibro3	0.649049	1.26797
Fn1	Cd44	Bcell	Fibro3	0.649049	2.20157
Fn1	Itga4	Bcell	Fibro3	0.649049	0.814163
Fn1	Itga5	Bcell	Fibro3	0.649049	0.286169
Fn1	Itgav	Bcell	Fibro3	0.649049	0.362773
Fn1	Itgb1	Bcell	Fibro3	0.649049	0.561301
Fn1	Plaur	Bcell	Fibro3	0.649049	0.736411
Gnai2	Adcy7	Bcell	Fibro3	0.996886	0.302182
Gnai2	C5ar1	Bcell	Fibro3	0.996886	1.26797
Gnai2	Cxcr2	Bcell	Fibro3	0.996886	2.15566
Gnai2	Fpr1	Bcell	Fibro3	0.996886	0.258351
Gnai2	Igf1r	Bcell	Fibro3	0.996886	1.93832
Gnai2	P2ry12	Bcell	Fibro3	0.996886	0.570671
Gnas	Adcy7	Bcell	Fibro3	2.07869	0.302182
Gpc3	Cd81	Bcell	Fibro3	0.285754	0.317575
Gpc3	Igf1r	Bcell	Fibro3	0.285754	1.93832
Gpi1	Amfr	Bcell	Fibro3	0.649496	0.466632
Hras	Insr	Bcell	Fibro3	0.312055	0.397195
Hras	Tlr2	Bcell	Fibro3	0.312055	0.281584
Hsp90b1	Lrp1	Bcell	Fibro3	1.05629	0.338781
Hsp90b1	Tlr2	Bcell	Fibro3	1.05629	0.281584
Hsp90b1	Tlr4	Bcell	Fibro3	1.05629	0.684933
Hspg2	Itgb1	Bcell	Fibro3	0.605613	0.561301
Il34	Csf1r	Bcell	Fibro3	0.420123	0.514027
Jag1	Notch1	Bcell	Fibro3	0.660593	0.512005
Jag1	Notch2	Bcell	Fibro3	0.660593	1.22605
Lama2	Itgb1	Bcell	Fibro3	0.851048	0.561301
Lama4	Itgav	Bcell	Fibro3	0.558154	0.362773
Lama4	Itgb1	Bcell	Fibro3	0.558154	0.561301
Lama5	Itgb1	Bcell	Fibro3	0.704197	0.561301
Lamc1	Itgav	Bcell	Fibro3	0.91018	0.362773
Lamc1	Itgb1	Bcell	Fibro3	0.91018	0.561301
Lin7c	Abca1	Bcell	Fibro3	0.27246	0.485433
Lpl	Cd44	Bcell	Fibro3	0.280175	2.20157
Lpl	Lrp1	Bcell	Fibro3	0.280175	0.338781
Lrpap1	Lrp1	Bcell	Fibro3	0.341435	0.338781
Lrpap1	Sorl1	Bcell	Fibro3	0.341435	2.45464
Mdk	Itga4	Bcell	Fibro3	0.292559	0.814163
Mdk	Itgb1	Bcell	Fibro3	0.292559	0.561301
Mdk	Lrp1	Bcell	Fibro3	0.292559	0.338781
Mfge8	Itgav	Bcell	Fibro3	1.16728	0.362773
Ngf	Kidins220	Bcell	Fibro3	0.899592	0.452087
Nid1	Itgav	Bcell	Fibro3	0.298407	0.362773
Nid1	Itgb1	Bcell	Fibro3	0.298407	0.561301
Npnt	Itgb1	Bcell	Fibro3	0.24147	0.561301
Pkm	Cd44	Bcell	Fibro3	0.763552	2.20157
Plat	Lrp1	Bcell	Fibro3	0.432681	0.338781
Psap	Lrp1	Bcell	Fibro3	0.83577	0.338781
Rarres2	Ccrl2	Bcell	Fibro3	0.8619	0.43014
Ren1	Atp6ap2	Bcell	Fibro3	0.808177	0.844604
Rps19	C5ar1	Bcell	Fibro3	1.75764	1.26797
Serpine2	Lrp1	Bcell	Fibro3	1.58801	0.338781
Serping1	Lrp1	Bcell	Fibro3	1.3745	0.338781
Sorbs1	Insr	Bcell	Fibro3	1.73516	0.397195
Tgfb2	Tgfbr1	Bcell	Fibro3	0.599261	1.12247
Tgfb2	Tgfbr2	Bcell	Fibro3	0.599261	0.732077
Tgfb3	Tgfbr1	Bcell	Fibro3	0.330529	1.12247
Tgfb3	Tgfbr2	Bcell	Fibro3	0.330529	0.732077
Tgm2	Itga4	Bcell	Fibro3	0.343468	0.814163
Tgm2	Itgb1	Bcell	Fibro3	0.343468	0.561301
Thbs1	Cd47	Bcell	Fibro3	0.571857	1.20152
Thbs1	Itga4	Bcell	Fibro3	0.571857	0.814163
Thbs1	Itgb1	Bcell	Fibro3	0.571857	0.561301
Thbs1	Lrp1	Bcell	Fibro3	0.571857	0.338781
Timp2	Itgb1	Bcell	Fibro3	0.836375	0.561301
Vasp	Cxcr2	Bcell	Fibro3	0.539436	2.15566
Vim	Cd44	Bcell	Fibro3	1.70892	2.20157
Adam10	Axl	Bcell	frTEC	0.314728	0.473134
Adam17	Itga5	Bcell	frTEC	0.383362	0.310062
Adam17	Itgb1	Bcell	frTEC	0.383362	1.29357
Adam9	Itgav	Bcell	frTEC	0.457853	0.483901
Adam9	Itgb1	Bcell	frTEC	0.457853	1.29357
Adam9	Itgb5	Bcell	frTEC	0.457853	0.257653
Angpt1	Itga5	Bcell	frTEC	0.293973	0.310062
Angpt1	Itgb1	Bcell	frTEC	0.293973	1.29357
App	Cd74	Bcell	frTEC	1.70177	4.76075
App	Lrp1	Bcell	frTEC	1.70177	0.729613
App	Ncstn	Bcell	frTEC	1.70177	0.308482
App	Tnfrsf21	Bcell	frTEC	1.70177	0.369124
Arf1	Insr	Bcell	frTEC	0.689102	0.35191
B2m	Hfe	Bcell	frTEC	0.59026	0.575419
B2m	Klrd1	Bcell	frTEC	0.59026	0.721737
Bmp6	Acvr2a	Bcell	frTEC	0.259913	0.326527
Bmp6	Bmpr2	Bcell	frTEC	0.259913	0.438307
Calm1	Insr	Bcell	frTEC	1.56884	0.35191
Calm1	Kcnn4	Bcell	frTEC	1.56884	0.241115
Calm1	Ptpra	Bcell	frTEC	1.56884	0.608091
Calm2	Insr	Bcell	frTEC	1.76508	0.35191
Calm3	Insr	Bcell	frTEC	0.739978	0.35191
Calr	Itgav	Bcell	frTEC	0.823113	0.483901
Calr	Lrp1	Bcell	frTEC	0.823113	0.729613
Col18a1	Itga5	Bcell	frTEC	1.89441	0.310062
Col18a1	Itgb1	Bcell	frTEC	1.89441	1.29357
Col1a1	Cd44	Bcell	frTEC	0.450429	1.11538
Col1a1	Ddr1	Bcell	frTEC	0.450429	0.311285
Col1a1	Itga5	Bcell	frTEC	0.450429	0.310062
Col1a1	Itgav	Bcell	frTEC	0.450429	0.483901
Col1a1	Itgb1	Bcell	frTEC	0.450429	1.29357
Col1a2	Cd44	Bcell	frTEC	0.837367	1.11538
Col1a2	Itgav	Bcell	frTEC	0.837367	0.483901
Col1a2	Itgb1	Bcell	frTEC	0.837367	1.29357
Col3a1	Ddr1	Bcell	frTEC	0.609757	0.311285
Col3a1	Itgb1	Bcell	frTEC	0.609757	1.29357
Col4a1	Cd47	Bcell	frTEC	1.80971	1.72068
Col4a1	Itgav	Bcell	frTEC	1.80971	0.483901
Col4a1	Itgb1	Bcell	frTEC	1.80971	1.29357
Col4a5	Cd47	Bcell	frTEC	0.737876	1.72068
Col4a5	Itgav	Bcell	frTEC	0.737876	0.483901
Col4a5	Itgb1	Bcell	frTEC	0.737876	1.29357
Col4a6	Cd47	Bcell	frTEC	0.427323	1.72068
Col4a6	Itgav	Bcell	frTEC	0.427323	0.483901
Col4a6	Itgb1	Bcell	frTEC	0.427323	1.29357
Col5a2	Ddr1	Bcell	frTEC	0.477228	0.311285
Col5a2	Itgb1	Bcell	frTEC	0.477228	1.29357
Col6a1	Itgb1	Bcell	frTEC	0.38416	1.29357
Col6a3	Itgb1	Bcell	frTEC	0.585398	1.29357
Dkk2	Lrp6	Bcell	frTEC	0.522452	0.273688
Fgf1	Cd44	Bcell	frTEC	0.94371	1.11538
Fgf1	Fgfr1	Bcell	frTEC	0.94371	0.35631
Fgf1	Fgfr2	Bcell	frTEC	0.94371	0.484871
Fgf1	Nrp1	Bcell	frTEC	0.94371	0.600351
Fn1	Cd44	Bcell	frTEC	0.649049	1.11538
Fn1	Itga4	Bcell	frTEC	0.649049	1.3142
Fn1	Itga5	Bcell	frTEC	0.649049	0.310062
Fn1	Itgav	Bcell	frTEC	0.649049	0.483901
Fn1	Itgb1	Bcell	frTEC	0.649049	1.29357
Fn1	Itgb7	Bcell	frTEC	0.649049	0.825791
Fn1	Plaur	Bcell	frTEC	0.649049	0.3198
Gas6	Axl	Bcell	frTEC	0.337567	0.473134
Gdf11	Acvr2a	Bcell	frTEC	0.332236	0.326527
Gnai2	Adcy7	Bcell	frTEC	0.996886	0.686609
Gnai2	Ccr5	Bcell	frTEC	0.996886	0.586177
Gnai2	Igf1r	Bcell	frTEC	0.996886	0.322401
Gnas	Adcy7	Bcell	frTEC	2.07869	0.686609
Gpc3	Cd81	Bcell	frTEC	0.285754	0.28251
Gpc3	Igf1r	Bcell	frTEC	0.285754	0.322401
Gpi1	Amfr	Bcell	frTEC	0.649496	0.34761
Hras	Insr	Bcell	frTEC	0.312055	0.35191
Hsp90b1	Lrp1	Bcell	frTEC	1.05629	0.729613
Hspg2	Itgb1	Bcell	frTEC	0.605613	1.29357
Hspg2	Ptprs	Bcell	frTEC	0.605613	0.296198
Il34	Csf1r	Bcell	frTEC	0.420123	0.932597
Inhba	Acvr2a	Bcell	frTEC	0.359964	0.326527
Jag1	Notch2	Bcell	frTEC	0.660593	0.963271
Lama2	Itgb1	Bcell	frTEC	0.851048	1.29357
Lama4	Itgav	Bcell	frTEC	0.558154	0.483901
Lama4	Itgb1	Bcell	frTEC	0.558154	1.29357
Lama5	Itgb1	Bcell	frTEC	0.704197	1.29357
Lamc1	Itgav	Bcell	frTEC	0.91018	0.483901
Lamc1	Itgb1	Bcell	frTEC	0.91018	1.29357
Lpl	Cd44	Bcell	frTEC	0.280175	1.11538
Lpl	Lrp1	Bcell	frTEC	0.280175	0.729613
Lrpap1	Ldlr	Bcell	frTEC	0.341435	0.435223
Lrpap1	Lrp1	Bcell	frTEC	0.341435	0.729613
Lrpap1	Sorl1	Bcell	frTEC	0.341435	0.547937
Ltbp1	Itgb5	Bcell	frTEC	2.16917	0.257653
Ltbp3	Itgb5	Bcell	frTEC	0.292404	0.257653
Mdk	Itga4	Bcell	frTEC	0.292559	1.3142
Mdk	Itgb1	Bcell	frTEC	0.292559	1.29357
Mdk	Lrp1	Bcell	frTEC	0.292559	0.729613
Mdk	Sdc3	Bcell	frTEC	0.292559	0.463349
Mfge8	Itgav	Bcell	frTEC	1.16728	0.483901
Ngf	Kidins220	Bcell	frTEC	0.899592	0.421345
Nid1	Itgav	Bcell	frTEC	0.298407	0.483901
Nid1	Itgb1	Bcell	frTEC	0.298407	1.29357
Npnt	Itgb1	Bcell	frTEC	0.24147	1.29357
Pgf	Nrp1	Bcell	frTEC	0.25286	0.600351
Pkm	Cd44	Bcell	frTEC	0.763552	1.11538
Plat	Lrp1	Bcell	frTEC	0.432681	0.729613
Pros1	Axl	Bcell	frTEC	0.322192	0.473134
Psap	Lrp1	Bcell	frTEC	0.83577	0.729613
Ren1	Atp6ap2	Bcell	frTEC	0.808177	0.633584
Serpine2	Lrp1	Bcell	frTEC	1.58801	0.729613
Serping1	Lrp1	Bcell	frTEC	1.3745	0.729613
Sorbs1	Insr	Bcell	frTEC	1.73516	0.35191
Sorbs1	Itgb5	Bcell	frTEC	1.73516	0.257653
Tgfb2	Tgfbr1	Bcell	frTEC	0.599261	0.578086
Tgfb2	Tgfbr2	Bcell	frTEC	0.599261	0.511307
Tgfb3	Tgfbr1	Bcell	frTEC	0.330529	0.578086
Tgfb3	Tgfbr2	Bcell	frTEC	0.330529	0.511307
Tgm2	Itga4	Bcell	frTEC	0.343468	1.3142
Tgm2	Itgb1	Bcell	frTEC	0.343468	1.29357
Thbs1	Cd47	Bcell	frTEC	0.571857	1.72068
Thbs1	Itga4	Bcell	frTEC	0.571857	1.3142
Thbs1	Itgb1	Bcell	frTEC	0.571857	1.29357
Thbs1	Lrp1	Bcell	frTEC	0.571857	0.729613
Thbs1	Scarb1	Bcell	frTEC	0.571857	0.266053
Timp2	Itgb1	Bcell	frTEC	0.836375	1.29357
Vim	Cd44	Bcell	frTEC	1.70892	1.11538
Adam17	Erbb4	Bcell	LOH	0.383362	1.97672
Adam17	Itgb1	Bcell	LOH	0.383362	1.24434
Adam17	Notch1	Bcell	LOH	0.383362	0.433905
Adam9	Itga3	Bcell	LOH	0.457853	0.391307
Adam9	Itga6	Bcell	LOH	0.457853	1.38769
Adam9	Itgav	Bcell	LOH	0.457853	1.64779
Adam9	Itgb1	Bcell	LOH	0.457853	1.24434
Adam9	Itgb5	Bcell	LOH	0.457853	0.573168
Angpt1	Itgb1	Bcell	LOH	0.293973	1.24434
Anxa1	Egfr	Bcell	LOH	0.661744	0.636124
App	Cav1	Bcell	LOH	1.70177	0.27699
App	Cd74	Bcell	LOH	1.70177	0.368111
App	Ncstn	Bcell	LOH	1.70177	0.48694
Arf1	Insr	Bcell	LOH	0.689102	0.670848
Bmp6	Acvr1	Bcell	LOH	0.259913	0.288102
Bmp6	Acvr2a	Bcell	LOH	0.259913	0.416729
Bmp6	Bmpr1a	Bcell	LOH	0.259913	0.971668
Bmp6	Bmpr1b	Bcell	LOH	0.259913	1.06373
Bmp6	Bmpr2	Bcell	LOH	0.259913	0.74286
Calm1	Abca1	Bcell	LOH	1.56884	0.566852
Calm1	Egfr	Bcell	LOH	1.56884	0.636124
Calm1	Insr	Bcell	LOH	1.56884	0.670848
Calm1	Kcnq1	Bcell	LOH	1.56884	1.43774
Calm1	Oprm1	Bcell	LOH	1.56884	0.263488
Calm1	Pde1a	Bcell	LOH	1.56884	1.07574
Calm1	Pde1c	Bcell	LOH	1.56884	0.249851
Calm1	Ptpra	Bcell	LOH	1.56884	0.531028
Calm2	Abca1	Bcell	LOH	1.76508	0.566852
Calm2	Egfr	Bcell	LOH	1.76508	0.636124
Calm2	Insr	Bcell	LOH	1.76508	0.670848
Calm2	Kcnq1	Bcell	LOH	1.76508	1.43774
Calm2	Pde1a	Bcell	LOH	1.76508	1.07574
Calm2	Pde1c	Bcell	LOH	1.76508	0.249851
Calm3	Abca1	Bcell	LOH	0.739978	0.566852
Calm3	Egfr	Bcell	LOH	0.739978	0.636124
Calm3	Insr	Bcell	LOH	0.739978	0.670848
Calm3	Kcnq1	Bcell	LOH	0.739978	1.43774
Calm3	Pde1a	Bcell	LOH	0.739978	1.07574
Calm3	Pde1c	Bcell	LOH	0.739978	0.249851
Calr	Itga3	Bcell	LOH	0.823113	0.391307
Calr	Itgav	Bcell	LOH	0.823113	1.64779
Col18a1	Gpc4	Bcell	LOH	1.89441	0.240113
Col18a1	Itgb1	Bcell	LOH	1.89441	1.24434
Col1a1	Ddr1	Bcell	LOH	0.450429	0.94608
Col1a1	Itga1	Bcell	LOH	0.450429	0.495782
Col1a1	Itga2	Bcell	LOH	0.450429	0.320089
Col1a1	Itgav	Bcell	LOH	0.450429	1.64779
Col1a1	Itgb1	Bcell	LOH	0.450429	1.24434
Col1a2	Itga1	Bcell	LOH	0.837367	0.495782
Col1a2	Itga2	Bcell	LOH	0.837367	0.320089
Col1a2	Itgav	Bcell	LOH	0.837367	1.64779
Col1a2	Itgb1	Bcell	LOH	0.837367	1.24434
Col3a1	Ddr1	Bcell	LOH	0.609757	0.94608
Col3a1	Itga2	Bcell	LOH	0.609757	0.320089
Col3a1	Itgb1	Bcell	LOH	0.609757	1.24434
Col4a1	Cd47	Bcell	LOH	1.80971	1.20796
Col4a1	Itga1	Bcell	LOH	1.80971	0.495782
Col4a1	Itga2	Bcell	LOH	1.80971	0.320089
Col4a1	Itgav	Bcell	LOH	1.80971	1.64779
Col4a1	Itgb1	Bcell	LOH	1.80971	1.24434
Col4a5	Cd47	Bcell	LOH	0.737876	1.20796
Col4a5	Itga1	Bcell	LOH	0.737876	0.495782
Col4a5	Itga2	Bcell	LOH	0.737876	0.320089
Col4a5	Itgav	Bcell	LOH	0.737876	1.64779
Col4a5	Itgb1	Bcell	LOH	0.737876	1.24434
Col4a6	Cd47	Bcell	LOH	0.427323	1.20796
Col4a6	Itga1	Bcell	LOH	0.427323	0.495782
Col4a6	Itga2	Bcell	LOH	0.427323	0.320089
Col4a6	Itgav	Bcell	LOH	0.427323	1.64779
Col4a6	Itgb1	Bcell	LOH	0.427323	1.24434
Col5a2	Ddr1	Bcell	LOH	0.477228	0.94608
Col5a2	Itga1	Bcell	LOH	0.477228	0.495782
Col5a2	Itgb1	Bcell	LOH	0.477228	1.24434
Col6a1	Itga1	Bcell	LOH	0.38416	0.495782
Col6a1	Itga2	Bcell	LOH	0.38416	0.320089
Col6a1	Itga6	Bcell	LOH	0.38416	1.38769
Col6a1	Itgb1	Bcell	LOH	0.38416	1.24434
Col6a3	Itga1	Bcell	LOH	0.585398	0.495782
Col6a3	Itga2	Bcell	LOH	0.585398	0.320089
Col6a3	Itgb1	Bcell	LOH	0.585398	1.24434
Dkk2	Lrp6	Bcell	LOH	0.522452	0.848742
Ecm1	Cachd1	Bcell	LOH	0.579393	0.522647
Efnb2	Ephb2	Bcell	LOH	0.302112	0.536695
Efnb2	Ephb4	Bcell	LOH	0.302112	0.310654
Efnb2	Ephb6	Bcell	LOH	0.302112	0.27518
Fgf1	Egfr	Bcell	LOH	0.94371	0.636124
Fgf1	Fgfr1	Bcell	LOH	0.94371	0.316178
Fgf1	Fgfr2	Bcell	LOH	0.94371	1.4598
Fgf1	Nrp1	Bcell	LOH	0.94371	0.581045
Fn1	Itga2	Bcell	LOH	0.649049	0.320089
Fn1	Itga3	Bcell	LOH	0.649049	0.391307
Fn1	Itga6	Bcell	LOH	0.649049	1.38769
Fn1	Itgav	Bcell	LOH	0.649049	1.64779
Fn1	Itgb1	Bcell	LOH	0.649049	1.24434
Fn1	Itgb6	Bcell	LOH	0.649049	0.928194
Fn1	Sdc2	Bcell	LOH	0.649049	0.535374
Gdf10	Acvr1b	Bcell	LOH	0.361498	0.259614
Gdf11	Acvr1b	Bcell	LOH	0.332236	0.259614
Gdf11	Acvr2a	Bcell	LOH	0.332236	0.416729
Gnai2	Cav1	Bcell	LOH	0.996886	0.27699
Gnai2	Egfr	Bcell	LOH	0.996886	0.636124
Gnai2	Igf1r	Bcell	LOH	0.996886	1.18952
Gnai2	Oprm1	Bcell	LOH	0.996886	0.263488
Gpc3	Cd81	Bcell	LOH	0.285754	1.33658
Gpc3	Igf1r	Bcell	LOH	0.285754	1.18952
Gpi1	Amfr	Bcell	LOH	0.649496	0.423534
Hras	Cav1	Bcell	LOH	0.312055	0.27699
Hras	Insr	Bcell	LOH	0.312055	0.670848
Hras	Sdc2	Bcell	LOH	0.312055	0.535374
Hsp90aa1	Egfr	Bcell	LOH	1.09347	0.636124
Hsp90b1	Erbb2	Bcell	LOH	1.05629	0.291419
Hspg2	Itga2	Bcell	LOH	0.605613	0.320089
Hspg2	Itgb1	Bcell	LOH	0.605613	1.24434
Hspg2	Ptprs	Bcell	LOH	0.605613	0.8977
Hspg2	Sdc1	Bcell	LOH	0.605613	0.552058
Inhba	Acvr1	Bcell	LOH	0.359964	0.288102
Inhba	Acvr1b	Bcell	LOH	0.359964	0.259614
Inhba	Acvr2a	Bcell	LOH	0.359964	0.416729
Jag1	Notch1	Bcell	LOH	0.660593	0.433905
Jag1	Notch2	Bcell	LOH	0.660593	0.454807
Jag1	Notch3	Bcell	LOH	0.660593	0.275911
Lama2	Itga1	Bcell	LOH	0.851048	0.495782
Lama2	Itga2	Bcell	LOH	0.851048	0.320089
Lama2	Itga3	Bcell	LOH	0.851048	0.391307
Lama2	Itga6	Bcell	LOH	0.851048	1.38769
Lama2	Itgb1	Bcell	LOH	0.851048	1.24434
Lama2	Itgb4	Bcell	LOH	0.851048	0.346673
Lama4	Itga3	Bcell	LOH	0.558154	0.391307
Lama4	Itga6	Bcell	LOH	0.558154	1.38769
Lama4	Itgav	Bcell	LOH	0.558154	1.64779
Lama4	Itgb1	Bcell	LOH	0.558154	1.24434
Lama5	Bcam	Bcell	LOH	0.704197	1.35112
Lama5	Itga2	Bcell	LOH	0.704197	0.320089
Lama5	Itga3	Bcell	LOH	0.704197	0.391307
Lama5	Itga6	Bcell	LOH	0.704197	1.38769
Lama5	Itgb1	Bcell	LOH	0.704197	1.24434
Lama5	Itgb4	Bcell	LOH	0.704197	0.346673
Lama5	Sdc1	Bcell	LOH	0.704197	0.552058
Lamc1	Itga1	Bcell	LOH	0.91018	0.495782
Lamc1	Itga2	Bcell	LOH	0.91018	0.320089
Lamc1	Itga3	Bcell	LOH	0.91018	0.391307
Lamc1	Itga6	Bcell	LOH	0.91018	1.38769
Lamc1	Itgav	Bcell	LOH	0.91018	1.64779
Lamc1	Itgb1	Bcell	LOH	0.91018	1.24434
Lamc1	Itgb4	Bcell	LOH	0.91018	0.346673
Lin7c	Abca1	Bcell	LOH	0.27246	0.566852
Lpl	Sdc1	Bcell	LOH	0.280175	0.552058
Lrpap1	Sorl1	Bcell	LOH	0.341435	1.01233
Lrpap1	Sort1	Bcell	LOH	0.341435	0.713822
Ltbp1	Itgb5	Bcell	LOH	2.16917	0.573168
Ltbp3	Itgb5	Bcell	LOH	0.292404	0.573168
Mdk	Itga6	Bcell	LOH	0.292559	1.38769
Mdk	Itgb1	Bcell	LOH	0.292559	1.24434
Mdk	Sdc1	Bcell	LOH	0.292559	0.552058
Mdk	Sdc4	Bcell	LOH	0.292559	1.53399
Mdk	Tspan1	Bcell	LOH	0.292559	1.03738
Mfge8	Itgav	Bcell	LOH	1.16728	1.64779
Ngf	Kidins220	Bcell	LOH	0.899592	1.05469
Ngf	Maged1	Bcell	LOH	0.899592	0.602046
Ngf	Sort1	Bcell	LOH	0.899592	0.713822
Nid1	Itga3	Bcell	LOH	0.298407	0.391307
Nid1	Itgav	Bcell	LOH	0.298407	1.64779
Nid1	Itgb1	Bcell	LOH	0.298407	1.24434
Nid1	Ptprf	Bcell	LOH	0.298407	1.22918
Npnt	Itgb1	Bcell	LOH	0.24147	1.24434
Ntn1	Neo1	Bcell	LOH	0.273952	0.624078
Pgf	Nrp1	Bcell	LOH	0.25286	0.581045
Psap	Celsr1	Bcell	LOH	0.83577	0.528476
Psap	Sort1	Bcell	LOH	0.83577	0.713822
Ren1	Atp6ap2	Bcell	LOH	0.808177	0.64604
Rtn4	Rtn4rl1	Bcell	LOH	0.926902	0.252765
Sema5a	Met	Bcell	LOH	1.08887	1.05247
Slit2	Sdc1	Bcell	LOH	0.253084	0.552058
Sorbs1	Insr	Bcell	LOH	1.73516	0.670848
Sorbs1	Itga1	Bcell	LOH	1.73516	0.495782
Sorbs1	Itgb5	Bcell	LOH	1.73516	0.573168
Tgfb2	Acvr1	Bcell	LOH	0.599261	0.288102
Tgfb2	Tgfbr1	Bcell	LOH	0.599261	1.21698
Tgfb2	Tgfbr2	Bcell	LOH	0.599261	0.500248
Tgfb3	Tgfbr1	Bcell	LOH	0.330529	1.21698
Tgfb3	Tgfbr2	Bcell	LOH	0.330529	0.500248
Tgm2	Itgb1	Bcell	LOH	0.343468	1.24434
Tgm2	Sdc4	Bcell	LOH	0.343468	1.53399
Thbs1	Cd47	Bcell	LOH	0.571857	1.20796
Thbs1	Itga3	Bcell	LOH	0.571857	0.391307
Thbs1	Itga6	Bcell	LOH	0.571857	1.38769
Thbs1	Itgb1	Bcell	LOH	0.571857	1.24434
Thbs1	Sdc1	Bcell	LOH	0.571857	0.552058
Thbs1	Sdc4	Bcell	LOH	0.571857	1.53399
Timp2	Itga3	Bcell	LOH	0.836375	0.391307
Timp2	Itgb1	Bcell	LOH	0.836375	1.24434
Tnfsf12	Tnfrsf12a	Bcell	LOH	0.274448	0.242684
Adam17	Itgb1	Bcell	Macro	0.383362	1.66114
Adam17	Notch1	Bcell	Macro	0.383362	0.276831
Adam9	Itgav	Bcell	Macro	0.457853	0.639247
Adam9	Itgb1	Bcell	Macro	0.457853	1.66114
Angpt1	Itgb1	Bcell	Macro	0.293973	1.66114
B2m	Cd247	Bcell	Macro	0.59026	1.53191
B2m	Cd3d	Bcell	Macro	0.59026	1.80352
B2m	Cd3g	Bcell	Macro	0.59026	2.07606
B2m	Klrd1	Bcell	Macro	0.59026	0.442122
Calm1	Kcnn4	Bcell	Macro	1.56884	0.640813
Calm1	Kcnq5	Bcell	Macro	1.56884	0.608124
Calm1	Oprm1	Bcell	Macro	1.56884	0.60774
Calm1	Ptpra	Bcell	Macro	1.56884	0.508367
Calm2	Kcnq5	Bcell	Macro	1.76508	0.608124
Calm3	Kcnq5	Bcell	Macro	0.739978	0.608124
Calr	Itgav	Bcell	Macro	0.823113	0.639247
Col18a1	Itgb1	Bcell	Macro	1.89441	1.66114
Col1a1	Cd44	Bcell	Macro	0.450429	0.861274
Col1a1	Itga1	Bcell	Macro	0.450429	0.633228
Col1a1	Itgav	Bcell	Macro	0.450429	0.639247
Col1a1	Itgb1	Bcell	Macro	0.450429	1.66114
Col1a2	Cd44	Bcell	Macro	0.837367	0.861274
Col1a2	Itga1	Bcell	Macro	0.837367	0.633228
Col1a2	Itgav	Bcell	Macro	0.837367	0.639247
Col1a2	Itgb1	Bcell	Macro	0.837367	1.66114
Col3a1	Itgb1	Bcell	Macro	0.609757	1.66114
Col4a1	Cd47	Bcell	Macro	1.80971	1.32702
Col4a1	Itga1	Bcell	Macro	1.80971	0.633228
Col4a1	Itgav	Bcell	Macro	1.80971	0.639247
Col4a1	Itgb1	Bcell	Macro	1.80971	1.66114
Col4a5	Cd47	Bcell	Macro	0.737876	1.32702
Col4a5	Itga1	Bcell	Macro	0.737876	0.633228
Col4a5	Itgav	Bcell	Macro	0.737876	0.639247
Col4a5	Itgb1	Bcell	Macro	0.737876	1.66114
Col4a6	Cd47	Bcell	Macro	0.427323	1.32702
Col4a6	Itga1	Bcell	Macro	0.427323	0.633228
Col4a6	Itgav	Bcell	Macro	0.427323	0.639247
Col4a6	Itgb1	Bcell	Macro	0.427323	1.66114
Col5a2	Itga1	Bcell	Macro	0.477228	0.633228
Col5a2	Itgb1	Bcell	Macro	0.477228	1.66114
Col6a1	Itga1	Bcell	Macro	0.38416	0.633228
Col6a1	Itgb1	Bcell	Macro	0.38416	1.66114
Col6a3	Itga1	Bcell	Macro	0.585398	0.633228
Col6a3	Itgb1	Bcell	Macro	0.585398	1.66114
Dkk2	Lrp6	Bcell	Macro	0.522452	0.277048
Efnb2	Pecam1	Bcell	Macro	0.302112	0.49644
Fgf1	Cd44	Bcell	Macro	0.94371	0.861274
Fgf1	Fgfr2	Bcell	Macro	0.94371	0.424291
Fgf1	Nrp1	Bcell	Macro	0.94371	0.665798
Fn1	Cd44	Bcell	Macro	0.649049	0.861274
Fn1	Itga4	Bcell	Macro	0.649049	1.73296
Fn1	Itgav	Bcell	Macro	0.649049	0.639247
Fn1	Itgb1	Bcell	Macro	0.649049	1.66114
Fn1	Itgb7	Bcell	Macro	0.649049	1.12568
Fn1	Nt5e	Bcell	Macro	0.649049	0.381184
Gnai2	Adcy7	Bcell	Macro	0.996886	0.979294
Gnai2	Ccr5	Bcell	Macro	0.996886	0.485616
Gnai2	Cxcr3	Bcell	Macro	0.996886	0.788617
Gnai2	F2r	Bcell	Macro	0.996886	0.258877
Gnai2	Oprm1	Bcell	Macro	0.996886	0.60774
Gnai2	S1pr1	Bcell	Macro	0.996886	0.259288
Gnas	Adcy7	Bcell	Macro	2.07869	0.979294
Gpi1	Amfr	Bcell	Macro	0.649496	0.276081
Hspg2	Itgb1	Bcell	Macro	0.605613	1.66114
Jag1	Notch1	Bcell	Macro	0.660593	0.276831
Jag1	Notch2	Bcell	Macro	0.660593	0.337688
Lama2	Itga1	Bcell	Macro	0.851048	0.633228
Lama2	Itgb1	Bcell	Macro	0.851048	1.66114
Lama4	Itgav	Bcell	Macro	0.558154	0.639247
Lama4	Itgb1	Bcell	Macro	0.558154	1.66114
Lama5	Itgb1	Bcell	Macro	0.704197	1.66114
Lamc1	Itga1	Bcell	Macro	0.91018	0.633228
Lamc1	Itgav	Bcell	Macro	0.91018	0.639247
Lamc1	Itgb1	Bcell	Macro	0.91018	1.66114
Lpl	Cd44	Bcell	Macro	0.280175	0.861274
Lrpap1	Sorl1	Bcell	Macro	0.341435	0.963098
Mdk	Itga4	Bcell	Macro	0.292559	1.73296
Mdk	Itgb1	Bcell	Macro	0.292559	1.66114
Mfge8	Itgav	Bcell	Macro	1.16728	0.639247
Ngf	Kidins220	Bcell	Macro	0.899592	0.524759
Nid1	Itgav	Bcell	Macro	0.298407	0.639247
Nid1	Itgb1	Bcell	Macro	0.298407	1.66114
Npnt	Itgb1	Bcell	Macro	0.24147	1.66114
Pgf	Nrp1	Bcell	Macro	0.25286	0.665798
Pkm	Cd44	Bcell	Macro	0.763552	0.861274
Sorbs1	Itga1	Bcell	Macro	1.73516	0.633228
Tgfb2	Tgfbr1	Bcell	Macro	0.599261	0.425522
Tgfb2	Tgfbr2	Bcell	Macro	0.599261	1.17148
Tgfb3	Tgfbr1	Bcell	Macro	0.330529	0.425522
Tgfb3	Tgfbr2	Bcell	Macro	0.330529	1.17148
Tgm2	Itga4	Bcell	Macro	0.343468	1.73296
Tgm2	Itgb1	Bcell	Macro	0.343468	1.66114
Thbs1	Cd47	Bcell	Macro	0.571857	1.32702
Thbs1	Itga4	Bcell	Macro	0.571857	1.73296
Thbs1	Itgb1	Bcell	Macro	0.571857	1.66114
Timp2	Itgb1	Bcell	Macro	0.836375	1.66114
Vim	Cd44	Bcell	Macro	1.70892	0.861274
Adam17	Itgb1	Bcell	Neut	0.383362	0.253076
Adam9	Itgav	Bcell	Neut	0.457853	0.258054
Adam9	Itgb1	Bcell	Neut	0.457853	0.253076
Angpt1	Itgb1	Bcell	Neut	0.293973	0.253076
App	Cd74	Bcell	Neut	1.70177	4.73421
Arf1	Insr	Bcell	Neut	0.689102	0.386436
Calm1	Abca1	Bcell	Neut	1.56884	0.437642
Calm1	Insr	Bcell	Neut	1.56884	0.386436
Calm1	Kcnq5	Bcell	Neut	1.56884	1.4224
Calm1	Ptpra	Bcell	Neut	1.56884	0.44686
Calm1	Sell	Bcell	Neut	1.56884	0.9951
Calm2	Abca1	Bcell	Neut	1.76508	0.437642
Calm2	Insr	Bcell	Neut	1.76508	0.386436
Calm2	Kcnq5	Bcell	Neut	1.76508	1.4224
Calm2	Sell	Bcell	Neut	1.76508	0.9951
Calm3	Abca1	Bcell	Neut	0.739978	0.437642
Calm3	Insr	Bcell	Neut	0.739978	0.386436
Calm3	Kcnq5	Bcell	Neut	0.739978	1.4224
Calm3	Sell	Bcell	Neut	0.739978	0.9951
Calr	Itgav	Bcell	Neut	0.823113	0.258054
Col18a1	Itgb1	Bcell	Neut	1.89441	0.253076
Col1a1	Cd44	Bcell	Neut	0.450429	0.463981
Col1a1	Itgav	Bcell	Neut	0.450429	0.258054
Col1a1	Itgb1	Bcell	Neut	0.450429	0.253076
Col1a2	Cd44	Bcell	Neut	0.837367	0.463981
Col1a2	Itgav	Bcell	Neut	0.837367	0.258054
Col1a2	Itgb1	Bcell	Neut	0.837367	0.253076
Col3a1	Itgb1	Bcell	Neut	0.609757	0.253076
Col4a1	Cd47	Bcell	Neut	1.80971	1.47632
Col4a1	Itgav	Bcell	Neut	1.80971	0.258054
Col4a1	Itgb1	Bcell	Neut	1.80971	0.253076
Col4a5	Cd47	Bcell	Neut	0.737876	1.47632
Col4a5	Itgav	Bcell	Neut	0.737876	0.258054
Col4a5	Itgb1	Bcell	Neut	0.737876	0.253076
Col4a6	Cd47	Bcell	Neut	0.427323	1.47632
Col4a6	Itgav	Bcell	Neut	0.427323	0.258054
Col4a6	Itgb1	Bcell	Neut	0.427323	0.253076
Col5a2	Itgb1	Bcell	Neut	0.477228	0.253076
Col6a1	Itgb1	Bcell	Neut	0.38416	0.253076
Col6a3	Itgb1	Bcell	Neut	0.585398	0.253076
Dkk2	Lrp6	Bcell	Neut	0.522452	0.303208
Efnb2	Pecam1	Bcell	Neut	0.302112	1.31906
Fgf1	Cd44	Bcell	Neut	0.94371	0.463981
Fgf1	Fgfr2	Bcell	Neut	0.94371	0.381698
Fn1	Cd44	Bcell	Neut	0.649049	0.463981
Fn1	Cd79a	Bcell	Neut	0.649049	2.86772
Fn1	Itga4	Bcell	Neut	0.649049	1.31299
Fn1	Itgav	Bcell	Neut	0.649049	0.258054
Fn1	Itgb1	Bcell	Neut	0.649049	0.253076
Fn1	Itgb7	Bcell	Neut	0.649049	0.490668
Fn1	Plaur	Bcell	Neut	0.649049	0.26721
Gnai2	Adcy7	Bcell	Neut	0.996886	0.419551
Gnai2	S1pr1	Bcell	Neut	0.996886	0.464613
Gnai2	S1pr4	Bcell	Neut	0.996886	0.264629
Gnas	Adcy7	Bcell	Neut	2.07869	0.419551
Gpc3	Cd81	Bcell	Neut	0.285754	0.721663
Gpi1	Amfr	Bcell	Neut	0.649496	0.258345
Hras	Insr	Bcell	Neut	0.312055	0.386436
Hspg2	Itgb1	Bcell	Neut	0.605613	0.253076
Jag1	Notch2	Bcell	Neut	0.660593	0.803717
Lama2	Itgb1	Bcell	Neut	0.851048	0.253076
Lama4	Itgav	Bcell	Neut	0.558154	0.258054
Lama4	Itgb1	Bcell	Neut	0.558154	0.253076
Lama5	Itgb1	Bcell	Neut	0.704197	0.253076
Lamc1	Itgav	Bcell	Neut	0.91018	0.258054
Lamc1	Itgb1	Bcell	Neut	0.91018	0.253076
Lin7c	Abca1	Bcell	Neut	0.27246	0.437642
Lpl	Cd44	Bcell	Neut	0.280175	0.463981
Lrpap1	Sorl1	Bcell	Neut	0.341435	0.968608
Mdk	Itga4	Bcell	Neut	0.292559	1.31299
Mdk	Itgb1	Bcell	Neut	0.292559	0.253076
Mdk	Sdc4	Bcell	Neut	0.292559	0.372573
Mfge8	Itgav	Bcell	Neut	1.16728	0.258054
Ngf	Kidins220	Bcell	Neut	0.899592	0.316059
Nid1	Itgav	Bcell	Neut	0.298407	0.258054
Nid1	Itgb1	Bcell	Neut	0.298407	0.253076
Npnt	Itgb1	Bcell	Neut	0.24147	0.253076
Pkm	Cd44	Bcell	Neut	0.763552	0.463981
Sorbs1	Insr	Bcell	Neut	1.73516	0.386436
Tgfb2	Tgfbr1	Bcell	Neut	0.599261	0.301965
Tgfb2	Tgfbr2	Bcell	Neut	0.599261	1.23376
Tgfb3	Tgfbr1	Bcell	Neut	0.330529	0.301965
Tgfb3	Tgfbr2	Bcell	Neut	0.330529	1.23376
Tgm2	Itga4	Bcell	Neut	0.343468	1.31299
Tgm2	Itgb1	Bcell	Neut	0.343468	0.253076
Tgm2	Sdc4	Bcell	Neut	0.343468	0.372573
Thbs1	Cd47	Bcell	Neut	0.571857	1.47632
Thbs1	Itga4	Bcell	Neut	0.571857	1.31299
Thbs1	Itgb1	Bcell	Neut	0.571857	0.253076
Thbs1	Sdc4	Bcell	Neut	0.571857	0.372573
Timp2	Itgb1	Bcell	Neut	0.836375	0.253076
Vim	Cd44	Bcell	Neut	1.70892	0.463981
Adam17	Itga5	Bcell	cDC2	0.383362	0.522022
Adam17	Itgb1	Bcell	cDC2	0.383362	1.86614
Adam17	Notch1	Bcell	cDC2	0.383362	0.957997
Adam9	Itga3	Bcell	cDC2	0.457853	0.568194
Adam9	Itga6	Bcell	cDC2	0.457853	1.10916
Adam9	Itgav	Bcell	cDC2	0.457853	0.291245
Adam9	Itgb1	Bcell	cDC2	0.457853	1.86614
Adam9	Itgb5	Bcell	cDC2	0.457853	0.461045
Angpt1	Itga5	Bcell	cDC2	0.293973	0.522022
Angpt1	Itgb1	Bcell	cDC2	0.293973	1.86614
Angpt1	Tek	Bcell	cDC2	0.293973	1.61636
Angpt1	Tie1	Bcell	cDC2	0.293973	1.22231
Angpt2	Tek	Bcell	cDC2	0.553765	1.61636
Angpt2	Tie1	Bcell	cDC2	0.553765	1.22231
Angpt4	Tek	Bcell	cDC2	0.273225	1.61636
Angpt4	Tie1	Bcell	cDC2	0.273225	1.22231
Anxa1	Dysf	Bcell	cDC2	0.661744	1.44266
App	Cav1	Bcell	cDC2	1.70177	0.764491
App	Ncstn	Bcell	cDC2	1.70177	0.352897
Arf1	Chrm3	Bcell	cDC2	0.689102	1.27262
Arf1	Insr	Bcell	cDC2	0.689102	1.61683
B2m	Hfe	Bcell	cDC2	0.59026	0.290606
Bgn	Tlr4	Bcell	cDC2	1.1207	0.418681
Bmp6	Acvr1	Bcell	cDC2	0.259913	0.252058
Bmp6	Acvr2a	Bcell	cDC2	0.259913	0.493144
Bmp6	Bmpr2	Bcell	cDC2	0.259913	1.28367
Calm1	Abca1	Bcell	cDC2	1.56884	0.586507
Calm1	Fas	Bcell	cDC2	1.56884	0.819031
Calm1	Insr	Bcell	cDC2	1.56884	1.61683
Calm1	Mylk	Bcell	cDC2	1.56884	0.436942
Calm1	Ptpra	Bcell	cDC2	1.56884	0.843378
Calm1	Trpc3	Bcell	cDC2	1.56884	0.258957
Calm2	Abca1	Bcell	cDC2	1.76508	0.586507
Calm2	Insr	Bcell	cDC2	1.76508	1.61683
Calm2	Mylk	Bcell	cDC2	1.76508	0.436942
Calm3	Abca1	Bcell	cDC2	0.739978	0.586507
Calm3	Insr	Bcell	cDC2	0.739978	1.61683
Calm3	Mylk	Bcell	cDC2	0.739978	0.436942
Calr	Itga3	Bcell	cDC2	0.823113	0.568194
Calr	Itgav	Bcell	cDC2	0.823113	0.291245
Calr	Scarf1	Bcell	cDC2	0.823113	0.430636
Col18a1	Itga5	Bcell	cDC2	1.89441	0.522022
Col18a1	Itgb1	Bcell	cDC2	1.89441	1.86614
Col18a1	Kdr	Bcell	cDC2	1.89441	1.97264
Col1a1	Cd93	Bcell	cDC2	0.450429	1.21164
Col1a1	Flt4	Bcell	cDC2	0.450429	0.660639
Col1a1	Itga1	Bcell	cDC2	0.450429	0.963746
Col1a1	Itga5	Bcell	cDC2	0.450429	0.522022
Col1a1	Itgav	Bcell	cDC2	0.450429	0.291245
Col1a1	Itgb1	Bcell	cDC2	0.450429	1.86614
Col1a2	Cd93	Bcell	cDC2	0.837367	1.21164
Col1a2	Flt4	Bcell	cDC2	0.837367	0.660639
Col1a2	Itga1	Bcell	cDC2	0.837367	0.963746
Col1a2	Itgav	Bcell	cDC2	0.837367	0.291245
Col1a2	Itgb1	Bcell	cDC2	0.837367	1.86614
Col3a1	Itgb1	Bcell	cDC2	0.609757	1.86614
Col4a1	Cd47	Bcell	cDC2	1.80971	1.58572
Col4a1	Cd93	Bcell	cDC2	1.80971	1.21164
Col4a1	Itga1	Bcell	cDC2	1.80971	0.963746
Col4a1	Itgav	Bcell	cDC2	1.80971	0.291245
Col4a1	Itgb1	Bcell	cDC2	1.80971	1.86614
Col4a2	Cd93	Bcell	cDC2	1.62695	1.21164
Col4a5	Cd47	Bcell	cDC2	0.737876	1.58572
Col4a5	Cd93	Bcell	cDC2	0.737876	1.21164
Col4a5	Itga1	Bcell	cDC2	0.737876	0.963746
Col4a5	Itgav	Bcell	cDC2	0.737876	0.291245
Col4a5	Itgb1	Bcell	cDC2	0.737876	1.86614
Col4a6	Cd47	Bcell	cDC2	0.427323	1.58572
Col4a6	Cd93	Bcell	cDC2	0.427323	1.21164
Col4a6	Itga1	Bcell	cDC2	0.427323	0.963746
Col4a6	Itgav	Bcell	cDC2	0.427323	0.291245
Col4a6	Itgb1	Bcell	cDC2	0.427323	1.86614
Col5a2	Itga1	Bcell	cDC2	0.477228	0.963746
Col5a2	Itgb1	Bcell	cDC2	0.477228	1.86614
Col6a1	Itga1	Bcell	cDC2	0.38416	0.963746
Col6a1	Itga6	Bcell	cDC2	0.38416	1.10916
Col6a1	Itgb1	Bcell	cDC2	0.38416	1.86614
Col6a3	Itga1	Bcell	cDC2	0.585398	0.963746
Col6a3	Itgb1	Bcell	cDC2	0.585398	1.86614
Dkk2	Lrp6	Bcell	cDC2	0.522452	0.509661
Ecm1	Cachd1	Bcell	cDC2	0.579393	0.32001
Efemp2	Plscr4	Bcell	cDC2	0.389478	1.01402
Efnb2	Epha4	Bcell	cDC2	0.302112	0.356647
Efnb2	Epha6	Bcell	cDC2	0.302112	0.352308
Efnb2	Ephb1	Bcell	cDC2	0.302112	0.278765
Efnb2	Ephb4	Bcell	cDC2	0.302112	0.680217
Efnb2	Pecam1	Bcell	cDC2	0.302112	2.57898
Fgf1	Fgfr2	Bcell	cDC2	0.94371	0.584599
Fgf1	Nrp1	Bcell	cDC2	0.94371	2.37565
Fn1	Flt4	Bcell	cDC2	0.649049	0.660639
Fn1	Itga3	Bcell	cDC2	0.649049	0.568194
Fn1	Itga5	Bcell	cDC2	0.649049	0.522022
Fn1	Itga6	Bcell	cDC2	0.649049	1.10916
Fn1	Itga9	Bcell	cDC2	0.649049	0.582832
Fn1	Itgav	Bcell	cDC2	0.649049	0.291245
Fn1	Itgb1	Bcell	cDC2	0.649049	1.86614
Fn1	Plaur	Bcell	cDC2	0.649049	0.554115
Fn1	Robo4	Bcell	cDC2	0.649049	0.832364
Gas6	Mertk	Bcell	cDC2	0.337567	0.704744
Gdf11	Acvr2a	Bcell	cDC2	0.332236	0.493144
Gnai2	Adcy9	Bcell	cDC2	0.996886	0.283213
Gnai2	Cav1	Bcell	cDC2	0.996886	0.764491
Gnai2	Ednrb	Bcell	cDC2	0.996886	1.42066
Gnai2	F2r	Bcell	cDC2	0.996886	1.23809
Gnai2	Igf1r	Bcell	cDC2	0.996886	1.03115
Gnai2	Ptpru	Bcell	cDC2	0.996886	0.504058
Gnai2	S1pr1	Bcell	cDC2	0.996886	1.22294
Gnai2	Tbxa2r	Bcell	cDC2	0.996886	0.454003
Gnai2	Unc5b	Bcell	cDC2	0.996886	0.401539
Gnas	Adcy9	Bcell	cDC2	2.07869	0.283213
Gpc3	Cd81	Bcell	cDC2	0.285754	2.1423
Gpc3	Igf1r	Bcell	cDC2	0.285754	1.03115
Gpi1	Amfr	Bcell	cDC2	0.649496	0.381098
Hras	Cav1	Bcell	cDC2	0.312055	0.764491
Hras	Insr	Bcell	cDC2	0.312055	1.61683
Hsp90b1	Tlr4	Bcell	cDC2	1.05629	0.418681
Hspg2	Chrm3	Bcell	cDC2	0.605613	1.27262
Hspg2	Itgb1	Bcell	cDC2	0.605613	1.86614
Inhba	Acvr1	Bcell	cDC2	0.359964	0.252058
Inhba	Acvr2a	Bcell	cDC2	0.359964	0.493144
Inhba	Eng	Bcell	cDC2	0.359964	2.14212
Inhba	Tgfbr3	Bcell	cDC2	0.359964	0.856409
Jag1	Notch1	Bcell	cDC2	0.660593	0.957997
Lama2	Itga1	Bcell	cDC2	0.851048	0.963746
Lama2	Itga3	Bcell	cDC2	0.851048	0.568194
Lama2	Itga6	Bcell	cDC2	0.851048	1.10916
Lama2	Itgb1	Bcell	cDC2	0.851048	1.86614
Lama4	Itga3	Bcell	cDC2	0.558154	0.568194
Lama4	Itga6	Bcell	cDC2	0.558154	1.10916
Lama4	Itgav	Bcell	cDC2	0.558154	0.291245
Lama4	Itgb1	Bcell	cDC2	0.558154	1.86614
Lama5	Bcam	Bcell	cDC2	0.704197	0.816474
Lama5	Itga3	Bcell	cDC2	0.704197	0.568194
Lama5	Itga6	Bcell	cDC2	0.704197	1.10916
Lama5	Itgb1	Bcell	cDC2	0.704197	1.86614
Lamc1	Itga1	Bcell	cDC2	0.91018	0.963746
Lamc1	Itga3	Bcell	cDC2	0.91018	0.568194
Lamc1	Itga6	Bcell	cDC2	0.91018	1.10916
Lamc1	Itgav	Bcell	cDC2	0.91018	0.291245
Lamc1	Itgb1	Bcell	cDC2	0.91018	1.86614
Lin7c	Abca1	Bcell	cDC2	0.27246	0.586507
Lpl	Gpihbp1	Bcell	cDC2	0.280175	1.52734
Lrpap1	Sort1	Bcell	cDC2	0.341435	0.296524
Ltbp1	Itgb5	Bcell	cDC2	2.16917	0.461045
Ltbp3	Itgb5	Bcell	cDC2	0.292404	0.461045
Mdk	Itga6	Bcell	cDC2	0.292559	1.10916
Mdk	Itgb1	Bcell	cDC2	0.292559	1.86614
Mdk	Ptprb	Bcell	cDC2	0.292559	2.85203
Mdk	Sdc3	Bcell	cDC2	0.292559	0.259913
Mfge8	Itgav	Bcell	cDC2	1.16728	0.291245
Ngf	Kidins220	Bcell	cDC2	0.899592	0.604987
Ngf	Sort1	Bcell	cDC2	0.899592	0.296524
Nid1	Itga3	Bcell	cDC2	0.298407	0.568194
Nid1	Itgav	Bcell	cDC2	0.298407	0.291245
Nid1	Itgb1	Bcell	cDC2	0.298407	1.86614
Npnt	Itgb1	Bcell	cDC2	0.24147	1.86614
Ntn1	Neo1	Bcell	cDC2	0.273952	0.291451
Ntn1	Unc5b	Bcell	cDC2	0.273952	0.401539
Pdgfc	Flt1	Bcell	cDC2	0.471003	2.55126
Pdgfc	Flt4	Bcell	cDC2	0.471003	0.660639
Pdgfc	Kdr	Bcell	cDC2	0.471003	1.97264
Pgf	Flt1	Bcell	cDC2	0.25286	2.55126
Pgf	Nrp1	Bcell	cDC2	0.25286	2.37565
Pgf	Nrp2	Bcell	cDC2	0.25286	0.901405
Psap	Sort1	Bcell	cDC2	0.83577	0.296524
Rarres2	Ccrl2	Bcell	cDC2	0.8619	0.391922
Ren1	Atp6ap2	Bcell	cDC2	0.808177	0.401113
Slit2	Robo4	Bcell	cDC2	0.253084	0.832364
Sorbs1	Insr	Bcell	cDC2	1.73516	1.61683
Sorbs1	Itga1	Bcell	cDC2	1.73516	0.963746
Sorbs1	Itgb5	Bcell	cDC2	1.73516	0.461045
Tgfb2	Acvr1	Bcell	cDC2	0.599261	0.252058
Tgfb2	Eng	Bcell	cDC2	0.599261	2.14212
Tgfb2	Tgfbr1	Bcell	cDC2	0.599261	0.325109
Tgfb2	Tgfbr2	Bcell	cDC2	0.599261	1.53786
Tgfb2	Tgfbr3	Bcell	cDC2	0.599261	0.856409
Tgfb3	Acvrl1	Bcell	cDC2	0.330529	0.651231
Tgfb3	Eng	Bcell	cDC2	0.330529	2.14212
Tgfb3	Tgfbr1	Bcell	cDC2	0.330529	0.325109
Tgfb3	Tgfbr2	Bcell	cDC2	0.330529	1.53786
Tgfb3	Tgfbr3	Bcell	cDC2	0.330529	0.856409
Tgm2	Itga9	Bcell	cDC2	0.343468	0.582832
Tgm2	Itgb1	Bcell	cDC2	0.343468	1.86614
Tgm2	Tbxa2r	Bcell	cDC2	0.343468	0.454003
Thbs1	Cd47	Bcell	cDC2	0.571857	1.58572
Thbs1	Itga3	Bcell	cDC2	0.571857	0.568194
Thbs1	Itga6	Bcell	cDC2	0.571857	1.10916
Thbs1	Itgb1	Bcell	cDC2	0.571857	1.86614
Thbs1	Lrp5	Bcell	cDC2	0.571857	0.541882
Thbs1	Scarb1	Bcell	cDC2	0.571857	0.957149
Timp2	Itga3	Bcell	cDC2	0.836375	0.568194
Timp2	Itgb1	Bcell	cDC2	0.836375	1.86614
Timp3	Kdr	Bcell	cDC2	1.55144	1.97264
Adam17	Itgb1	Bcell	Podo	0.383362	0.990008
Adam9	Itgav	Bcell	Podo	0.457853	0.511182
Adam9	Itgb1	Bcell	Podo	0.457853	0.990008
Angpt1	Itgb1	Bcell	Podo	0.293973	0.990008
App	Cd74	Bcell	Podo	1.70177	5.3515
B2m	Hfe	Bcell	Podo	0.59026	0.724407
Bmp6	Bmpr2	Bcell	Podo	0.259913	0.247588
Calm1	Ptpra	Bcell	Podo	1.56884	0.502154
Calr	Itgav	Bcell	Podo	0.823113	0.511182
Col18a1	Itgb1	Bcell	Podo	1.89441	0.990008
Col1a1	Cd36	Bcell	Podo	0.450429	0.76214
Col1a1	Cd44	Bcell	Podo	0.450429	0.600074
Col1a1	Itgav	Bcell	Podo	0.450429	0.511182
Col1a1	Itgb1	Bcell	Podo	0.450429	0.990008
Col1a2	Cd36	Bcell	Podo	0.837367	0.76214
Col1a2	Cd44	Bcell	Podo	0.837367	0.600074
Col1a2	Itgav	Bcell	Podo	0.837367	0.511182
Col1a2	Itgb1	Bcell	Podo	0.837367	0.990008
Col3a1	Itgb1	Bcell	Podo	0.609757	0.990008
Col4a1	Cd47	Bcell	Podo	1.80971	1.4251
Col4a1	Itgav	Bcell	Podo	1.80971	0.511182
Col4a1	Itgb1	Bcell	Podo	1.80971	0.990008
Col4a5	Cd47	Bcell	Podo	0.737876	1.4251
Col4a5	Itgav	Bcell	Podo	0.737876	0.511182
Col4a5	Itgb1	Bcell	Podo	0.737876	0.990008
Col4a6	Cd47	Bcell	Podo	0.427323	1.4251
Col4a6	Itgav	Bcell	Podo	0.427323	0.511182
Col4a6	Itgb1	Bcell	Podo	0.427323	0.990008
Col5a2	Itgb1	Bcell	Podo	0.477228	0.990008
Col6a1	Itgb1	Bcell	Podo	0.38416	0.990008
Col6a3	Itgb1	Bcell	Podo	0.585398	0.990008
Fgf1	Cd44	Bcell	Podo	0.94371	0.600074
Fgf1	Fgfr1	Bcell	Podo	0.94371	0.416032
Fgf1	Fgfr2	Bcell	Podo	0.94371	0.431352
Fgf1	Nrp1	Bcell	Podo	0.94371	0.628329
Fn1	Cd44	Bcell	Podo	0.649049	0.600074
Fn1	Itga4	Bcell	Podo	0.649049	0.703366
Fn1	Itga8	Bcell	Podo	0.649049	0.333882
Fn1	Itgav	Bcell	Podo	0.649049	0.511182
Fn1	Itgb1	Bcell	Podo	0.649049	0.990008
Fn1	Itgb7	Bcell	Podo	0.649049	1.13691
Gnai2	Adcy7	Bcell	Podo	0.996886	0.456631
Gnai2	Cxcr3	Bcell	Podo	0.996886	0.432349
Gnas	Adcy7	Bcell	Podo	2.07869	0.456631
Gpc3	Cd81	Bcell	Podo	0.285754	0.695806
Gpi1	Amfr	Bcell	Podo	0.649496	0.321087
Hspg2	Itgb1	Bcell	Podo	0.605613	0.990008
[truncated: 42,809 more rows]
