# Supplementary material for: Single-cell sequencing dissects the transcriptional identity of activated fibroblasts and identifies novel persistent distal tubular injury patterns in kidney fibrosis
Source: Sci Rep. 2024 Jan 3;14:439. doi: 10.1038/s41598-023-50195-0 (PMC10764314; doi:10.1038/s41598-023-50195-0)
Supplement: Supplementary file 4 — Supplementary Table S3. [file 41598_2023_50195_MOESM4_ESM.xlsx]

## Sheet: Sheet1
Control							UIR Day 28							UUO Day 28
lclust	rclust		ligand-receptor pair number				lclust	rclust		ligand-receptor pair number				lclust	rclust		ligand-receptor pair number
Bcell	Bcell		151				Bcell	Bcell		128				Bcell	Bcell		188
Bcell	cDC1		130				Bcell	cDC1		155				Bcell	cDC1		188
Bcell	CD-I		47				Bcell	CD-I		83				Bcell	CD-I		129
Bcell	CD-P		55				Bcell	CD-P		64				Bcell	CD-P		80
Bcell	DT		35				Bcell	DT		53				Bcell	DT		130
Bcell	Endo		104				Bcell	Endo		99				Bcell	Endo		131
Bcell	Fibro1		121				Bcell	Fibro1		126				Bcell	Fibro1		168
Bcell	Fibro2		93				Bcell	Fibro2		81				Bcell	Fibro2		124
Bcell	Fibro3		78				Bcell	Fibro3		79				Bcell	Fibro3		118
Bcell	frTEC		99				Bcell	frTEC		83				Bcell	frTEC		122
Bcell	LOH		106				Bcell	LOH		114				Bcell	LOH		192
Bcell	Macro		84				Bcell	Macro		67				Bcell	Macro		97
Bcell	Neut		50				Bcell	Neut		71				Bcell	Neut		92
Bcell	cDC2		150				Bcell	cDC2		131				Bcell	cDC2		193
Bcell	Podo		72				Bcell	Podo		65				Bcell	Podo		81
Bcell	prTcell-NK		159				Bcell	prMacro		135				Bcell	prMacro		182
Bcell	PT-S1		105				Bcell	prTcell-NK		149				Bcell	prTcell-NK		194
Bcell	PT-S2		105				Bcell	PT-S1		117				Bcell	PT-S1		181
Bcell	PT-S3		95				Bcell	PT-S2		112				Bcell	PT-S2		145
Bcell	Tcell-NK		118				Bcell	PT-S3		89				Bcell	PT-S3		118
cDC1	Bcell		155				Bcell	Tcell-NK		133				Bcell	Tcell-NK		175
cDC1	cDC1		136				cDC1	Bcell		217				cDC1	Bcell		271
cDC1	CD-I		52				cDC1	cDC1		257				cDC1	cDC1		273
cDC1	CD-P		61				cDC1	CD-I		156				cDC1	CD-I		193
cDC1	DT		42				cDC1	CD-P		129				cDC1	CD-P		118
cDC1	Endo		118				cDC1	DT		113				cDC1	DT		189
cDC1	Fibro1		116				cDC1	Endo		181				cDC1	Endo		195
cDC1	Fibro2		90				cDC1	Fibro1		199				cDC1	Fibro1		249
cDC1	Fibro3		82				cDC1	Fibro2		135				cDC1	Fibro2		183
cDC1	frTEC		103				cDC1	Fibro3		140				cDC1	Fibro3		174
cDC1	LOH		108				cDC1	frTEC		149				cDC1	frTEC		185
cDC1	Macro		91				cDC1	LOH		190				cDC1	LOH		287
cDC1	Neut		54				cDC1	Macro		126				cDC1	Macro		147
cDC1	cDC2		134				cDC1	Neut		125				cDC1	Neut		145
cDC1	Podo		82				cDC1	cDC2		201				cDC1	cDC2		258
cDC1	prTcell-NK		156				cDC1	Podo		128				cDC1	Podo		129
cDC1	PT-S1		114				cDC1	prMacro		217				cDC1	prMacro		266
cDC1	PT-S2		120				cDC1	prTcell-NK		247				cDC1	prTcell-NK		271
cDC1	PT-S3		106				cDC1	PT-S1		204				cDC1	PT-S1		252
cDC1	Tcell-NK		116				cDC1	PT-S2		192				cDC1	PT-S2		212
CD-I	Bcell		89				cDC1	PT-S3		166				cDC1	PT-S3		177
CD-I	cDC1		75				cDC1	Tcell-NK		213				cDC1	Tcell-NK		255
CD-I	CD-I		21				CD-I	Bcell		117				CD-I	Bcell		135
CD-I	CD-P		35				CD-I	cDC1		124				CD-I	cDC1		127
CD-I	DT		16				CD-I	CD-I		72				CD-I	CD-I		87
CD-I	Endo		67				CD-I	CD-P		61				CD-I	CD-P		60
CD-I	Fibro1		66				CD-I	DT		45				CD-I	DT		81
CD-I	Fibro2		48				CD-I	Endo		86				CD-I	Endo		90
CD-I	Fibro3		49				CD-I	Fibro1		97				CD-I	Fibro1		112
CD-I	frTEC		55				CD-I	Fibro2		62				CD-I	Fibro2		77
CD-I	LOH		59				CD-I	Fibro3		74				CD-I	Fibro3		87
CD-I	Macro		48				CD-I	frTEC		74				CD-I	frTEC		83
CD-I	Neut		33				CD-I	LOH		94				CD-I	LOH		136
CD-I	cDC2		73				CD-I	Macro		60				CD-I	Macro		73
CD-I	Podo		45				CD-I	Neut		66				CD-I	Neut		69
CD-I	prTcell-NK		76				CD-I	cDC2		93				CD-I	cDC2		124
CD-I	PT-S1		63				CD-I	Podo		55				CD-I	Podo		52
CD-I	PT-S2		62				CD-I	prMacro		107				CD-I	prMacro		134
CD-I	PT-S3		58				CD-I	prTcell-NK		118				CD-I	prTcell-NK		125
CD-I	Tcell-NK		62				CD-I	PT-S1		94				CD-I	PT-S1		121
CD-P	Bcell		96				CD-I	PT-S2		91				CD-I	PT-S2		96
CD-P	cDC1		86				CD-I	PT-S3		79				CD-I	PT-S3		78
CD-P	CD-I		28				CD-I	Tcell-NK		98				CD-I	Tcell-NK		122
CD-P	CD-P		36				CD-P	Bcell		88				CD-P	Bcell		70
CD-P	DT		20				CD-P	cDC1		92				CD-P	cDC1		68
CD-P	Endo		69				CD-P	CD-I		51				CD-P	CD-I		39
CD-P	Fibro1		69				CD-P	CD-P		42				CD-P	CD-P		34
CD-P	Fibro2		47				CD-P	DT		27				CD-P	DT		35
CD-P	Fibro3		55				CD-P	Endo		67				CD-P	Endo		46
CD-P	frTEC		62				CD-P	Fibro1		77				CD-P	Fibro1		60
CD-P	LOH		61				CD-P	Fibro2		44				CD-P	Fibro2		32
CD-P	Macro		53				CD-P	Fibro3		60				CD-P	Fibro3		53
CD-P	Neut		40				CD-P	frTEC		62				CD-P	frTEC		50
CD-P	cDC2		74				CD-P	LOH		72				CD-P	LOH		67
CD-P	Podo		50				CD-P	Macro		46				CD-P	Macro		40
CD-P	prTcell-NK		91				CD-P	Neut		54				CD-P	Neut		41
CD-P	PT-S1		65				CD-P	cDC2		71				CD-P	cDC2		59
CD-P	PT-S2		73				CD-P	Podo		39				CD-P	Podo		24
CD-P	PT-S3		63				CD-P	prMacro		83				CD-P	prMacro		69
CD-P	Tcell-NK		66				CD-P	prTcell-NK		89				CD-P	prTcell-NK		64
DT	Bcell		71				CD-P	PT-S1		75				CD-P	PT-S1		65
DT	cDC1		61				CD-P	PT-S2		76				CD-P	PT-S2		54
DT	CD-I		18				CD-P	PT-S3		57				CD-P	PT-S3		37
DT	CD-P		26				CD-P	Tcell-NK		79				CD-P	Tcell-NK		61
DT	DT		11				DT	Bcell		85				DT	Bcell		124
DT	Endo		51				DT	cDC1		86				DT	cDC1		114
DT	Fibro1		51				DT	CD-I		50				DT	CD-I		77
DT	Fibro2		34				DT	CD-P		42				DT	CD-P		63
DT	Fibro3		42				DT	DT		31				DT	DT		78
DT	frTEC		40				DT	Endo		66				DT	Endo		85
DT	LOH		43				DT	Fibro1		70				DT	Fibro1		101
DT	Macro		34				DT	Fibro2		41				DT	Fibro2		65
DT	Neut		28				DT	Fibro3		47				DT	Fibro3		97
DT	cDC2		49				DT	frTEC		54				DT	frTEC		96
DT	Podo		34				DT	LOH		67				DT	LOH		109
DT	prTcell-NK		60				DT	Macro		42				DT	Macro		74
DT	PT-S1		47				DT	Neut		46				DT	Neut		71
DT	PT-S2		47				DT	cDC2		63				DT	cDC2		111
DT	PT-S3		48				DT	Podo		35				DT	Podo		53
DT	Tcell-NK		46				DT	prMacro		76				DT	prMacro		109
Endo	Bcell		110				DT	prTcell-NK		77				DT	prTcell-NK		111
Endo	cDC1		97				DT	PT-S1		70				DT	PT-S1		122
Endo	CD-I		31				DT	PT-S2		67				DT	PT-S2		98
Endo	CD-P		36				DT	PT-S3		61				DT	PT-S3		74
Endo	DT		18				DT	Tcell-NK		70				DT	Tcell-NK		106
Endo	Endo		80				Endo	Bcell		130				Endo	Bcell		153
Endo	Fibro1		80				Endo	cDC1		150				Endo	cDC1		147
Endo	Fibro2		60				Endo	CD-I		87				Endo	CD-I		94
Endo	Fibro3		53				Endo	CD-P		66				Endo	CD-P		68
Endo	frTEC		68				Endo	DT		51				Endo	DT		101
Endo	LOH		73				Endo	Endo		104				Endo	Endo		105
Endo	Macro		57				Endo	Fibro1		121				Endo	Fibro1		126
Endo	Neut		36				Endo	Fibro2		75				Endo	Fibro2		86
Endo	cDC2		86				Endo	Fibro3		76				Endo	Fibro3		102
Endo	Podo		51				Endo	frTEC		84				Endo	frTEC		108
Endo	prTcell-NK		104				Endo	LOH		119				Endo	LOH		142
Endo	PT-S1		76				Endo	Macro		67				Endo	Macro		79
Endo	PT-S2		75				Endo	Neut		71				Endo	Neut		80
Endo	PT-S3		70				Endo	cDC2		112				Endo	cDC2		136
Endo	Tcell-NK		79				Endo	Podo		62				Endo	Podo		67
Fibro1	Bcell		104				Endo	prMacro		129				Endo	prMacro		137
Fibro1	cDC1		79				Endo	prTcell-NK		137				Endo	prTcell-NK		145
Fibro1	CD-I		22				Endo	PT-S1		119				Endo	PT-S1		148
Fibro1	CD-P		33				Endo	PT-S2		108				Endo	PT-S2		118
Fibro1	DT		16				Endo	PT-S3		95				Endo	PT-S3		93
Fibro1	Endo		66				Endo	Tcell-NK		125				Endo	Tcell-NK		133
Fibro1	Fibro1		70				Fibro1	Bcell		125				Fibro1	Bcell		159
Fibro1	Fibro2		52				Fibro1	cDC1		143				Fibro1	cDC1		155
Fibro1	Fibro3		49				Fibro1	CD-I		90				Fibro1	CD-I		101
Fibro1	frTEC		62				Fibro1	CD-P		66				Fibro1	CD-P		70
Fibro1	LOH		62				Fibro1	DT		48				Fibro1	DT		101
Fibro1	Macro		51				Fibro1	Endo		100				Fibro1	Endo		109
Fibro1	Neut		34				Fibro1	Fibro1		119				Fibro1	Fibro1		133
Fibro1	cDC2		84				Fibro1	Fibro2		80				Fibro1	Fibro2		97
Fibro1	Podo		48				Fibro1	Fibro3		75				Fibro1	Fibro3		100
Fibro1	prTcell-NK		94				Fibro1	frTEC		80				Fibro1	frTEC		109
Fibro1	PT-S1		65				Fibro1	LOH		120				Fibro1	LOH		167
Fibro1	PT-S2		68				Fibro1	Macro		70				Fibro1	Macro		89
Fibro1	PT-S3		58				Fibro1	Neut		70				Fibro1	Neut		84
Fibro1	Tcell-NK		70				Fibro1	cDC2		122				Fibro1	cDC2		153
Fibro2	Bcell		86				Fibro1	Podo		65				Fibro1	Podo		70
Fibro2	cDC1		78				Fibro1	prMacro		139				Fibro1	prMacro		165
Fibro2	CD-I		22				Fibro1	prTcell-NK		136				Fibro1	prTcell-NK		153
Fibro2	CD-P		35				Fibro1	PT-S1		114				Fibro1	PT-S1		149
Fibro2	DT		17				Fibro1	PT-S2		102				Fibro1	PT-S2		117
Fibro2	Endo		64				Fibro1	PT-S3		88				Fibro1	PT-S3		95
Fibro2	Fibro1		64				Fibro1	Tcell-NK		133				Fibro1	Tcell-NK		148
Fibro2	Fibro2		47				Fibro2	Bcell		112				Fibro2	Bcell		109
Fibro2	Fibro3		45				Fibro2	cDC1		128				Fibro2	cDC1		110
Fibro2	frTEC		59				Fibro2	CD-I		74				Fibro2	CD-I		70
Fibro2	LOH		56				Fibro2	CD-P		58				Fibro2	CD-P		49
Fibro2	Macro		49				Fibro2	DT		46				Fibro2	DT		74
Fibro2	Neut		34				Fibro2	Endo		88				Fibro2	Endo		78
Fibro2	cDC2		74				Fibro2	Fibro1		104				Fibro2	Fibro1		96
Fibro2	Podo		43				Fibro2	Fibro2		67				Fibro2	Fibro2		65
Fibro2	prTcell-NK		82				Fibro2	Fibro3		70				Fibro2	Fibro3		70
Fibro2	PT-S1		63				Fibro2	frTEC		73				Fibro2	frTEC		74
Fibro2	PT-S2		60				Fibro2	LOH		103				Fibro2	LOH		114
Fibro2	PT-S3		56				Fibro2	Macro		61				Fibro2	Macro		60
Fibro2	Tcell-NK		64				Fibro2	Neut		63				Fibro2	Neut		58
Fibro3	Bcell		77				Fibro2	cDC2		102				Fibro2	cDC2		108
Fibro3	cDC1		66				Fibro2	Podo		58				Fibro2	Podo		47
Fibro3	CD-I		20				Fibro2	prMacro		120				Fibro2	prMacro		111
Fibro3	CD-P		29				Fibro2	prTcell-NK		114				Fibro2	prTcell-NK		102
Fibro3	DT		15				Fibro2	PT-S1		97				Fibro2	PT-S1		109
Fibro3	Endo		54				Fibro2	PT-S2		91				Fibro2	PT-S2		82
Fibro3	Fibro1		58				Fibro2	PT-S3		79				Fibro2	PT-S3		70
Fibro3	Fibro2		39				Fibro2	Tcell-NK		111				Fibro2	Tcell-NK		102
Fibro3	Fibro3		55				Fibro3	Bcell		71				Fibro3	Bcell		94
Fibro3	frTEC		60				Fibro3	cDC1		79				Fibro3	cDC1		84
Fibro3	LOH		49				Fibro3	CD-I		42				Fibro3	CD-I		51
Fibro3	Macro		47				Fibro3	CD-P		36				Fibro3	CD-P		54
Fibro3	Neut		36				Fibro3	DT		21				Fibro3	DT		62
Fibro3	cDC2		61				Fibro3	Endo		53				Fibro3	Endo		62
Fibro3	Podo		36				Fibro3	Fibro1		68				Fibro3	Fibro1		77
Fibro3	prTcell-NK		77				Fibro3	Fibro2		35				Fibro3	Fibro2		44
Fibro3	PT-S1		55				Fibro3	Fibro3		66				Fibro3	Fibro3		90
Fibro3	PT-S2		57				Fibro3	frTEC		57				Fibro3	frTEC		85
Fibro3	PT-S3		47				Fibro3	LOH		67				Fibro3	LOH		87
Fibro3	Tcell-NK		55				Fibro3	Macro		45				Fibro3	Macro		61
frTEC	Bcell		67				Fibro3	Neut		56				Fibro3	Neut		63
frTEC	cDC1		56				Fibro3	cDC2		63				Fibro3	cDC2		85
frTEC	CD-I		11				Fibro3	Podo		34				Fibro3	Podo		42
frTEC	CD-P		22				Fibro3	prMacro		76				Fibro3	prMacro		89
frTEC	DT		9				Fibro3	prTcell-NK		75				Fibro3	prTcell-NK		85
frTEC	Endo		43				Fibro3	PT-S1		67				Fibro3	PT-S1		100
frTEC	Fibro1		46				Fibro3	PT-S2		68				Fibro3	PT-S2		85
frTEC	Fibro2		24				Fibro3	PT-S3		47				Fibro3	PT-S3		52
frTEC	Fibro3		55				Fibro3	Tcell-NK		65				Fibro3	Tcell-NK		81
frTEC	frTEC		49				frTEC	Bcell		83				frTEC	Bcell		110
frTEC	LOH		36				frTEC	cDC1		93				frTEC	cDC1		99
frTEC	Macro		44				frTEC	CD-I		47				frTEC	CD-I		60
frTEC	Neut		39				frTEC	CD-P		40				frTEC	CD-P		57
frTEC	cDC2		48				frTEC	DT		24				frTEC	DT		61
frTEC	Podo		27				frTEC	Endo		63				frTEC	Endo		68
frTEC	prTcell-NK		64				frTEC	Fibro1		76				frTEC	Fibro1		90
frTEC	PT-S1		39				frTEC	Fibro2		40				frTEC	Fibro2		51
frTEC	PT-S2		47				frTEC	Fibro3		70				frTEC	Fibro3		92
frTEC	PT-S3		40				frTEC	frTEC		62				frTEC	frTEC		89
frTEC	Tcell-NK		41				frTEC	LOH		71				frTEC	LOH		99
LOH	Bcell		99				frTEC	Macro		50				frTEC	Macro		68
LOH	cDC1		88				frTEC	Neut		62				frTEC	Neut		73
LOH	CD-I		28				frTEC	cDC2		73				frTEC	cDC2		99
LOH	CD-P		39				frTEC	Podo		39				frTEC	Podo		45
LOH	DT		20				frTEC	prMacro		87				frTEC	prMacro		100
LOH	Endo		75				frTEC	prTcell-NK		87				frTEC	prTcell-NK		97
LOH	Fibro1		79				frTEC	PT-S1		73				frTEC	PT-S1		106
LOH	Fibro2		58				frTEC	PT-S2		77				frTEC	PT-S2		87
LOH	Fibro3		50				frTEC	PT-S3		56				frTEC	PT-S3		57
LOH	frTEC		60				frTEC	Tcell-NK		78				frTEC	Tcell-NK		92
LOH	LOH		71				LOH	Bcell		131				LOH	Bcell		155
LOH	Macro		49				LOH	cDC1		153				LOH	cDC1		152
LOH	Neut		32				LOH	CD-I		96				LOH	CD-I		105
LOH	cDC2		84				LOH	CD-P		71				LOH	CD-P		65
LOH	Podo		48				LOH	DT		54				LOH	DT		95
LOH	prTcell-NK		96				LOH	Endo		110				LOH	Endo		106
LOH	PT-S1		73				LOH	Fibro1		135				LOH	Fibro1		136
LOH	PT-S2		69				LOH	Fibro2		86				LOH	Fibro2		101
LOH	PT-S3		67				LOH	Fibro3		78				LOH	Fibro3		96
LOH	Tcell-NK		78				LOH	frTEC		87				LOH	frTEC		102
Macro	Bcell		67				LOH	LOH		134				LOH	LOH		176
Macro	cDC1		54				LOH	Macro		74				LOH	Macro		83
Macro	CD-I		13				LOH	Neut		76				LOH	Neut		77
Macro	CD-P		25				LOH	cDC2		132				LOH	cDC2		161
Macro	DT		9				LOH	Podo		70				LOH	Podo		65
Macro	Endo		45				LOH	prMacro		152				LOH	prMacro		174
Macro	Fibro1		49				LOH	prTcell-NK		145				LOH	prTcell-NK		149
Macro	Fibro2		29				LOH	PT-S1		124				LOH	PT-S1		145
Macro	Fibro3		52				LOH	PT-S2		109				LOH	PT-S2		112
Macro	frTEC		50				LOH	PT-S3		96				LOH	PT-S3		94
Macro	LOH		41				LOH	Tcell-NK		149				LOH	Tcell-NK		155
Macro	Macro		41				Macro	Bcell		55				Macro	Bcell		70
Macro	Neut		42				Macro	cDC1		68				Macro	cDC1		69
Macro	cDC2		55				Macro	CD-I		34				Macro	CD-I		42
Macro	Podo		30				Macro	CD-P		24				Macro	CD-P		37
Macro	prTcell-NK		68				Macro	DT		12				Macro	DT		34
Macro	PT-S1		41				Macro	Endo		44				Macro	Endo		45
Macro	PT-S2		53				Macro	Fibro1		60				Macro	Fibro1		63
Macro	PT-S3		42				Macro	Fibro2		27				Macro	Fibro2		36
Macro	Tcell-NK		43				Macro	Fibro3		47				Macro	Fibro3		55
Neut	Bcell		60				Macro	frTEC		44				Macro	frTEC		50
Neut	cDC1		48				Macro	LOH		56				Macro	LOH		79
Neut	CD-I		10				Macro	Macro		35				Macro	Macro		46
Neut	CD-P		20				Macro	Neut		42				Macro	Neut		44
Neut	DT		7				Macro	cDC2		53				Macro	cDC2		65
Neut	Endo		37				Macro	Podo		28				Macro	Podo		29
Neut	Fibro1		46				Macro	prMacro		69				Macro	prMacro		82
Neut	Fibro2		28				Macro	prTcell-NK		68				Macro	prTcell-NK		65
Neut	Fibro3		42				Macro	PT-S1		54				Macro	PT-S1		71
Neut	frTEC		40				Macro	PT-S2		52				Macro	PT-S2		54
Neut	LOH		37				Macro	PT-S3		37				Macro	PT-S3		38
Neut	Macro		35				Macro	Tcell-NK		62				Macro	Tcell-NK		70
Neut	Neut		34				Neut	Bcell		54				Neut	Bcell		63
Neut	cDC2		48				Neut	cDC1		66				Neut	cDC1		63
Neut	Podo		23				Neut	CD-I		32				Neut	CD-I		36
Neut	prTcell-NK		60				Neut	CD-P		25				Neut	CD-P		31
Neut	PT-S1		35				Neut	DT		11				Neut	DT		30
Neut	PT-S2		43				Neut	Endo		42				Neut	Endo		41
Neut	PT-S3		35				Neut	Fibro1		55				Neut	Fibro1		55
Neut	Tcell-NK		40				Neut	Fibro2		27				Neut	Fibro2		30
cDC2	Bcell		156				Neut	Fibro3		42				Neut	Fibro3		48
cDC2	cDC1		128				Neut	frTEC		40				Neut	frTEC		42
cDC2	CD-I		41				Neut	LOH		52				Neut	LOH		66
cDC2	CD-P		50				Neut	Macro		34				Neut	Macro		38
cDC2	DT		30				Neut	Neut		43				Neut	Neut		39
cDC2	Endo		96				Neut	cDC2		48				Neut	cDC2		55
cDC2	Fibro1		105				Neut	Podo		25				Neut	Podo		21
cDC2	Fibro2		86				Neut	prMacro		65				Neut	prMacro		70
cDC2	Fibro3		87				Neut	prTcell-NK		66				Neut	prTcell-NK		58
cDC2	frTEC		103				Neut	PT-S1		52				Neut	PT-S1		62
cDC2	LOH		96				Neut	PT-S2		52				Neut	PT-S2		47
cDC2	Macro		84				Neut	PT-S3		36				Neut	PT-S3		32
cDC2	Neut		58				Neut	Tcell-NK		56				Neut	Tcell-NK		59
cDC2	cDC2		132				cDC2	Bcell		154				cDC2	Bcell		169
cDC2	Podo		70				cDC2	cDC1		176				cDC2	cDC1		173
cDC2	prTcell-NK		160				cDC2	CD-I		100				cDC2	CD-I		103
cDC2	PT-S1		94				cDC2	CD-P		76				cDC2	CD-P		74
cDC2	PT-S2		110				cDC2	DT		57				cDC2	DT		109
cDC2	PT-S3		88				cDC2	Endo		111				cDC2	Endo		109
cDC2	Tcell-NK		105				cDC2	Fibro1		132				cDC2	Fibro1		137
Podo	Bcell		71				cDC2	Fibro2		92				cDC2	Fibro2		98
Podo	cDC1		62				cDC2	Fibro3		101				cDC2	Fibro3		117
Podo	CD-I		16				cDC2	frTEC		105				cDC2	frTEC		117
Podo	CD-P		24				cDC2	LOH		132				cDC2	LOH		171
Podo	DT		10				cDC2	Macro		81				cDC2	Macro		91
Podo	Endo		50				cDC2	Neut		89				cDC2	Neut		89
Podo	Fibro1		52				cDC2	cDC2		137				cDC2	cDC2		165
Podo	Fibro2		30				cDC2	Podo		77				cDC2	Podo		71
Podo	Fibro3		50				cDC2	prMacro		148				cDC2	prMacro		170
Podo	frTEC		47				cDC2	prTcell-NK		172				cDC2	prTcell-NK		171
Podo	LOH		42				cDC2	PT-S1		134				cDC2	PT-S1		171
Podo	Macro		43				cDC2	PT-S2		130				cDC2	PT-S2		134
Podo	Neut		39				cDC2	PT-S3		100				cDC2	PT-S3		98
Podo	cDC2		55				cDC2	Tcell-NK		151				cDC2	Tcell-NK		156
Podo	Podo		32				Podo	Bcell		60				Podo	Bcell		67
Podo	prTcell-NK		66				Podo	cDC1		67				Podo	cDC1		64
Podo	PT-S1		45				Podo	CD-I		35				Podo	CD-I		37
Podo	PT-S2		51				Podo	CD-P		26				Podo	CD-P		35
Podo	PT-S3		45				Podo	DT		13				Podo	DT		33
Podo	Tcell-NK		46				Podo	Endo		50				Podo	Endo		44
prTcell-NK	Bcell		136				Podo	Fibro1		66				Podo	Fibro1		59
prTcell-NK	cDC1		124				Podo	Fibro2		30				Podo	Fibro2		31
prTcell-NK	CD-I		42				Podo	Fibro3		49				Podo	Fibro3		55
prTcell-NK	CD-P		50				Podo	frTEC		45				Podo	frTEC		51
prTcell-NK	DT		31				Podo	LOH		63				Podo	LOH		72
prTcell-NK	Endo		101				Podo	Macro		42				Podo	Macro		45
prTcell-NK	Fibro1		103				Podo	Neut		46				Podo	Neut		43
prTcell-NK	Fibro2		76				Podo	cDC2		56				Podo	cDC2		59
prTcell-NK	Fibro3		75				Podo	Podo		28				Podo	Podo		26
prTcell-NK	frTEC		89				Podo	prMacro		73				Podo	prMacro		71
prTcell-NK	LOH		94				Podo	prTcell-NK		65				Podo	prTcell-NK		57
prTcell-NK	Macro		70				Podo	PT-S1		55				Podo	PT-S1		69
prTcell-NK	Neut		46				Podo	PT-S2		54				Podo	PT-S2		50
prTcell-NK	cDC2		120				Podo	PT-S3		41				Podo	PT-S3		36
prTcell-NK	Podo		63				Podo	Tcell-NK		63				Podo	Tcell-NK		64
prTcell-NK	prTcell-NK		146				prMacro	Bcell		147				prMacro	Bcell		159
prTcell-NK	PT-S1		94				prMacro	cDC1		176				prMacro	cDC1		161
prTcell-NK	PT-S2		96				prMacro	CD-I		109				prMacro	CD-I		119
prTcell-NK	PT-S3		93				prMacro	CD-P		82				prMacro	CD-P		72
prTcell-NK	Tcell-NK		100				prMacro	DT		62				prMacro	DT		104
PT-S1	Bcell		112				prMacro	Endo		120				prMacro	Endo		114
PT-S1	cDC1		100				prMacro	Fibro1		152				prMacro	Fibro1		153
PT-S1	CD-I		31				prMacro	Fibro2		100				prMacro	Fibro2		106
PT-S1	CD-P		44				prMacro	Fibro3		92				prMacro	Fibro3		100
PT-S1	DT		23				prMacro	frTEC		100				prMacro	frTEC		103
PT-S1	Endo		83				prMacro	LOH		149				prMacro	LOH		193
PT-S1	Fibro1		77				prMacro	Macro		88				prMacro	Macro		89
PT-S1	Fibro2		56				prMacro	Neut		88				prMacro	Neut		82
PT-S1	Fibro3		61				prMacro	cDC2		161				prMacro	cDC2		169
PT-S1	frTEC		71				prMacro	Podo		84				prMacro	Podo		71
PT-S1	LOH		69				prMacro	prMacro		174				prMacro	prMacro		192
PT-S1	Macro		59				prMacro	prTcell-NK		172				prMacro	prTcell-NK		156
PT-S1	Neut		39				prMacro	PT-S1		135				prMacro	PT-S1		154
PT-S1	cDC2		89				prMacro	PT-S2		124				prMacro	PT-S2		116
PT-S1	Podo		59				prMacro	PT-S3		104				prMacro	PT-S3		100
PT-S1	prTcell-NK		101				prMacro	Tcell-NK		166				prMacro	Tcell-NK		170
PT-S1	PT-S1		78				prTcell-NK	Bcell		113				prTcell-NK	Bcell		137
PT-S1	PT-S2		79				prTcell-NK	cDC1		141				prTcell-NK	cDC1		141
PT-S1	PT-S3		76				prTcell-NK	CD-I		75				prTcell-NK	CD-I		92
PT-S1	Tcell-NK		77				prTcell-NK	CD-P		58				prTcell-NK	CD-P		54
PT-S2	Bcell		82				prTcell-NK	DT		45				prTcell-NK	DT		93
PT-S2	cDC1		67				prTcell-NK	Endo		90				prTcell-NK	Endo		98
PT-S2	CD-I		17				prTcell-NK	Fibro1		110				prTcell-NK	Fibro1		120
PT-S2	CD-P		26				prTcell-NK	Fibro2		68				prTcell-NK	Fibro2		81
PT-S2	DT		14				prTcell-NK	Fibro3		72				prTcell-NK	Fibro3		85
PT-S2	Endo		49				prTcell-NK	frTEC		74				prTcell-NK	frTEC		85
PT-S2	Fibro1		52				prTcell-NK	LOH		106				prTcell-NK	LOH		142
PT-S2	Fibro2		33				prTcell-NK	Macro		59				prTcell-NK	Macro		67
PT-S2	Fibro3		61				prTcell-NK	Neut		65				prTcell-NK	Neut		68
PT-S2	frTEC		60				prTcell-NK	cDC2		113				prTcell-NK	cDC2		135
PT-S2	LOH		43				prTcell-NK	Podo		55				prTcell-NK	Podo		49
PT-S2	Macro		50				prTcell-NK	prMacro		122				prTcell-NK	prMacro		138
PT-S2	Neut		44				prTcell-NK	prTcell-NK		128				prTcell-NK	prTcell-NK		133
PT-S2	cDC2		58				prTcell-NK	PT-S1		105				prTcell-NK	PT-S1		127
PT-S2	Podo		37				prTcell-NK	PT-S2		97				prTcell-NK	PT-S2		103
PT-S2	prTcell-NK		79				prTcell-NK	PT-S3		84				prTcell-NK	PT-S3		86
PT-S2	PT-S1		45				prTcell-NK	Tcell-NK		117				prTcell-NK	Tcell-NK		133
PT-S2	PT-S2		57				PT-S1	Bcell		120				PT-S1	Bcell		161
PT-S2	PT-S3		45				PT-S1	cDC1		133				PT-S1	cDC1		154
PT-S2	Tcell-NK		48				PT-S1	CD-I		79				PT-S1	CD-I		96
PT-S3	Bcell		114				PT-S1	CD-P		64				PT-S1	CD-P		76
PT-S3	cDC1		99				PT-S1	DT		50				PT-S1	DT		98
PT-S3	CD-I		36				PT-S1	Endo		96				PT-S1	Endo		105
PT-S3	CD-P		40				PT-S1	Fibro1		106				PT-S1	Fibro1		130
PT-S3	DT		23				PT-S1	Fibro2		65				PT-S1	Fibro2		86
PT-S3	Endo		83				PT-S1	Fibro3		72				PT-S1	Fibro3		110
PT-S3	Fibro1		81				PT-S1	frTEC		79				PT-S1	frTEC		114
PT-S3	Fibro2		58				PT-S1	LOH		100				PT-S1	LOH		151
PT-S3	Fibro3		56				PT-S1	Macro		66				PT-S1	Macro		93
PT-S3	frTEC		72				PT-S1	Neut		69				PT-S1	Neut		93
PT-S3	LOH		73				PT-S1	cDC2		101				PT-S1	cDC2		148
PT-S3	Macro		62				PT-S1	Podo		61				PT-S1	Podo		70
PT-S3	Neut		40				PT-S1	prMacro		115				PT-S1	prMacro		149
PT-S3	cDC2		90				PT-S1	prTcell-NK		124				PT-S1	prTcell-NK		152
PT-S3	Podo		57				PT-S1	PT-S1		104				PT-S1	PT-S1		155
PT-S3	prTcell-NK		109				PT-S1	PT-S2		96				PT-S1	PT-S2		120
PT-S3	PT-S1		79				PT-S1	PT-S3		85				PT-S1	PT-S3		91
PT-S3	PT-S2		82				PT-S1	Tcell-NK		113				PT-S1	Tcell-NK		139
PT-S3	PT-S3		75				PT-S2	Bcell		88				PT-S2	Bcell		110
PT-S3	Tcell-NK		80				PT-S2	cDC1		102				PT-S2	cDC1		103
Tcell-NK	Bcell		107				PT-S2	CD-I		49				PT-S2	CD-I		59
Tcell-NK	cDC1		100				PT-S2	CD-P		46				PT-S2	CD-P		66
Tcell-NK	CD-I		26				PT-S2	DT		28				PT-S2	DT		70
Tcell-NK	CD-P		38				PT-S2	Endo		64				PT-S2	Endo		68
Tcell-NK	DT		17				PT-S2	Fibro1		76				PT-S2	Fibro1		89
Tcell-NK	Endo		77				PT-S2	Fibro2		49				PT-S2	Fibro2		54
Tcell-NK	Fibro1		77				PT-S2	Fibro3		74				PT-S2	Fibro3		95
Tcell-NK	Fibro2		58				PT-S2	frTEC		73				PT-S2	frTEC		101
Tcell-NK	Fibro3		54				PT-S2	LOH		73				PT-S2	LOH		99
Tcell-NK	frTEC		70				PT-S2	Macro		57				PT-S2	Macro		80
Tcell-NK	LOH		71				PT-S2	Neut		67				PT-S2	Neut		75
Tcell-NK	Macro		49				PT-S2	cDC2		74				PT-S2	cDC2		95
Tcell-NK	Neut		36				PT-S2	Podo		44				PT-S2	Podo		51
Tcell-NK	cDC2		89				PT-S2	prMacro		85				PT-S2	prMacro		99
Tcell-NK	Podo		52				PT-S2	prTcell-NK		94				PT-S2	prTcell-NK		100
Tcell-NK	prTcell-NK		104				PT-S2	PT-S1		77				PT-S2	PT-S1		118
Tcell-NK	PT-S1		74				PT-S2	PT-S2		88				PT-S2	PT-S2		99
Tcell-NK	PT-S2		70				PT-S2	PT-S3		54				PT-S2	PT-S3		53
Tcell-NK	PT-S3		69				PT-S2	Tcell-NK		77				PT-S2	Tcell-NK		91
Tcell-NK	Tcell-NK		78				PT-S3	Bcell		120				PT-S3	Bcell		132
							PT-S3	cDC1		128				PT-S3	cDC1		124
							PT-S3	CD-I		80				PT-S3	CD-I		76
							PT-S3	CD-P		64				PT-S3	CD-P		58
							PT-S3	DT		51				PT-S3	DT		86
							PT-S3	Endo		96				PT-S3	Endo		87
							PT-S3	Fibro1		107				PT-S3	Fibro1		105
							PT-S3	Fibro2		69				PT-S3	Fibro2		71
							PT-S3	Fibro3		71				PT-S3	Fibro3		88
							PT-S3	frTEC		80				PT-S3	frTEC		92
							PT-S3	LOH		104				PT-S3	LOH		117
							PT-S3	Macro		60				PT-S3	Macro		68
							PT-S3	Neut		64				PT-S3	Neut		70
							PT-S3	cDC2		102				PT-S3	cDC2		116
							PT-S3	Podo		59				PT-S3	Podo		57
							PT-S3	prMacro		113				PT-S3	prMacro		112
							PT-S3	prTcell-NK		123				PT-S3	prTcell-NK		124
							PT-S3	PT-S1		106				PT-S3	PT-S1		129
							PT-S3	PT-S2		99				PT-S3	PT-S2		103
							PT-S3	PT-S3		86				PT-S3	PT-S3		76
							PT-S3	Tcell-NK		108				PT-S3	Tcell-NK		106
							Tcell-NK	Bcell		143				Tcell-NK	Bcell		180
							Tcell-NK	cDC1		176				Tcell-NK	cDC1		173
							Tcell-NK	CD-I		108				Tcell-NK	CD-I		129
							Tcell-NK	CD-P		78				Tcell-NK	CD-P		75
							Tcell-NK	DT		59				Tcell-NK	DT		117
							Tcell-NK	Endo		121				Tcell-NK	Endo		125
							Tcell-NK	Fibro1		148				Tcell-NK	Fibro1		163
							Tcell-NK	Fibro2		97				Tcell-NK	Fibro2		117
							Tcell-NK	Fibro3		92				Tcell-NK	Fibro3		112
							Tcell-NK	frTEC		96				Tcell-NK	frTEC		120
							Tcell-NK	LOH		145				Tcell-NK	LOH		201
							Tcell-NK	Macro		78				Tcell-NK	Macro		95
							Tcell-NK	Neut		80				Tcell-NK	Neut		86
							Tcell-NK	cDC2		137				Tcell-NK	cDC2		169
							Tcell-NK	Podo		76				Tcell-NK	Podo		76
							Tcell-NK	prMacro		164				Tcell-NK	prMacro		192
							Tcell-NK	prTcell-NK		153				Tcell-NK	prTcell-NK		166
							Tcell-NK	PT-S1		139				Tcell-NK	PT-S1		169
							Tcell-NK	PT-S2		118				Tcell-NK	PT-S2		129
							Tcell-NK	PT-S3		104				Tcell-NK	PT-S3		112
							Tcell-NK	Tcell-NK		161				Tcell-NK	Tcell-NK		179
