# Supplementary material for: Single-cell sequencing dissects the transcriptional identity of activated fibroblasts and identifies novel persistent distal tubular injury patterns in kidney fibrosis
Source: Sci Rep. 2024 Jan 3;14:439. doi: 10.1038/s41598-023-50195-0 (PMC10764314; doi:10.1038/s41598-023-50195-0)
Supplement: Supplementary file 5 — Supplementary Table S4. [file 41598_2023_50195_MOESM5_ESM.xlsx]

## Sheet: Venn diagram
[Fibro 1]: Dcn,Csmd1,Cdh11,Pmepa1,Colec12,Tnc,Spon1,Col15a1,Sntg1,Tshz2,Rbp1,Cxcl14,Smoc2,Ncam1,Col5a2,Cpxm1,Nav3,Kirrel3,Col6a1,Sfrp1,Itgb5,Mdk,Kcnd2,Mfap5,Negr1,Abi3bp,Fbln5,Col14a1,Olfml3,Fbln1,Adamts2,Mfap4,Mxra7,Cygb,Tcf21,Loxl1,Dkk3,Cxcl12,Svep1,Ifitm1,Timp1,Thbs2,Hmcn1,Sulf1,Nbl1,Matn2,Igfbp2,Pcolce,Bok,Ppic,Col5a1,Igfbp6,Ltbp4,Prelp,Col6a2,Cyp1b1,Ltbp2,Cx3cl1,Fzd1,Rerg,Ak5,Calu,Crlf1,Ltbp…
[Fibro 2]: Myh11,Ren1,Ctnna3,Crip1,Mustn1,Zfhx3,Ltbp1,Lmod1,Sncg,Filip1,Rgs7bp,Rergl,Pln,Map3k7cl,Akap6,Ndst3,Hpse2,Stac,Pdlim3,Lrrtm3,Nrip2,Plce1,Synpo2,Cap2,Myocd,Prkg2,Uba2,Olfr558,Id1,Cnn1,Tbx3os1,Gm4876,Ldb3,Slc38a11,Ppp1r14a,Smarcd3,Dgkg,Stk38l,Ngf,Ntrk3,Pi15,Gm13861,Aoc3,Parm1,Synm,Kcnb1,Ppm1e,C2cd2,Kcnk3,Cox4i2,Cenpa,Rbm24,Jph2,Susd5,Npy1r,Rgs4,Col19a1,Dmpk,Glp1r,Hspb2,Atp10a,Fbxl22,Grip2…
[Fibro 3]: Prkca,Cep112,Dlgap1,Lmo7,Kcnq5,Nrxn3,Nkain2,Zmat4,Gprin3,Pde8b,Art3,Unc5c,Gm26771,Rnf144a,Gja5,Mannr,Hs3st3b1,Rtn4rl1,Mbnl3,Cd34,Nrgn,Gm33206,Kank4,Grm7,Trpc4,Gm32067,Pcdh12,Ppfia2,Zfp804a,Chn1,Fgd6,Pard6g,Sox13,Add2,Dcbld2,Ldlrap1,Plvap,Ephb1,Mmp16,Anks1b,Lmntd1,Fsd1l,Naalad2,Pir,Igdcc3,Frmd3,Pcdh18,Tmem182,Adamtsl5,Tceal3,Twist1,Hcar1,1600022D10Rik,Nfatc4,Rasgef1a,Wdr86,Gm20619,Endou…
[Fibro 1] and [Fibro 3]: Cp,Pcdh9,Lrp1,Pdgfra,Nupr1,Piezo2,Ptn,Nid1,Mmp14,Mmp2,Col8a1,Mxra8,Mrc2,Adam12,Gm29683,Robo2,Gulp1,F2r,Eva1b,Gria4,Robo1,Gpm6b,Scarf2,Tafa1,Adamts12,Rcn1,Ror2,P3h3,Mmp23,Angptl2,Plekhh2,Dennd2a,Epha3,Gpr153,Wt1,Pdlim2,Vegfd,Tmsb10,Rai14,Adamts10,Ston1,Npr3,Slc24a3,Pla2g4a,Kcnd3,Lrrk1,Hoxc8,Tspan4,Gstm2,Ptk7,Rab31,Fbxl7,Tns3,Prickle1,Cacna1a,Pik3r1,Lima1,Il6st,Pbx1,Cyth3,R…
[Fibro 2] and [Fibro 3]: Rgs5,Dgkb,Kcnab1,Pcp4l1,Notch3,Fry,Mef2c,Carmn,Rcan2,Map3k20,Myom1,Wtip,Ptp4a3,Igfbp5,Serpini1,Sorbs1,Slc8a1,Tinagl1,Sntb1,Akr1b7,Trpc6,Mcam,Ndufa4l2,Epas1,Atp1b2,Gjc1,Tbx2,Rasl12,S1pr3,4930511M06Rik,Lgalsl,Gm26632,P2rx1,Stbd1,Rasgrp2,Speg,Shc3,Gm15270,Plekhh3,Tmeff2,Klhdc8b,Gdf11,Pgf,Nr2f1,Sfrp2,Pygm,Gnao1,Enah,A830082K12Rik,Ehd2,Bcam,Ppp1r12a,Slco2a1,Smtn,Hdac9,Vasn,Syn…
[Fibro 1] and [Fibro 2] and [Fibro 3]: Mgp,Bgn,Sparc,Igfbp7,Gpc6,Serping1,Cald1,Prkg1,Aebp1,Col12a1,Col4a1,Tpm1,Lhfp,Cped1,Rbms3,Nr2f2,Col4a2,Palld,Ccn2,Pde3a,Serpinh1,Fstl1,Timp2,Fhl2,Serpine2,Gucy1a1,Ccdc80,Gsn,B3galt1,Fbn1,Mylk,Tenm3,Vim,Col6a3,Rarres2,Sox5,Ror1,Cacna2d1,Tuba1a,Fign,Csrp1,Lbh,Rcn3,Emilin1,Dlc1,Tpm2,C1s1,Myl9,Vcl,Selenom,Meis1,B130024G19Rik,Pdgfrb,Ttc28,Samd4,Ddr2,Ecm1,Gucy1a2,…
[Fibro 1] and [Fibro 2]: Cfh,Col1a2,Col3a1,Col1a1,Tagln,Fn1,Lama2,Lgals1,Acta2,Kcnt2,Col18a1,Pdzrn3,C1qtnf7,Adamtsl1,Thsd4,Actn1,Mir100hg,Akap12,Eln,Sparcl1,Ogn,Slit3,Thbs1,Pcdh7,Zfpm2,Dpysl3,Slc7a2,Nfix,Antxr1,Crispld2,Prss23,Clstn2,Dclk1,Egflam,Inhba,Cacna1c,Islr,Pakap,Ptgis,Foxp2,Atp1a2,Klhl13,Cpe,Cavin1,Tgfb2,Kcnma1,Tmem47,Ccn1,Cavin3,Sdc2,Astn2,Pdlim7,Fgfr1,Grk5,Cacnb2,Map1b,Prdm5,Snhg18,Hsp…

## Sheet: Fibro 1 GO
2: GO: Biological Process [Display Chart] 357 input genes in category / 5750 annotations before applied cutoff / 20720 genes in category
	ID	Name	Source	pValue	FDR B&H	FDR B&Y	Bonferroni	Genes from Input	Genes in Annotation
1	GO:0045229	external encapsulating structure organization		1.081e-25	6.218e-22	5.742e-21	6.218e-22	47	398
2	GO:0030198	extracellular matrix organization		6.047e-25	1.292e-21	1.193e-20	3.477e-21	46	394
3	GO:0043062	extracellular structure organization		6.741e-25	1.292e-21	1.193e-20	3.876e-21	46	395
4	GO:0007155	cell adhesion		3.045e-21	4.377e-18	4.041e-17	1.751e-17	89	1742
5	GO:0035295	tube development		3.694e-20	4.248e-17	3.922e-16	2.124e-16	91	1880
6	GO:0072359	circulatory system development		8.732e-20	8.369e-17	7.728e-16	5.021e-16	93	1977
7	GO:0035239	tube morphogenesis		5.972e-19	4.661e-16	4.304e-15	3.434e-15	77	1467
8	GO:0048646	anatomical structure formation involved in morphogenesis		6.485e-19	4.661e-16	4.304e-15	3.729e-15	89	1890
9	GO:0009887	animal organ morphogenesis		5.106e-17	3.262e-14	3.013e-13	2.936e-13	81	1729
10	GO:0030199	collagen fibril organization		3.532e-16	2.031e-13	1.876e-12	2.031e-12	18	74
11	GO:0001944	vasculature development		2.078e-15	1.086e-12	1.003e-11	1.195e-11	64	1239
12	GO:0001501	skeletal system development		3.002e-15	1.438e-12	1.328e-11	1.726e-11	52	863
13	GO:0030334	regulation of cell migration		1.078e-14	4.766e-12	4.401e-11	6.196e-11	63	1249
14	GO:0001568	blood vessel development		1.26e-14	5.174e-12	4.778e-11	7.243e-11	60	1152
15	GO:2000145	regulation of cell motility		4.128e-14	1.582e-11	1.461e-10	2.373e-10	64	1321
16	GO:0040012	regulation of locomotion		9.282e-14	3.336e-11	3.08e-10	5.337e-10	65	1380
17	GO:0040011	locomotion		3.772e-13	1.276e-10	1.178e-09	2.169e-09	76	1834
18	GO:0009611	response to wounding		5.695e-13	1.819e-10	1.68e-09	3.274e-09	47	825
19	GO:0060429	epithelium development		8.011e-13	2.425e-10	2.239e-09	4.607e-09	79	1979
20	GO:0048514	blood vessel morphogenesis		8.506e-13	2.445e-10	2.258e-09	4.891e-09	53	1029
21	GO:0048598	embryonic morphogenesis		5.588e-12	1.53e-09	1.413e-08	3.213e-08	56	1185
22	GO:0007423	sensory organ development		6.596e-12	1.724e-09	1.592e-08	3.792e-08	56	1190
23	GO:0040007	growth		8.922e-12	2.23e-09	2.06e-08	5.13e-08	65	1528
24	GO:0048589	developmental growth		1.021e-11	2.447e-09	2.259e-08	5.872e-08	55	1168
25	GO:0048729	tissue morphogenesis		9.949e-11	2.288e-08	2.113e-07	5.721e-07	52	1132
26	GO:0070848	response to growth factor		1.609e-10	3.559e-08	3.286e-07	9.252e-07	48	1006
27	GO:0051094	positive regulation of developmental process		2.538e-10	5.405e-08	4.991e-07	1.459e-06	68	1772
28	GO:0007507	heart development		2.675e-10	5.494e-08	5.073e-07	1.538e-06	50	1092
29	GO:0001503	ossification		3.199e-10	6.343e-08	5.857e-07	1.839e-06	34	568
30	GO:0031589	cell-substrate adhesion		4.042e-10	7.747e-08	7.154e-07	2.324e-06	29	428
31	GO:0042060	wound healing		4.406e-10	8.173e-08	7.547e-07	2.534e-06	34	575
32	GO:0048568	embryonic organ development		4.934e-10	8.867e-08	8.188e-07	2.837e-06	47	1005
33	GO:0061138	morphogenesis of a branching epithelium		5.314e-10	9.047e-08	8.354e-07	3.055e-06	22	252
34	GO:0001763	morphogenesis of a branching structure		5.35e-10	9.047e-08	8.354e-07	3.076e-06	23	276
35	GO:2000026	regulation of multicellular organismal development		9.144e-10	1.502e-07	1.387e-06	5.258e-06	70	1908
36	GO:0001657	ureteric bud development		1.163e-09	1.857e-07	1.715e-06	6.686e-06	15	114
37	GO:0002009	morphogenesis of an epithelium		1.358e-09	2.111e-07	1.949e-06	7.809e-06	45	966
38	GO:0061061	muscle structure development		1.691e-09	2.559e-07	2.363e-06	9.724e-06	47	1044
39	GO:0072164	mesonephric tubule development		1.896e-09	2.726e-07	2.517e-06	1.09e-05	15	118
40	GO:0072163	mesonephric epithelium development		1.896e-09	2.726e-07	2.517e-06	1.09e-05	15	118
41	GO:0051240	positive regulation of multicellular organismal process		2.299e-09	3.224e-07	2.977e-06	1.322e-05	70	1950
42	GO:0085029	extracellular matrix assembly		3.096e-09	4.239e-07	3.914e-06	1.78e-05	11	57
43	GO:0061448	connective tissue development		3.3e-09	4.345e-07	4.012e-06	1.897e-05	29	469
44	GO:0001655	urogenital system development		3.384e-09	4.345e-07	4.012e-06	1.946e-05	33	591
45	GO:0001823	mesonephros development		3.4e-09	4.345e-07	4.012e-06	1.955e-05	15	123
46	GO:0071363	cellular response to growth factor stimulus		3.795e-09	4.744e-07	4.38e-06	2.182e-05	44	963
47	GO:0048562	embryonic organ morphogenesis		3.883e-09	4.751e-07	4.387e-06	2.233e-05	35	658
48	GO:0051216	cartilage development		4.895e-09	5.864e-07	5.415e-06	2.815e-05	25	363
49	GO:0030335	positive regulation of cell migration		5.351e-09	6.279e-07	5.799e-06	3.077e-05	36	699
50	GO:0001525	angiogenesis		6.239e-09	7.174e-07	6.625e-06	3.587e-05	41	873

## Sheet: Fibro 2 GO
2: GO: Biological Process [Display Chart] 288 input genes in category / 4708 annotations before applied cutoff / 20720 genes in category
	ID	Name	Source	pValue	FDR B&H	FDR B&Y	Bonferroni	Genes from Input	Genes in Annotation
1	GO:0003012	muscle system process		1.36e-16	6.405e-13	5.786e-12	6.405e-13	39	565
2	GO:0006936	muscle contraction		5.023e-15	1.183e-11	1.068e-10	2.365e-11	32	418
3	GO:0061061	muscle structure development		8.941e-13	1.403e-09	1.268e-08	4.21e-09	47	1044
4	GO:0060047	heart contraction		8.025e-12	9.445e-09	8.533e-08	3.778e-08	27	390
5	GO:0044057	regulation of system process		1.336e-11	1.09e-08	9.852e-08	6.289e-08	39	810
6	GO:0003015	heart process		1.613e-11	1.09e-08	9.852e-08	7.593e-08	27	402
7	GO:0030029	actin filament-based process		1.621e-11	1.09e-08	9.852e-08	7.633e-08	43	971
8	GO:0003013	circulatory system process		6.461e-11	3.802e-08	3.435e-07	3.042e-07	39	854
9	GO:0008016	regulation of heart contraction		8.752e-11	4.578e-08	4.136e-07	4.121e-07	22	284
10	GO:0008015	blood circulation		1.919e-10	9.035e-08	8.162e-07	9.035e-07	36	769
11	GO:0060537	muscle tissue development		2.194e-10	9.39e-08	8.483e-07	1.033e-06	34	697
12	GO:0090257	regulation of muscle system process		2.985e-10	1.171e-07	1.058e-06	1.405e-06	23	332
13	GO:1903522	regulation of blood circulation		3.312e-10	1.199e-07	1.084e-06	1.559e-06	24	364
14	GO:0010959	regulation of metal ion transport		1.289e-08	4.336e-06	3.917e-05	6.07e-05	27	545
15	GO:0030036	actin cytoskeleton organization		1.815e-08	5.449e-06	4.922e-05	8.545e-05	35	871
16	GO:0006941	striated muscle contraction		1.852e-08	5.449e-06	4.922e-05	8.718e-05	17	225
17	GO:0030001	metal ion transport		2.373e-08	6.571e-06	5.937e-05	0.0001117	39	1053
18	GO:0061337	cardiac conduction		3.168e-08	8.287e-06	7.487e-05	0.0001492	12	107
19	GO:0043269	regulation of ion transport		3.663e-08	9.076e-06	8.199e-05	0.0001724	35	896
20	GO:0007507	heart development		6.232e-08	1.467e-05	0.0001325	0.0002934	39	1092
21	GO:1904062	regulation of cation transmembrane transport		7.53e-08	1.688e-05	0.0001525	0.0003545	24	481
22	GO:0043500	muscle adaptation		9.42e-08	2.016e-05	0.0001821	0.0004435	14	167
23	GO:0007517	muscle organ development		1.015e-07	2.078e-05	0.0001878	0.000478	26	564
24	GO:0042391	regulation of membrane potential		1.45e-07	2.844e-05	0.0002569	0.0006826	25	536
25	GO:0042692	muscle cell differentiation		1.681e-07	3.166e-05	0.0002861	0.0007916	28	658
26	GO:0098662	inorganic cation transmembrane transport		1.808e-07	3.273e-05	0.0002957	0.000851	35	957
27	GO:0072359	circulatory system development		1.906e-07	3.323e-05	0.0003002	0.0008973	56	1977
28	GO:0010243	response to organonitrogen compound		1.993e-07	3.352e-05	0.0003028	0.0009385	49	1623
29	GO:0003300	cardiac muscle hypertrophy		3.558e-07	5.522e-05	0.0004989	0.001675	12	133
30	GO:0006937	regulation of muscle contraction		3.629e-07	5.522e-05	0.0004989	0.001709	15	215
31	GO:0048738	cardiac muscle tissue development		3.636e-07	5.522e-05	0.0004989	0.001712	20	377
32	GO:0051146	striated muscle cell differentiation		4.175e-07	6.039e-05	0.0005456	0.001965	23	490
33	GO:0006812	cation transport		4.233e-07	6.039e-05	0.0005456	0.001993	44	1416
34	GO:0009725	response to hormone		4.462e-07	6.179e-05	0.0005582	0.002101	43	1370
35	GO:0014897	striated muscle hypertrophy		4.909e-07	6.603e-05	0.0005965	0.002311	12	137
36	GO:0022898	regulation of transmembrane transporter activity		5.29e-07	6.686e-05	0.000604	0.002491	19	351
37	GO:0002027	regulation of heart rate		5.31e-07	6.686e-05	0.000604	0.0025	12	138
38	GO:0032989	cellular component morphogenesis		5.413e-07	6.686e-05	0.000604	0.002548	38	1141
39	GO:0034765	regulation of ion transmembrane transport		5.539e-07	6.686e-05	0.000604	0.002608	26	616
40	GO:1901652	response to peptide		5.893e-07	6.772e-05	0.0006118	0.002775	30	785
41	GO:0098660	inorganic ion transmembrane transport		6.012e-07	6.772e-05	0.0006118	0.00283	36	1053
42	GO:0007010	cytoskeleton organization		6.041e-07	6.772e-05	0.0006118	0.002844	50	1736
43	GO:1901698	response to nitrogen compound		6.25e-07	6.843e-05	0.0006182	0.002943	50	1738
44	GO:0014896	muscle hypertrophy		6.696e-07	7.165e-05	0.0006473	0.003152	12	141
45	GO:0006942	regulation of striated muscle contraction		7.279e-07	7.615e-05	0.000688	0.003427	11	117
46	GO:0014706	striated muscle tissue development		8.846e-07	9.054e-05	0.000818	0.004165	20	399
47	GO:0043434	response to peptide hormone		9.945e-07	9.962e-05	0.0009	0.004682	27	677
48	GO:0098655	cation transmembrane transport		1.16e-06	0.0001138	0.001028	0.005463	36	1083
49	GO:0051481	negative regulation of cytosolic calcium ion concentration		1.247e-06	0.0001198	0.001083	0.005872	6	26
50	GO:0035637	multicellular organismal signaling		1.372e-06	0.0001292	0.001167	0.00646	14	208

## Sheet: Fibro 3 GO
2: GO: Biological Process [Display Chart] 518 input genes in category / 6591 annotations before applied cutoff / 20720 genes in category
	ID	Name	Source	pValue	FDR B&H	FDR B&Y	Bonferroni	Genes from Input	Genes in Annotation
1	GO:1903508	positive regulation of nucleic acid-templated transcription		2.793e-12	7.379e-09	6.914e-08	1.841e-08	98	1900
2	GO:0045893	positive regulation of DNA-templated transcription		2.793e-12	7.379e-09	6.914e-08	1.841e-08	98	1900
3	GO:1902680	positive regulation of RNA biosynthetic process		3.359e-12	7.379e-09	6.914e-08	2.214e-08	98	1906
4	GO:0060322	head development		5.57e-12	9.179e-09	8.601e-08	3.672e-08	80	1420
5	GO:0007417	central nervous system development		5.004e-11	6.596e-08	6.181e-07	3.298e-07	90	1766
6	GO:0007264	small GTPase mediated signal transduction		6.798e-11	7.468e-08	6.998e-07	4.481e-07	43	558
7	GO:0016570	histone modification		9.025e-11	8.498e-08	7.963e-07	5.949e-07	43	563
8	GO:0045944	positive regulation of transcription by RNA polymerase II		2.852e-10	2.35e-07	2.202e-06	1.88e-06	76	1427
9	GO:0031175	neuron projection development		8.849e-10	6.48e-07	6.072e-06	5.832e-06	74	1407
10	GO:0007420	brain development		1.981e-09	1.306e-06	1.224e-05	1.306e-05	71	1349
11	GO:0007169	transmembrane receptor protein tyrosine kinase signaling pathway		4.017e-09	2.407e-06	2.256e-05	2.648e-05	49	784
12	GO:0048666	neuron development		1.196e-08	5.962e-06	5.587e-05	7.884e-05	80	1670
13	GO:0051098	regulation of binding		1.213e-08	5.962e-06	5.587e-05	7.992e-05	35	473
14	GO:0031056	regulation of histone modification		1.266e-08	5.962e-06	5.587e-05	8.347e-05	24	244
15	GO:0045934	negative regulation of nucleobase-containing compound metabolic process		2.829e-08	1.166e-05	0.0001093	0.0001864	83	1793
16	GO:0051253	negative regulation of RNA metabolic process		2.909e-08	1.166e-05	0.0001093	0.0001917	78	1645
17	GO:0051056	regulation of small GTPase mediated signal transduction		3.007e-08	1.166e-05	0.0001093	0.0001982	28	336
18	GO:0016358	dendrite development		3.414e-08	1.25e-05	0.0001171	0.000225	28	338
19	GO:0007167	enzyme-linked receptor protein signaling pathway		3.84e-08	1.332e-05	0.0001248	0.0002531	64	1250
20	GO:0002520	immune system development		4.936e-08	1.62e-05	0.0001518	0.0003254	77	1636
21	GO:0018205	peptidyl-lysine modification		5.161e-08	1.62e-05	0.0001518	0.0003402	34	478
22	GO:0018193	peptidyl-amino acid modification		5.426e-08	1.626e-05	0.0001523	0.0003576	70	1434
23	GO:0045892	negative regulation of DNA-templated transcription		6.15e-08	1.762e-05	0.0001651	0.0004053	72	1497
24	GO:1903507	negative regulation of nucleic acid-templated transcription		6.656e-08	1.828e-05	0.0001713	0.0004387	72	1500
25	GO:1902679	negative regulation of RNA biosynthetic process		7.393e-08	1.949e-05	0.0001826	0.0004873	72	1504
26	GO:0048534	hematopoietic or lymphoid organ development		7.796e-08	1.952e-05	0.0001829	0.0005138	74	1565
27	GO:0030097	hemopoiesis		7.996e-08	1.952e-05	0.0001829	0.000527	72	1507
28	GO:0009792	embryo development ending in birth or egg hatching		9.415e-08	2.216e-05	0.0002077	0.0006205	64	1281
29	GO:0010558	negative regulation of macromolecule biosynthetic process		1.055e-07	2.354e-05	0.0002206	0.0006956	83	1848
30	GO:0043009	chordate embryonic development		1.071e-07	2.354e-05	0.0002206	0.0007062	63	1257
31	GO:0007265	Ras protein signal transduction		1.134e-07	2.411e-05	0.0002259	0.0007473	30	402
32	GO:0031399	regulation of protein modification process		1.252e-07	2.578e-05	0.0002416	0.0008249	84	1886
33	GO:0000902	cell morphogenesis		1.551e-07	3.097e-05	0.0002902	0.001022	68	1415
34	GO:0009890	negative regulation of biosynthetic process		1.692e-07	3.28e-05	0.0003073	0.001115	87	1992
35	GO:0051129	negative regulation of cellular component organization		1.814e-07	3.325e-05	0.0003116	0.001195	48	859
36	GO:0031058	positive regulation of histone modification		1.816e-07	3.325e-05	0.0003116	0.001197	16	131
37	GO:0031327	negative regulation of cellular biosynthetic process		2.201e-07	3.92e-05	0.0003673	0.00145	85	1942
38	GO:0044093	positive regulation of molecular function		2.381e-07	4.129e-05	0.0003869	0.001569	82	1853
39	GO:0006325	chromatin organization		2.527e-07	4.271e-05	0.0004002	0.001666	41	685
40	GO:0007010	cytoskeleton organization		2.69e-07	4.381e-05	0.0004105	0.001773	78	1736
41	GO:0033043	regulation of organelle organization		2.725e-07	4.381e-05	0.0004105	0.001796	66	1378
42	GO:0009967	positive regulation of signal transduction		2.847e-07	4.468e-05	0.0004187	0.001877	82	1861
43	GO:0000122	negative regulation of transcription by RNA polymerase II		3.045e-07	4.667e-05	0.0004373	0.002007	57	1123
44	GO:0007611	learning or memory		3.503e-07	5.248e-05	0.0004918	0.002309	28	378
45	GO:0051130	positive regulation of cellular component organization		3.791e-07	5.553e-05	0.0005203	0.002499	63	1303
46	GO:0006354	DNA-templated transcription elongation		4.008e-07	5.743e-05	0.0005381	0.002642	23	272
47	GO:0030036	actin cytoskeleton organization		6.636e-07	9.272e-05	0.0008688	0.004374	47	871
48	GO:1990090	cellular response to nerve growth factor stimulus		6.752e-07	9.272e-05	0.0008688	0.00445	12	80
49	GO:0051099	positive regulation of binding		7.363e-07	9.904e-05	0.000928	0.004853	20	220
50	GO:0048812	neuron projection morphogenesis		8.062e-07	0.0001063	0.0009958	0.005314	49	932

## Sheet: Fibro1+2+3 GO
2: GO: Biological Process [Display Chart] 233 input genes in category / 4259 annotations before applied cutoff / 20720 genes in category
	ID	Name	Source	pValue	FDR B&H	FDR B&Y	Bonferroni	Genes from Input	Genes in Annotation
1	GO:0030029	actin filament-based process		4.323e-28	1.412e-24	1.261e-23	1.841e-24	60	971
2	GO:0030036	actin cytoskeleton organization		6.629e-28	1.412e-24	1.261e-23	2.823e-24	57	871
3	GO:0007010	cytoskeleton organization		8.983e-25	1.275e-21	1.139e-20	3.826e-21	74	1736
4	GO:0048646	anatomical structure formation involved in morphogenesis		3.44e-21	3.662e-18	3.272e-17	1.465e-17	72	1890
5	GO:0007155	cell adhesion		1.687e-20	1.437e-17	1.284e-16	7.187e-17	68	1742
6	GO:0097435	supramolecular fiber organization		1.838e-19	1.188e-16	1.061e-15	7.829e-16	50	992
7	GO:0072359	circulatory system development		1.953e-19	1.188e-16	1.061e-15	8.317e-16	71	1977
8	GO:0031589	cell-substrate adhesion		2.394e-18	1.274e-15	1.138e-14	1.019e-14	33	428
9	GO:0007015	actin filament organization		1.255e-17	5.941e-15	5.308e-14	5.347e-14	35	517
10	GO:0001568	blood vessel development		4.329e-16	1.844e-13	1.647e-12	1.844e-12	49	1152
11	GO:0009611	response to wounding		8.729e-16	3.229e-13	2.884e-12	3.718e-12	41	825
12	GO:0060429	epithelium development		9.097e-16	3.229e-13	2.884e-12	3.874e-12	65	1979
13	GO:0001944	vasculature development		1.668e-15	5.465e-13	4.883e-12	7.105e-12	50	1239
14	GO:0007160	cell-matrix adhesion		7.276e-15	2.213e-12	1.977e-11	3.099e-11	24	273
15	GO:0008015	blood circulation		1.36e-14	3.684e-12	3.291e-11	5.794e-11	38	769
16	GO:0042060	wound healing		1.384e-14	3.684e-12	3.291e-11	5.894e-11	33	575
17	GO:0048514	blood vessel morphogenesis		1.485e-14	3.721e-12	3.324e-11	6.326e-11	44	1029
18	GO:0035295	tube development		1.611e-14	3.811e-12	3.405e-11	6.86e-11	61	1880
19	GO:0035239	tube morphogenesis		1.894e-14	4.046e-12	3.614e-11	8.067e-11	53	1467
20	GO:0031032	actomyosin structure organization		1.9e-14	4.046e-12	3.614e-11	8.091e-11	24	285
21	GO:0001667	ameboidal-type cell migration		3.247e-14	6.585e-12	5.883e-11	1.383e-10	36	709
22	GO:0040011	locomotion		7.189e-14	1.392e-11	1.243e-10	3.062e-10	59	1834
23	GO:0030334	regulation of cell migration		1.806e-13	3.344e-11	2.988e-10	7.691e-10	47	1249
24	GO:0000902	cell morphogenesis		2.859e-13	5.073e-11	4.533e-10	1.218e-09	50	1415
25	GO:2000145	regulation of cell motility		3.433e-13	5.849e-11	5.225e-10	1.462e-09	48	1321
26	GO:0003013	circulatory system process		3.574e-13	5.855e-11	5.231e-10	1.522e-09	38	854
27	GO:0061061	muscle structure development		4.961e-13	7.814e-11	6.981e-10	2.113e-09	42	1044
28	GO:0007507	heart development		5.137e-13	7.814e-11	6.981e-10	2.188e-09	43	1092
29	GO:0055001	muscle cell development		9.329e-13	1.37e-10	1.224e-09	3.973e-09	25	373
30	GO:0040012	regulation of locomotion		1.675e-12	2.378e-10	2.124e-09	7.133e-09	48	1380
31	GO:0010810	regulation of cell-substrate adhesion		1.828e-12	2.511e-10	2.244e-09	7.785e-09	21	259
32	GO:0061572	actin filament bundle organization		2.043e-12	2.719e-10	2.429e-09	8.702e-09	19	205
33	GO:0042692	muscle cell differentiation		3.153e-12	4.069e-10	3.635e-09	1.343e-08	32	658
34	GO:0048729	tissue morphogenesis		6.894e-12	8.635e-10	7.715e-09	2.936e-08	42	1132
35	GO:0051017	actin filament bundle assembly		1.101e-11	1.339e-09	1.196e-08	4.687e-08	18	198
36	GO:0009887	animal organ morphogenesis		1.191e-11	1.409e-09	1.259e-08	5.072e-08	53	1729
37	GO:0071559	response to transforming growth factor beta		1.501e-11	1.728e-09	1.543e-08	6.392e-08	23	354
38	GO:0007167	enzyme-linked receptor protein signaling pathway		4.283e-11	4.801e-09	4.289e-08	1.824e-07	43	1250
39	GO:0001525	angiogenesis		6.174e-11	6.742e-09	6.023e-08	2.629e-07	35	873
40	GO:0071560	cellular response to transforming growth factor beta stimulus		6.454e-11	6.872e-09	6.139e-08	2.749e-07	22	346
41	GO:0010631	epithelial cell migration		9.196e-11	9.553e-09	8.535e-08	3.917e-07	25	461
42	GO:0001952	regulation of cell-matrix adhesion		9.662e-11	9.798e-09	8.753e-08	4.115e-07	15	145
43	GO:0032970	regulation of actin filament-based process		1.155e-10	1.144e-08	1.022e-07	4.918e-07	25	466
44	GO:0090132	epithelium migration		1.208e-10	1.169e-08	1.045e-07	5.146e-07	25	467
45	GO:0034330	cell junction organization		1.59e-10	1.505e-08	1.344e-07	6.77e-07	35	904
46	GO:0090130	tissue migration		1.886e-10	1.746e-08	1.56e-07	8.032e-07	25	477
47	GO:0002009	morphogenesis of an epithelium		2.404e-10	2.179e-08	1.947e-07	1.024e-06	36	966
48	GO:0000904	cell morphogenesis involved in differentiation		3.767e-10	3.343e-08	2.986e-07	1.605e-06	38	1081
49	GO:0007229	integrin-mediated signaling pathway		5.912e-10	5.139e-08	4.591e-07	2.518e-06	14	139
50	GO:0070848	response to growth factor		7.23e-10	6.159e-08	5.502e-07	3.079e-06	36	1006

## Sheet: GO analysis
Fibro 1											Fibro 2										Fibro 3											Fibro 1+2+3
external encapsulating structure organization					1.081e-25	1.08e+25	25.0334	4.64578			muscle system process				1.36e-16	1.36e+16	16.1335	4.01199			central nervous system development					5.004e-11	500000000000	11.699	3.54831			actin filament-based process					4.323e-28	4.32e+28	28.6355	4.83973
extracellular matrix organization					6.047e-25	6.05e+25	25.7818	4.68828			muscle contraction				5.023e-15	5020000000000000	15.7007	3.97276			neuron projection development					8.849e-10	88500000000	10.9469	3.45246			cell adhesion					1.687e-20	1.69e+20	20.2279	4.33827
extracellular structure organization					6.741e-25	6.74e+25	25.8287	4.6909			muscle structure development				8.941e-13	89400000000000	13.9513	3.80233			brain development					1.981e-09	1980000000	9.29667	3.21671			supramolecular fiber organization					1.838e-19	1.84e+19	19.2648	4.2679
collagen fibril organization					3.532e-16	3.53e+16	16.5478	4.04857			heart contraction				8.025e-12	8030000000000	12.9047	3.68983			neuron development					1.196e-08	120000000	8.07918	3.01421			circulatory system development					1.953e-19	1.95e+19	19.29	4.26978
response to wounding					5.695e-13	57000000000000	13.7559	3.78198			muscle tissue development				2.194e-10	21900000000	10.3404	3.37023			dendrite development					3.414e-08	341000000	8.53275	3.09301			response to wounding					8.729e-16	8.73e+16	16.941	4.08245
ossification					3.199e-10	32000000000	10.5051	3.39302			striated muscle contraction				1.852e-08	185000000	8.26717	3.04739			immune system development					4.936e-08	494000000	8.69373	3.11997			actomyosin structure organization					1.9e-14	190000000000000	14.2788	3.8358
connective tissue development					3.3e-09	3300000000	9.51851	3.25074			cardiac conduction				3.168e-08	317000000	8.50106	3.08764			hematopoietic or lymphoid organ development					7.796e-08	780000000	8.89209	3.15252			locomotion					7.189e-14	719000000000000	14.8567	3.89304
cartilage development					4.895e-09	4900000000	9.6902	3.27653			muscle cell differentiation				1.681e-07	16800000	7.22531	2.85306			hemopoiesis					7.996e-08	800000000	8.90309	3.15431			muscle structure development					4.961e-13	49600000000000	13.6955	3.77563
																																muscle cell development					9.329e-13	93300000000000	13.9699	3.80425
																																response to transforming growth factor beta					1.501e-11	150000000000	11.1761	3.48234
