# Supplementary material for: Single-cell sequencing dissects the transcriptional identity of activated fibroblasts and identifies novel persistent distal tubular injury patterns in kidney fibrosis
Source: Sci Rep. 2024 Jan 3;14:439. doi: 10.1038/s41598-023-50195-0 (PMC10764314; doi:10.1038/s41598-023-50195-0)
Supplement: Supplementary file 6 — Supplementary Table S5. [file 41598_2023_50195_MOESM6_ESM.xlsx]

## Sheet: frTEC GO
2: GO: Biological Process [Display Chart] 187 input genes in category / 4491 annotations before applied cutoff / 20720 genes in category
	ID	Name	Source	pValue	FDR B&H	FDR B&Y	Bonferroni	Genes from Input	Genes in Annotation
1	GO:0060429	epithelium development		2.033e-13	9.131e-10	8.207e-09	9.131e-10	53	1979
2	GO:0043067	regulation of programmed cell death		1.476e-12	3.315e-09	2.979e-08	6.63e-09	51	1944
3	GO:0042981	regulation of apoptotic process		2.296e-12	3.437e-09	3.089e-08	1.031e-08	50	1899
4	GO:0035295	tube development		5.9e-12	6.624e-09	5.953e-08	2.65e-08	49	1880
5	GO:0048646	anatomical structure formation involved in morphogenesis		2.584e-11	2.321e-08	2.086e-07	1.16e-07	48	1890
6	GO:0007155	cell adhesion		2.609e-10	1.953e-07	1.755e-06	1.172e-06	44	1742
7	GO:0048729	tissue morphogenesis		5.441e-10	3.491e-07	3.137e-06	2.444e-06	34	1132
8	GO:0009611	response to wounding		1.57e-09	8.814e-07	7.921e-06	7.051e-06	28	825
9	GO:0035239	tube morphogenesis		2.866e-09	1.364e-06	1.226e-05	1.287e-05	38	1467
10	GO:0002009	morphogenesis of an epithelium		3.038e-09	1.364e-06	1.226e-05	1.364e-05	30	966
11	GO:0098609	cell-cell adhesion		6.083e-09	2.483e-06	2.232e-05	2.732e-05	32	1118
12	GO:0044087	regulation of cellular component biogenesis		1.097e-08	4.098e-06	3.683e-05	4.926e-05	32	1146
13	GO:0042060	wound healing		1.254e-08	4.098e-06	3.683e-05	5.63e-05	22	575
14	GO:0001822	kidney development		1.323e-08	4.098e-06	3.683e-05	5.942e-05	21	526
15	GO:0030155	regulation of cell adhesion		1.369e-08	4.098e-06	3.683e-05	6.147e-05	29	971
16	GO:0021762	substantia nigra development		1.731e-08	4.86e-06	4.368e-05	7.776e-05	8	51
17	GO:0072001	renal system development		2.016e-08	5.326e-06	4.787e-05	9.055e-05	21	539
18	GO:0043069	negative regulation of programmed cell death		3.112e-08	7.766e-06	6.979e-05	0.0001398	32	1198
19	GO:0030029	actin filament-based process		5.259e-08	1.239e-05	0.0001114	0.0002362	28	971
20	GO:0006119	oxidative phosphorylation		5.519e-08	1.239e-05	0.0001114	0.0002478	12	172
21	GO:0043066	negative regulation of apoptotic process		5.985e-08	1.275e-05	0.0001146	0.0002688	31	1167
22	GO:0043068	positive regulation of programmed cell death		6.244e-08	1.275e-05	0.0001146	0.0002804	24	741
23	GO:0061061	muscle structure development		6.59e-08	1.287e-05	0.0001156	0.0002959	29	1044
24	GO:0009887	animal organ morphogenesis		7.484e-08	1.378e-05	0.0001239	0.0003361	39	1729
25	GO:0040012	regulation of locomotion		7.671e-08	1.378e-05	0.0001239	0.0003445	34	1380
26	GO:0060562	epithelial tube morphogenesis		8.594e-08	1.485e-05	0.0001334	0.000386	21	587
27	GO:0001655	urogenital system development		9.631e-08	1.602e-05	0.000144	0.0004325	21	591
28	GO:0040011	locomotion		1.209e-07	1.94e-05	0.0001743	0.0005431	40	1834
29	GO:0060548	negative regulation of cell death		1.724e-07	2.67e-05	0.0002399	0.0007743	33	1359
30	GO:0043065	positive regulation of apoptotic process		1.828e-07	2.737e-05	0.000246	0.0008211	23	727
31	GO:2000698	positive regulation of epithelial cell differentiation involved in kidney development		2.202e-07	3.189e-05	0.0002866	0.0009887	4	7
32	GO:0001763	morphogenesis of a branching structure		2.274e-07	3.191e-05	0.0002868	0.001021	14	276
33	GO:0051129	negative regulation of cellular component organization		2.48e-07	3.375e-05	0.0003033	0.001114	25	859
34	GO:0030855	epithelial cell differentiation		2.685e-07	3.45e-05	0.0003101	0.001206	28	1051
35	GO:0051050	positive regulation of transport		2.689e-07	3.45e-05	0.0003101	0.001208	30	1182
36	GO:0048857	neural nucleus development		2.82e-07	3.498e-05	0.0003144	0.001266	9	99
37	GO:2000145	regulation of cell motility		2.885e-07	3.498e-05	0.0003144	0.001296	32	1321
38	GO:0097435	supramolecular fiber organization		2.96e-07	3.498e-05	0.0003144	0.001329	27	992
39	GO:0072359	circulatory system development		3.144e-07	3.606e-05	0.0003241	0.001412	41	1977
40	GO:0030036	actin cytoskeleton organization		3.212e-07	3.606e-05	0.0003241	0.001442	25	871
41	GO:0044092	negative regulation of molecular function		3.456e-07	3.785e-05	0.0003402	0.001552	33	1401
42	GO:0030901	midbrain development		3.642e-07	3.894e-05	0.0003499	0.001635	10	133
43	GO:0010942	positive regulation of cell death		4.545e-07	4.747e-05	0.0004266	0.002041	24	826
44	GO:0022603	regulation of anatomical structure morphogenesis		4.896e-07	4.997e-05	0.0004491	0.002199	31	1284
45	GO:0061138	morphogenesis of a branching epithelium		5.143e-07	5.133e-05	0.0004613	0.00231	13	252
46	GO:0042692	muscle cell differentiation		5.649e-07	5.515e-05	0.0004957	0.002537	21	658
47	GO:0072073	kidney epithelium development		7.932e-07	7.464e-05	0.0006708	0.003562	12	220
48	GO:2000147	positive regulation of cell motility		7.978e-07	7.464e-05	0.0006708	0.003583	22	731
49	GO:0009060	aerobic respiration		8.322e-07	7.628e-05	0.0006855	0.003738	12	221
50	GO:0001657	ureteric bud development		9.402e-07	8.445e-05	0.000759	0.004223	9	114
