# Supplementary material for: Single-cell sequencing dissects the transcriptional identity of activated fibroblasts and identifies novel persistent distal tubular injury patterns in kidney fibrosis
Source: Sci Rep. 2024 Jan 3;14:439. doi: 10.1038/s41598-023-50195-0 (PMC10764314; doi:10.1038/s41598-023-50195-0)
Supplement: Supplementary file 7 — Supplementary Table S6. [file 41598_2023_50195_MOESM7_ESM.xlsx]

## Sheet: E18 WT
gene	p_val	avg_log2FC	pct.1	pct.2	p_val_adj	cluster number	gene
Col3a1	0	1.59033	0.992	0.199	0	0	Col3a1
Col1a2	0	1.43034	0.996	0.273	0	0	Col1a2
Col1a1	0	1.40681	0.975	0.195	0	0	Col1a1
Cfh	0	1.31285	0.951	0.183	0	0	Cfh
Col14a1	0	1.23893	0.79	0.055	0	0	Col14a1
Lrriq1	0	1.21919	0.599	0.085	0	0	Lrriq1
Gucy1a1	0	1.21	0.933	0.183	0	0	Gucy1a1
Gria4	0	1.1943	0.885	0.166	0	0	Gria4
Acta2	0	1.18443	0.767	0.137	0	0	Acta2
Col6a1	0	1.16932	0.877	0.083	0	0	Col6a1
Lama2	0	1.15588	0.889	0.132	0	0	Lama2
Zeb2	0	1.15101	0.985	0.56	0	0	Zeb2
Lgals1	0	1.12803	0.963	0.363	0	0	Lgals1
Dlc1	0	1.12054	0.994	0.533	0	0	Dlc1
Frem1	0	1.10549	0.899	0.229	0	0	Frem1
Dcn	0	1.08729	0.634	0.043	0	0	Dcn
Col6a2	0	1.08642	0.836	0.072	0	0	Col6a2
Ldb2	0	1.07496	0.962	0.347	0	0	Ldb2
Lbh	0	1.05585	0.902	0.194	0	0	Lbh
Fn1	0	1.04903	0.939	0.36	0	0	Fn1
Penk	0	1.04672	0.558	0.09	0	0	Penk
Myl9	0	1.0427	0.83	0.183	0	0	Myl9
Cdh11	0	1.03834	0.991	0.474	0	0	Cdh11
Kcnt2	0	1.00961	0.844	0.145	0	0	Kcnt2
Tcf21	0	0.997239	0.871	0.218	0	0	Tcf21
Meg3	0	0.996347	0.797	0.133	0	0	Meg3
Bgn	0	0.996129	0.883	0.165	0	0	Bgn
Kcnb2	0	0.98542	0.62	0.128	0	0	Kcnb2
Basp1	0	0.982025	0.922	0.357	0	0	Basp1
Col6a3	0	0.975982	0.859	0.116	0	0	Col6a3
Sema3a	0	0.965315	0.755	0.144	0	0	Sema3a
S100a6	0	0.961938	0.863	0.22	0	0	S100a6
Col5a1	0	0.958038	0.867	0.16	0	0	Col5a1
Hmcn1	0	0.949549	0.951	0.496	0	0	Hmcn1
Lhfp	0	0.949541	0.943	0.35	0	0	Lhfp
Fbln5	0	0.940152	0.776	0.095	0	0	Fbln5
Col5a2	0	0.934433	0.919	0.245	0	0	Col5a2
Meis1	0	0.923273	0.976	0.449	0	0	Meis1
Pde3a	0	0.921167	0.935	0.331	0	0	Pde3a
Epha3	0	0.918281	0.594	0.054	0	0	Epha3
Aff3	0	0.912768	0.931	0.459	0	0	Aff3
Pdgfra	0	0.902209	0.826	0.133	0	0	Pdgfra
Zfpm2	0	0.890765	0.788	0.199	0	0	Zfpm2
Sfrp1	0	0.890607	0.862	0.266	0	0	Sfrp1
Fbln1	0	0.890575	0.874	0.267	0	0	Fbln1
Akap12	0	0.879546	0.942	0.423	0	0	Akap12
B130024G19Rik	0	0.8703	0.892	0.37	0	0	B130024G19Rik
Fbn1	0	0.869612	0.861	0.247	0	0	Fbn1
Pid1	0	0.861703	0.709	0.142	0	0	Pid1
Cald1	0	0.861246	0.996	0.574	0	0	Cald1
Ifitm1	0	0.853122	0.807	0.166	0	0	Ifitm1
Tagln	0	0.847454	0.521	0.067	0	0	Tagln
Ogn	0	0.841997	0.658	0.079	0	0	Ogn
Prickle1	0	0.840561	0.838	0.469	0	0	Prickle1
Cyp7b1	0	0.837712	0.768	0.215	0	0	Cyp7b1
Tmsb4x	0	0.831922	0.997	0.735	0	0	Tmsb4x
Cnn2	0	0.827642	0.857	0.297	0	0	Cnn2
Itga9	0	0.818297	0.932	0.42	0	0	Itga9
Ccdc80	0	0.817998	0.817	0.202	0	0	Ccdc80
Tenm3	0	0.816436	0.981	0.622	0	0	Tenm3
Nfia	0	0.813868	0.981	0.522	0	0	Nfia
Synpo2	0	0.812903	0.549	0.04	0	0	Synpo2
Fign	0	0.811432	0.879	0.413	0	0	Fign
Ebf1	0	0.809171	0.893	0.349	0	0	Ebf1
Gulp1	0	0.808189	0.878	0.391	0	0	Gulp1
Nid1	0	0.807005	0.899	0.323	0	0	Nid1
Lsp1	0	0.806574	0.935	0.467	0	0	Lsp1
Apba1	0	0.804353	0.719	0.139	0	0	Apba1
Mfap2	0	0.800098	0.907	0.36	0	0	Mfap2
Olfml3	0	0.796867	0.698	0.072	0	0	Olfml3
Rarres2	0	0.796185	0.742	0.113	0	0	Rarres2
Plac8	0	0.787236	0.74	0.211	0	0	Plac8
Serping1	0	0.786664	0.772	0.143	0	0	Serping1
B3galt1	0	0.785344	0.732	0.22	0	0	B3galt1
Prkg1	0	0.772384	0.79	0.365	0	0	Prkg1
Lrp1	0	0.770519	0.862	0.245	0	0	Lrp1
Mylk	0	0.769594	0.874	0.375	0	0	Mylk
Snai2	0	0.761764	0.712	0.146	0	0	Snai2
Colec12	0	0.753684	0.922	0.435	0	0	Colec12
Ptn	0	0.751625	0.901	0.613	0	0	Ptn
Emilin1	0	0.747876	0.837	0.24	0	0	Emilin1
Tpm2	0	0.746374	0.868	0.323	0	0	Tpm2
Zfp536	0	0.746254	0.378	0.037	0	0	Zfp536
G0s2	0	0.744218	0.639	0.091	0	0	G0s2
Itga8	0	0.743417	0.846	0.367	0	0	Itga8
Pdlim2	0	0.737896	0.798	0.203	0	0	Pdlim2
Epb41l2	0	0.731815	0.874	0.391	0	0	Epb41l2
Emp3	0	0.727132	0.895	0.364	0	0	Emp3
Fhl2	0	0.724	0.764	0.232	0	0	Fhl2
Col12a1	0	0.723743	0.666	0.146	0	0	Col12a1
Mir100hg	0	0.721173	0.836	0.287	0	0	Mir100hg
Vim	0	0.717433	0.974	0.56	0	0	Vim
Selenom	0	0.717026	0.863	0.332	0	0	Selenom
Ddr2	0	0.713712	0.737	0.118	0	0	Ddr2
Pla2g4a	0	0.713322	0.723	0.256	0	0	Pla2g4a
Maged2	0	0.700671	0.946	0.547	0	0	Maged2
Ppp1r14a	0	0.700227	0.647	0.089	0	0	Ppp1r14a
Csrp1	0	0.695607	0.79	0.289	0	0	Csrp1
Dnm3os	0	0.693284	0.668	0.085	0	0	Dnm3os
Lox	0	0.69236	0.515	0.041	0	0	Lox
Flna	0	0.690898	0.925	0.531	0	0	Flna
Adgrl3	0	0.685823	0.87	0.465	0	0	Adgrl3
Rasgrp2	0	0.680486	0.712	0.178	0	0	Rasgrp2
Thbs2	0	0.672656	0.443	0.025	0	0	Thbs2
Nfix	0	0.671458	0.811	0.237	0	0	Nfix
Kcnd3	0	0.670072	0.472	0.08	0	0	Kcnd3
Gpc3	0	0.669893	0.994	0.816	0	0	Gpc3
Peak1	0	0.665821	0.915	0.485	0	0	Peak1
Vstm4	0	0.665156	0.679	0.116	0	0	Vstm4
Nav3	0	0.664619	0.515	0.21	0	0	Nav3
Mfap4	0	0.661027	0.708	0.21	0	0	Mfap4
Ccnd2	0	0.658122	0.863	0.482	0	0	Ccnd2
Galnt17	0	0.657437	0.649	0.147	0	0	Galnt17
Eva1b	0	0.654093	0.925	0.522	0	0	Eva1b
Rcn3	0	0.652737	0.884	0.41	0	0	Rcn3
Egflam	0	0.649722	0.669	0.14	0	0	Egflam
Ednra	0	0.648	0.712	0.206	0	0	Ednra
Tshz3	0	0.645111	0.603	0.115	0	0	Tshz3
Alcam	0	0.641636	0.953	0.688	0	0	Alcam
Serpine2	0	0.638999	0.739	0.252	0	0	Serpine2
Sdc2	0	0.637265	0.776	0.369	0	0	Sdc2
Rerg	0	0.630346	0.583	0.117	0	0	Rerg
Alx1	0	0.629243	0.427	0.025	0	0	Alx1
Flrt2	0	0.627935	0.681	0.298	0	0	Flrt2
Ror2	0	0.627678	0.734	0.221	0	0	Ror2
Prickle2	0	0.62671	0.825	0.404	0	0	Prickle2
Pdgfrb	0	0.625758	0.674	0.148	0	0	Pdgfrb
Gucy1a2	0	0.625089	0.703	0.287	0	0	Gucy1a2
Mrvi1	0	0.620445	0.67	0.121	0	0	Mrvi1
Nexn	0	0.619952	0.571	0.114	0	0	Nexn
Ecm1	0	0.615577	0.63	0.148	0	0	Ecm1
Pcolce	0	0.6131	0.734	0.208	0	0	Pcolce
Ltbp4	0	0.609727	0.681	0.153	0	0	Ltbp4
Fblim1	0	0.607298	0.685	0.176	0	0	Fblim1
Rbms3	0	0.60173	0.997	0.8	0	0	Rbms3
Sec24d	0	0.598237	0.706	0.212	0	0	Sec24d
Adcy2	0	0.595377	0.621	0.206	0	0	Adcy2
Tril	0	0.595113	0.824	0.322	0	0	Tril
Igfbp3	0	0.592433	0.533	0.167	0	0	Igfbp3
Nr2f2	0	0.591107	0.988	0.832	0	0	Nr2f2
2022-09-11	0	0.590435	0.971	0.714	0	0	2022-09-11
Gna14	0	0.59039	0.473	0.052	0	0	Gna14
Cyth3	0	0.589355	0.843	0.437	0	0	Cyth3
Lrrc17	0	0.588729	0.628	0.116	0	0	Lrrc17
Cygb	0	0.587952	0.585	0.1	0	0	Cygb
Snx18	0	0.583227	0.714	0.245	0	0	Snx18
Atrnl1	0	0.581936	0.953	0.794	0	0	Atrnl1
Aspn	0	0.581778	0.476	0.066	0	0	Aspn
Cacna1c	0	0.580032	0.631	0.162	0	0	Cacna1c
Ahnak	0	0.57691	0.819	0.406	0	0	Ahnak
Marcks	0	0.576693	0.991	0.761	0	0	Marcks
Dach2	0	0.575667	0.347	0.124	0	0	Dach2
Setbp1	0	0.570184	0.945	0.68	0	0	Setbp1
Ace2	0	0.567875	0.557	0.152	0	0	Ace2
Tpm1	0	0.567609	0.948	0.758	0	0	Tpm1
Hoxd11	0	0.565326	0.832	0.424	0	0	Hoxd11
Sox5	0	0.564909	0.775	0.489	0	0	Sox5
Adam12	0	0.559374	0.457	0.103	0	0	Adam12
Matn2	0	0.558664	0.576	0.102	0	0	Matn2
Glipr2	0	0.558092	0.604	0.099	0	0	Glipr2
Fbxl7	0	0.557765	0.93	0.629	0	0	Fbxl7
Gata6	0	0.55643	0.544	0.066	0	0	Gata6
Tgfb1i1	0	0.555447	0.642	0.14	0	0	Tgfb1i1
Rnf150	0	0.55239	0.753	0.308	0	0	Rnf150
Grk5	0	0.550359	0.743	0.296	0	0	Grk5
Fli1	0	0.550025	0.726	0.26	0	0	Fli1
Cntn4	0	0.5493	0.472	0.109	0	0	Cntn4
Peg3	0	0.545759	0.881	0.639	0	0	Peg3
Vegfd	0	0.542701	0.458	0.048	0	0	Vegfd
Tpm4	0	0.538356	0.982	0.776	0	0	Tpm4
Rian	0	0.538102	0.487	0.06	0	0	Rian
Fat3	0	0.537989	0.458	0.2	0	0	Fat3
Clca3a1	0	0.537698	0.431	0.051	0	0	Clca3a1
Clmp	0	0.537615	0.762	0.276	0	0	Clmp
Tnc	0	0.536202	0.533	0.167	0	0	Tnc
Svil	0	0.535487	0.899	0.632	0	0	Svil
Timp3	0	0.535356	0.88	0.539	0	0	Timp3
Islr	0	0.533854	0.6	0.108	0	0	Islr
Ptch1	0	0.533757	0.671	0.409	0	0	Ptch1
Mctp2	0	0.530828	0.395	0.085	0	0	Mctp2
Col15a1	0	0.530544	0.422	0.12	0	0	Col15a1
Cdkn1c	0	0.529384	0.901	0.597	0	0	Cdkn1c
Pmp22	0	0.523366	0.611	0.168	0	0	Pmp22
Mmp2	0	0.520575	0.662	0.213	0	0	Mmp2
S1pr3	0	0.519419	0.558	0.094	0	0	S1pr3
Tuba1a	0	0.515886	0.863	0.54	0	0	Tuba1a
Anxa6	0	0.515884	0.806	0.374	0	0	Anxa6
Thsd4	0	0.515269	0.788	0.47	0	0	Thsd4
Dse	0	0.514276	0.635	0.178	0	0	Dse
Gucy1b1	0	0.512787	0.594	0.162	0	0	Gucy1b1
Actn1	0	0.510922	0.838	0.475	0	0	Actn1
Tmem45a	0	0.507808	0.512	0.061	0	0	Tmem45a
Col16a1	0	0.506767	0.539	0.083	0	0	Col16a1
Gli2	0	0.506734	0.581	0.121	0	0	Gli2
Loxl2	0	0.503114	0.666	0.19	0	0	Loxl2
Gm4258	0	0.502979	0.814	0.524	0	0	Gm4258
Efemp2	0	0.502845	0.696	0.258	0	0	Efemp2
Fzd1	0	0.501279	0.634	0.18	0	0	Fzd1
Pde5a	0	0.500819	0.593	0.181	0	0	Pde5a
Pcdh18	0	0.499368	0.604	0.14	0	0	Pcdh18
Adam19	0	0.499167	0.662	0.214	0	0	Adam19
Bach2	0	0.497572	0.844	0.511	0	0	Bach2
Fam114a1	0	0.496443	0.668	0.233	0	0	Fam114a1
Add3	0	0.495981	0.864	0.604	0	0	Add3
S100a10	0	0.495901	0.907	0.616	0	0	S100a10
8430419K02Rik	0	0.494842	0.529	0.103	0	0	8430419K02Rik
Pdzd2	0	0.491574	0.77	0.375	0	0	Pdzd2
Ndufa4l2	0	0.49135	0.507	0.087	0	0	Ndufa4l2
Postn	0	0.487105	0.317	0.049	0	0	Postn
Klhl13	0	0.48635	0.54	0.15	0	0	Klhl13
Sh3kbp1	0	0.485223	0.758	0.364	0	0	Sh3kbp1
Nkain4	0	0.485181	0.474	0.04	0	0	Nkain4
Bok	0	0.484254	0.582	0.205	0	0	Bok
A630012P03Rik	0	0.483954	0.661	0.263	0	0	A630012P03Rik
Dact1	0	0.482832	0.532	0.09	0	0	Dact1
Nkd1	0	0.481867	0.541	0.177	0	0	Nkd1
Snhg18	0	0.481641	0.734	0.376	0	0	Snhg18
Meis2	0	0.481501	0.992	0.674	0	0	Meis2
Adgra2	0	0.480735	0.651	0.205	0	0	Adgra2
Arap1	0	0.478698	0.576	0.136	0	0	Arap1
Kcnd2	0	0.477502	0.306	0.09	0	0	Kcnd2
Mdk	0	0.47549	0.983	0.691	0	0	Mdk
Hic1	0	0.474083	0.568	0.121	0	0	Hic1
Anxa2	0	0.473893	0.91	0.563	0	0	Anxa2
Rhoj	0	0.473432	0.644	0.204	0	0	Rhoj
Rbp1	0	0.472909	0.923	0.595	0	0	Rbp1
Ifitm3	0	0.471365	0.857	0.405	0	0	Ifitm3
Msrb3	0	0.471025	0.639	0.234	0	0	Msrb3
Col23a1	0	0.468466	0.351	0.087	0	0	Col23a1
Rem1	0	0.467522	0.654	0.206	0	0	Rem1
Pdzrn3	0	0.467021	0.712	0.388	0	0	Pdzrn3
Dclk1	0	0.466874	0.444	0.199	0	0	Dclk1
Gm43507	0	0.466631	0.505	0.112	0	0	Gm43507
Tagln2	0	0.465832	0.802	0.436	0	0	Tagln2
Pip4k2a	0	0.465722	0.723	0.353	0	0	Pip4k2a
Rarb	0	0.46308	0.75	0.436	0	0	Rarb
Eln	0	0.460893	0.46	0.097	0	0	Eln
Arl4a	0	0.460303	0.512	0.235	0	0	Arl4a
Filip1l	0	0.460025	0.747	0.389	0	0	Filip1l
Thbs1	0	0.457488	0.453	0.125	0	0	Thbs1
Ccbe1	0	0.456937	0.401	0.068	0	0	Ccbe1
Svep1	0	0.456208	0.455	0.096	0	0	Svep1
Afap1l2	0	0.454891	0.549	0.131	0	0	Afap1l2
Pik3r1	0	0.454339	0.808	0.495	0	0	Pik3r1
Cd248	0	0.452996	0.526	0.092	0	0	Cd248
Sparc	0	0.452341	0.981	0.74	0	0	Sparc
Pawr	0	0.450214	0.756	0.424	0	0	Pawr
Zdhhc14	0	0.448755	0.535	0.222	0	0	Zdhhc14
Smim41	0	0.448638	0.49	0.107	0	0	Smim41
Anxa5	0	0.447792	0.88	0.572	0	0	Anxa5
Pknox2	0	0.446718	0.582	0.185	0	0	Pknox2
P3h3	0	0.446567	0.623	0.205	0	0	P3h3
Myo1b	0	0.446476	0.802	0.483	0	0	Myo1b
Pkdcc	0	0.444338	0.789	0.511	0	0	Pkdcc
Pla2r1	0	0.444201	0.456	0.066	0	0	Pla2r1
Myh10	0	0.441684	0.941	0.702	0	0	Myh10
2022-09-07	0	0.440993	0.986	0.893	0	0	2022-09-07
Mill2	0	0.440947	0.417	0.039	0	0	Mill2
Adamts2	0	0.437894	0.366	0.026	0	0	Adamts2
Stard13	0	0.436933	0.656	0.31	0	0	Stard13
Sned1	0	0.435939	0.477	0.102	0	0	Sned1
Oaf	0	0.434119	0.591	0.196	0	0	Oaf
Il6st	0	0.432493	0.688	0.386	0	0	Il6st
Gpm6b	0	0.432215	0.51	0.163	0	0	Gpm6b
Acyp2	0	0.431779	0.682	0.335	0	0	Acyp2
Naalad2	0	0.431764	0.419	0.04	0	0	Naalad2
Ptgis	0	0.430852	0.529	0.133	0	0	Ptgis
Tle1	0	0.430618	0.715	0.368	0	0	Tle1
Rgs5	0	0.430507	0.39	0.095	0	0	Rgs5
Samd4	0	0.429432	0.653	0.313	0	0	Samd4
Cdc42ep3	0	0.428892	0.481	0.184	0	0	Cdc42ep3
Prrx1	0	0.428648	0.335	0.036	0	0	Prrx1
Pbx1	0	0.428308	0.999	0.922	0	0	Pbx1
Foxp2	0	0.425546	0.372	0.088	0	0	Foxp2
Eml1	0	0.424529	0.62	0.241	0	0	Eml1
Plagl1	0	0.42419	0.639	0.312	0	0	Plagl1
Adamts19	0	0.422796	0.413	0.14	0	0	Adamts19
Lpar1	0	0.422695	0.543	0.198	0	0	Lpar1
Ak5	0	0.421617	0.371	0.077	0	0	Ak5
Carmn	0	0.42111	0.515	0.114	0	0	Carmn
Aebp1	0	0.420784	0.598	0.226	0	0	Aebp1
Mfap5	0	0.420005	0.267	0.012	0	0	Mfap5
Rap2a	0	0.41557	0.559	0.259	0	0	Rap2a
Myadm	0	0.415085	0.593	0.215	0	0	Myadm
Gm17501	0	0.413772	0.456	0.073	0	0	Gm17501
Olfml1	0	0.413216	0.485	0.105	0	0	Olfml1
Gab2	0	0.412816	0.935	0.7	0	0	Gab2
Arhgef25	0	0.412429	0.566	0.161	0	0	Arhgef25
Cldn11	0	0.411944	0.301	0.018	0	0	Cldn11
Reck	0	0.411552	0.614	0.253	0	0	Reck
Ets1	0	0.411522	0.73	0.328	0	0	Ets1
Sgce	0	0.410732	0.59	0.206	0	0	Sgce
Pcdh9	0	0.407563	0.383	0.133	0	0	Pcdh9
Timp2	0	0.407271	0.758	0.452	0	0	Timp2
Sdk2	0	0.405025	0.528	0.152	0	0	Sdk2
Tshz2	0	0.403638	0.969	0.769	0	0	Tshz2
Smarca1	0	0.403331	0.595	0.245	0	0	Smarca1
Zim1	0	0.403098	0.368	0.086	0	0	Zim1
Gpx8	0	0.402735	0.689	0.335	0	0	Gpx8
Wnt5a	0	0.40154	0.491	0.181	0	0	Wnt5a
Sytl2	0	0.401447	0.427	0.125	0	0	Sytl2
Kdelr3	0	0.401171	0.486	0.11	0	0	Kdelr3
Rsu1	0	0.400108	0.812	0.523	0	0	Rsu1
S100a11	0	0.397611	0.964	0.81	0	0	S100a11
Cnrip1	0	0.39566	0.533	0.156	0	0	Cnrip1
Ano1	0	0.393512	0.445	0.173	0	0	Ano1
Kirrel	0	0.3928	0.657	0.291	0	0	Kirrel
Prkca	0	0.391938	0.803	0.571	0	0	Prkca
Angpt1	0	0.386336	0.487	0.175	0	0	Angpt1
Daam2	0	0.386138	0.565	0.187	0	0	Daam2
Igdcc4	0	0.381037	0.423	0.067	0	0	Igdcc4
Axl	0	0.380927	0.584	0.222	0	0	Axl
Apcdd1	0	0.380075	0.289	0.046	0	0	Apcdd1
Gm32618	0	0.378682	0.356	0.044	0	0	Gm32618
Nrk	0	0.378632	0.324	0.072	0	0	Nrk
Creb3l1	0	0.378451	0.512	0.155	0	0	Creb3l1
Tpst1	0	0.376988	0.519	0.181	0	0	Tpst1
2310022B05Rik	0	0.376863	0.551	0.218	0	0	2310022B05Rik
St6galnac3	0	0.375688	0.921	0.705	0	0	St6galnac3
Ano5	0	0.375572	0.268	0.011	0	0	Ano5
Arhgap10	0	0.372737	0.85	0.615	0	0	Arhgap10
Mrc2	0	0.372726	0.523	0.186	0	0	Mrc2
Thra	0	0.371998	0.74	0.451	0	0	Thra
Klhl5	0	0.371736	0.574	0.241	0	0	Klhl5
Pja1	0	0.369494	0.64	0.336	0	0	Pja1
Rgl1	0	0.369097	0.782	0.442	0	0	Rgl1
Pdlim3	0	0.368902	0.302	0.033	0	0	Pdlim3
Emp1	0	0.367516	0.618	0.25	0	0	Emp1
Dock10	0	0.366849	0.45	0.168	0	0	Dock10
Agtr1a	0	0.366825	0.402	0.12	0	0	Agtr1a
Col4a2	0	0.365408	0.958	0.839	0	0	Col4a2
Fxyd1	0	0.365362	0.473	0.117	0	0	Fxyd1
Ttc28	0	0.365153	0.935	0.635	0	0	Ttc28
Antxr1	0	0.364469	0.537	0.239	0	0	Antxr1
Sh3bgrl	0	0.363978	0.882	0.65	0	0	Sh3bgrl
Parva	0	0.363932	0.921	0.723	0	0	Parva
Runx1t1	0	0.361798	0.332	0.049	0	0	Runx1t1
Lama4	0	0.361066	0.685	0.317	0	0	Lama4
Lix1l	0	0.360509	0.555	0.201	0	0	Lix1l
Lepr	0	0.359393	0.301	0.032	0	0	Lepr
Eml4	0	0.358872	0.924	0.713	0	0	Eml4
Cped1	0	0.357049	0.848	0.456	0	0	Cped1
St8sia2	0	0.356449	0.413	0.112	0	0	St8sia2
Col4a1	0	0.356249	0.985	0.909	0	0	Col4a1
Loxl1	0	0.355545	0.502	0.195	0	0	Loxl1
Pak7	0	0.355104	0.325	0.052	0	0	Pak7
Gnb4	0	0.354317	0.573	0.225	0	0	Gnb4
Pakap	0	0.352777	0.386	0.085	0	0	Pakap
Gm29683	0	0.351419	0.389	0.127	0	0	Gm29683
Egfr	0	0.349877	0.464	0.167	0	0	Egfr
Nenf	0	0.348972	0.861	0.672	0	0	Nenf
Fat4	0	0.347948	0.536	0.24	0	0	Fat4
Zcchc24	0	0.347688	0.506	0.163	0	0	Zcchc24
Ikbip	0	0.346874	0.593	0.279	0	0	Ikbip
Hmgn3	0	0.346476	0.671	0.39	0	0	Hmgn3
Map1lc3a	0	0.346222	0.742	0.486	0	0	Map1lc3a
Fstl1	0	0.34582	0.989	0.782	0	0	Fstl1
St5	0	0.344517	0.66	0.369	0	0	St5
Gm20631	0	0.343376	0.363	0.086	0	0	Gm20631
Plekhh2	0	0.342726	0.635	0.297	0	0	Plekhh2
Cd302	0	0.342328	0.56	0.238	0	0	Cd302
Gm13470	0	0.340866	0.342	0.045	0	0	Gm13470
Cyp2s1	0	0.340737	0.354	0.076	0	0	Cyp2s1
Sparcl1	0	0.340735	0.58	0.223	0	0	Sparcl1
Fap	0	0.340348	0.352	0.087	0	0	Fap
Rora	0	0.33732	0.953	0.829	0	0	Rora
Dact3	0	0.336544	0.432	0.102	0	0	Dact3
Itih5	0	0.336503	0.332	0.067	0	0	Itih5
Tln1	0	0.336372	0.924	0.775	0	0	Tln1
Abcc9	0	0.334631	0.368	0.109	0	0	Abcc9
Cavin1	0	0.334191	0.518	0.181	0	0	Cavin1
Cdc42ep5	0	0.333248	0.487	0.172	0	0	Cdc42ep5
Gpx7	0	0.330586	0.457	0.155	0	0	Gpx7
Ppic	0	0.329771	0.87	0.659	0	0	Ppic
Bmp6	0	0.32976	0.368	0.122	0	0	Bmp6
Tmem119	0	0.329525	0.348	0.038	0	0	Tmem119
Kcnj8	0	0.328966	0.344	0.077	0	0	Kcnj8
Heg1	0	0.327729	0.616	0.259	0	0	Heg1
Rrbp1	0	0.326765	0.975	0.883	0	0	Rrbp1
Gng11	0	0.325062	0.649	0.251	0	0	Gng11
Pi15	0	0.324668	0.276	0.023	0	0	Pi15
Bmp1	0	0.32368	0.528	0.222	0	0	Bmp1
Serpinh1	0	0.32211	0.987	0.904	0	0	Serpinh1
Zfp36l1	0	0.32113	0.939	0.814	0	0	Zfp36l1
Lgi2	0	0.320781	0.325	0.053	0	0	Lgi2
Col11a1	0	0.320489	0.372	0.096	0	0	Col11a1
Scarf2	0	0.320179	0.435	0.117	0	0	Scarf2
Pdlim7	0	0.320035	0.576	0.275	0	0	Pdlim7
Fkbp10	0	0.31991	0.545	0.242	0	0	Fkbp10
Hoxd10	0	0.319158	0.497	0.222	0	0	Hoxd10
Sertad4	0	0.31879	0.403	0.092	0	0	Sertad4
1010001N08Rik	0	0.31863	0.286	0.022	0	0	1010001N08Rik
Dpysl3	0	0.315293	0.46	0.183	0	0	Dpysl3
Runx2	0	0.315053	0.438	0.144	0	0	Runx2
6330403K07Rik	0	0.31439	0.427	0.156	0	0	6330403K07Rik
Dkk3	0	0.314012	0.345	0.049	0	0	Dkk3
Pdcd4	0	0.313353	0.874	0.679	0	0	Pdcd4
Prr16	0	0.313028	0.259	0.048	0	0	Prr16
Nrep	0	0.312837	0.889	0.718	0	0	Nrep
Tmod3	0	0.310286	0.831	0.567	0	0	Tmod3
Tiam2	0	0.309026	0.383	0.117	0	0	Tiam2
Cd81	0	0.306907	0.973	0.856	0	0	Cd81
C1qtnf2	0	0.306819	0.323	0.046	0	0	C1qtnf2
Itgb1	0	0.306392	0.995	0.95	0	0	Itgb1
Mamld1	0	0.306226	0.316	0.066	0	0	Mamld1
Kank4	0	0.305475	0.403	0.134	0	0	Kank4
Gm28258	0	0.305285	0.35	0.064	0	0	Gm28258
Frmd6	0	0.304882	0.511	0.209	0	0	Frmd6
Astn2	0	0.304324	0.373	0.128	0	0	Astn2
Adamts7	0	0.304045	0.333	0.044	0	0	Adamts7
Agtr2	0	0.303993	0.272	0.052	0	0	Agtr2
Podxl2	0	0.30339	0.457	0.171	0	0	Podxl2
Calu	0	0.302971	0.882	0.738	0	0	Calu
Tmsb10	0	0.302709	0.994	0.956	0	0	Tmsb10
Srpx	0	0.302286	0.308	0.019	0	0	Srpx
Vcam1	0	0.296496	0.349	0.102	0	0	Vcam1
Des	0	0.296333	0.385	0.103	0	0	Des
Ifitm2	0	0.295644	0.978	0.91	0	0	Ifitm2
Slfn5	0	0.292672	0.408	0.141	0	0	Slfn5
Gm15270	0	0.291873	0.346	0.088	0	0	Gm15270
Cmtm3	0	0.291178	0.522	0.228	0	0	Cmtm3
Pltp	0	0.288156	0.372	0.118	0	0	Pltp
Mxra8	0	0.28659	0.433	0.161	0	0	Mxra8
Kcp	0	0.286318	0.385	0.115	0	0	Kcp
Gstm2	0	0.284572	0.478	0.201	0	0	Gstm2
Fkbp7	0	0.278795	0.451	0.183	0	0	Fkbp7
Rftn1	0	0.278085	0.375	0.123	0	0	Rftn1
Htra3	0	0.277148	0.276	0.028	0	0	Htra3
Rhod	0	0.27689	0.419	0.157	0	0	Rhod
Hsp90b1	0	0.276525	0.995	0.985	0	0	Hsp90b1
Gm14582	0	0.276134	0.372	0.13	0	0	Gm14582
Gli1	0	0.274993	0.289	0.031	0	0	Gli1
Ptch2	0	0.274955	0.277	0.047	0	0	Ptch2
Gm10125	0	0.271647	0.327	0.079	0	0	Gm10125
Thy1	0	0.270818	0.262	0.039	0	0	Thy1
Ccn4	0	0.267171	0.308	0.076	0	0	Ccn4
Gm10824	0	0.265114	0.302	0.048	0	0	Gm10824
Sult5a1	0	0.264913	0.255	0.03	0	0	Sult5a1
S1pr2	0	0.264002	0.348	0.085	0	0	S1pr2
Rbm46	0	0.262258	0.291	0.062	0	0	Rbm46
Cplx2	0	0.259661	0.358	0.112	0	0	Cplx2
Itpripl2	0	0.258942	0.386	0.132	0	0	Itpripl2
Gm11627	0	0.25161	0.283	0.036	0	0	Gm11627
Slc16a2	5.07258e-308	0.301929	0.48	0.203	1.22153e-303	0	Slc16a2
1500009L16Rik	2.39074e-307	0.281691	0.452	0.184	5.75714e-303	0	1500009L16Rik
Arhgef40	3.90546e-305	0.294411	0.545	0.261	9.40474e-301	0	Arhgef40
Chd3	1.56591e-304	0.301939	0.892	0.717	3.77087e-300	0	Chd3
Lats2	5.78752e-304	0.313644	0.628	0.323	1.39369e-299	0	Lats2
Rassf8	8.60436e-302	0.329858	0.623	0.325	2.07201e-297	0	Rassf8
Lima1	9.25077e-301	0.339229	0.764	0.528	2.22768e-296	0	Lima1
Copz2	1.27631e-300	0.300744	0.537	0.261	3.07348e-296	0	Copz2
Ilk	5.15187e-300	0.326689	0.716	0.462	1.24062e-295	0	Ilk
Tead1	2.45449e-299	0.276404	0.941	0.835	5.91066e-295	0	Tead1
Ston1	1.19041e-296	0.282934	0.483	0.212	2.86663e-292	0	Ston1
Lrch2	1.84237e-295	0.282895	0.424	0.173	4.43661e-291	0	Lrch2
Eid1	1.2365e-294	0.26906	0.905	0.781	2.97762e-290	0	Eid1
Galnt3	3.59617e-292	0.335346	0.341	0.123	8.65993e-288	0	Galnt3
Tspan4	6.68272e-292	0.292083	0.495	0.226	1.60926e-287	0	Tspan4
Ankrd50	6.87542e-292	0.275849	0.443	0.186	1.65567e-287	0	Ankrd50
Camk2n1	7.7738e-291	0.373852	0.678	0.426	1.87201e-286	0	Camk2n1
Pakap.1	7.35989e-289	0.347632	0.745	0.429	1.77233e-284	0	Pakap.1
Zeb1	8.1229e-289	0.386413	0.873	0.552	1.95608e-284	0	Zeb1
Myl12a	1.75352e-287	0.264429	0.926	0.813	4.22264e-283	0	Myl12a
Pdlim4	3.19297e-287	0.260765	0.436	0.177	7.689e-283	0	Pdlim4
Cacnb2	8.64013e-287	0.41362	0.53	0.254	2.08063e-282	0	Cacnb2
Gng10	3.57386e-285	0.309337	0.62	0.341	8.6062e-281	0	Gng10
Mgp	1.60302e-283	0.555077	0.436	0.185	3.86023e-279	0	Mgp
Adamts10	1.11992e-282	0.280689	0.46	0.201	2.69688e-278	0	Adamts10
Rcn1	1.99941e-281	0.29851	0.82	0.567	4.81478e-277	0	Rcn1
Tfpi	5.07526e-281	0.275637	0.491	0.219	1.22217e-276	0	Tfpi
Maged1	1.72643e-278	0.263617	0.874	0.741	4.15743e-274	0	Maged1
Col27a1	1.18802e-277	0.27327	0.457	0.198	2.86087e-273	0	Col27a1
Emp2	9.54471e-275	0.261624	0.397	0.155	2.29846e-270	0	Emp2
Igfbp4	1.04718e-273	0.320812	0.901	0.671	2.52171e-269	0	Igfbp4
Tenm4	2.60549e-273	0.392577	0.818	0.614	6.27428e-269	0	Tenm4
Cacna1d	1.30684e-271	0.318937	0.515	0.24	3.14701e-267	0	Cacna1d
Pgm5	7.60674e-270	0.254224	0.313	0.106	1.83178e-265	0	Pgm5
Ckap4	4.15843e-268	0.303827	0.791	0.594	1.00139e-263	0	Ckap4
Rhobtb3	1.70035e-267	0.300549	0.788	0.576	4.09462e-263	0	Rhobtb3
Cask	5.05557e-267	0.313911	0.839	0.626	1.21743e-262	0	Cask
Tgfbr3	3.5802e-265	0.309535	0.602	0.303	8.62147e-261	0	Tgfbr3
Fzd2	6.65075e-264	0.293768	0.651	0.337	1.60157e-259	0	Fzd2
Adamts12	1.65386e-258	0.308025	0.514	0.242	3.98266e-254	0	Adamts12
Ostc	3.64351e-256	0.258111	0.869	0.76	8.77394e-252	0	Ostc
Ptprs	5.78729e-255	0.293195	0.778	0.542	1.39364e-250	0	Ptprs
Dhrs3	6.76285e-255	0.332891	0.612	0.347	1.62856e-250	0	Dhrs3
Trerf1	4.36634e-253	0.300933	0.869	0.657	1.05146e-248	0	Trerf1
Crtap	1.02289e-252	0.277983	0.566	0.304	2.46322e-248	0	Crtap
Hoxa10	2.01935e-252	0.337753	0.748	0.523	4.86279e-248	0	Hoxa10
Rab31	5.61416e-251	0.261136	0.467	0.211	1.35195e-246	0	Rab31
Plekhg2	1.07785e-250	0.257751	0.468	0.217	2.59558e-246	0	Plekhg2
Rab34	4.09017e-245	0.289009	0.607	0.36	9.84954e-241	0	Rab34
1810058I24Rik	2.45872e-244	0.267825	0.828	0.709	5.92084e-240	0	1810058I24Rik
Rhoc	1.94573e-243	0.278241	0.651	0.354	4.68552e-239	0	Rhoc
A230057D06Rik	7.59202e-243	0.322147	0.451	0.211	1.82823e-238	0	A230057D06Rik
Cpm	7.32085e-242	0.287315	0.356	0.142	1.76293e-237	0	Cpm
Piezo2	1.34297e-241	0.303896	0.653	0.31	3.23401e-237	0	Piezo2
Bicc1	2.0563e-240	0.294412	0.95	0.764	4.95178e-236	0	Bicc1
Lims1	1.01281e-239	0.269768	0.866	0.725	2.43894e-235	0	Lims1
Golga7	1.19336e-238	0.287042	0.61	0.372	2.87373e-234	0	Golga7
Pde11a	8.03107e-238	0.278088	0.259	0.085	1.93396e-233	0	Pde11a
Tgfbi	4.94566e-237	0.280615	0.545	0.256	1.19096e-232	0	Tgfbi
Negr1	1.00169e-235	0.487278	0.501	0.26	2.41217e-231	0	Negr1
Phc2	3.6027e-233	0.318131	0.706	0.526	8.67565e-229	0	Phc2
Fermt2	1.78677e-232	0.259309	0.899	0.757	4.30271e-228	0	Fermt2
Boc	1.39251e-231	0.269179	0.49	0.234	3.35329e-227	0	Boc
Mxd4	5.68183e-231	0.281099	0.765	0.532	1.36824e-226	0	Mxd4
Gsn	6.22035e-230	0.275741	0.558	0.277	1.49792e-225	0	Gsn
Spats2l	2.37518e-229	0.308967	0.686	0.421	5.71967e-225	0	Spats2l
Hacd1	7.05299e-229	0.275074	0.553	0.309	1.69843e-224	0	Hacd1
Sorbs1	1.2004e-228	0.341403	0.663	0.436	2.89067e-224	0	Sorbs1
Mmp14	1.66908e-228	0.300621	0.771	0.567	4.01932e-224	0	Mmp14
Fkbp9	1.23574e-227	0.281548	0.63	0.396	2.9758e-223	0	Fkbp9
Fam110b	7.99723e-225	0.272749	0.477	0.235	1.92581e-220	0	Fam110b
Id3	3.10534e-224	0.324016	0.89	0.694	7.47797e-220	0	Id3
Ptprd	4.17059e-223	0.311178	0.947	0.753	1.00432e-218	0	Ptprd
Kank2	5.09191e-222	0.256761	0.492	0.252	1.22618e-217	0	Kank2
Rad51b	1.13476e-221	0.38399	0.595	0.354	2.73263e-217	0	Rad51b
Tmem47	2.47389e-221	0.251885	0.476	0.233	5.95737e-217	0	Tmem47
Celf2	1.63455e-219	0.39184	0.565	0.341	3.93616e-215	0	Celf2
Plcb1	1.23626e-217	0.436778	0.785	0.612	2.97705e-213	0	Plcb1
Igf2	1.54815e-216	0.327692	0.821	0.563	3.72809e-212	0	Igf2
Agtpbp1	6.96503e-216	0.273482	0.523	0.284	1.67725e-211	0	Agtpbp1
Dgkh	4.67275e-213	0.329715	0.689	0.445	1.12525e-208	0	Dgkh
Etl4	2.99329e-210	0.311103	0.918	0.819	7.20814e-206	0	Etl4
Tspan7	1.01533e-208	0.272207	0.487	0.253	2.44502e-204	0	Tspan7
Fcgrt	3.16084e-207	0.256065	0.595	0.34	7.61162e-203	0	Fcgrt
Rab8b	8.13201e-207	0.273489	0.606	0.362	1.95827e-202	0	Rab8b
Abracl	9.72628e-205	0.271035	0.774	0.648	2.34219e-200	0	Abracl
Sema5a	9.09793e-204	0.336178	0.846	0.655	2.19087e-199	0	Sema5a
Slc8a1	1.29251e-201	0.300764	0.867	0.569	3.1125e-197	0	Slc8a1
P4ha1	1.86859e-201	0.278768	0.681	0.462	4.49975e-197	0	P4ha1
Gng2	1.99896e-201	0.279614	0.564	0.304	4.8137e-197	0	Gng2
Dennd2a	9.52059e-201	0.260805	0.549	0.307	2.29265e-196	0	Dennd2a
Fndc3a	6.86987e-199	0.2575	0.818	0.692	1.65433e-194	0	Fndc3a
Vcl	9.88458e-196	0.293885	0.698	0.519	2.38031e-191	0	Vcl
Vkorc1	1.31534e-192	0.253759	0.567	0.343	3.16747e-188	0	Vkorc1
Cacna2d1	1.03506e-191	0.297255	0.826	0.565	2.49254e-187	0	Cacna2d1
Acadsb	2.25067e-190	0.258146	0.63	0.409	5.41984e-186	0	Acadsb
Adamtsl1	2.28306e-187	0.324342	0.46	0.232	5.49785e-183	0	Adamtsl1
Cdk14	4.03646e-186	0.284657	0.768	0.564	9.7202e-182	0	Cdk14
Mpdz	1.47697e-184	0.263619	0.7	0.485	3.55669e-180	0	Mpdz
Sorcs1	5.91346e-180	0.28266	0.291	0.119	1.42402e-175	0	Sorcs1
Isoc1	3.05039e-179	0.255959	0.596	0.395	7.34565e-175	0	Isoc1
Tmtc2	5.80422e-179	0.326407	0.738	0.513	1.39771e-174	0	Tmtc2
Pmepa1	2.28819e-178	0.307414	0.601	0.369	5.51019e-174	0	Pmepa1
Airn	3.83217e-176	0.252066	0.926	0.795	9.22826e-172	0	Airn
Kif26b	9.57324e-174	0.370148	0.615	0.38	2.30533e-169	0	Kif26b
Palld	5.81896e-171	0.477677	0.561	0.372	1.40126e-166	0	Palld
H2afy2	1.49219e-170	0.251622	0.673	0.461	3.59334e-166	0	H2afy2
Lhfpl2	2.73664e-170	0.297379	0.745	0.581	6.5901e-166	0	Lhfpl2
Igfbp7	1.72171e-168	0.280396	0.968	0.741	4.14606e-164	0	Igfbp7
Slc2a13	6.20635e-166	0.253982	0.519	0.282	1.49455e-161	0	Slc2a13
Sema6a	4.79962e-160	0.259796	0.712	0.465	1.1558e-155	0	Sema6a
Crppa	9.02323e-156	0.256192	0.64	0.444	2.17288e-151	0	Crppa
Nfib	4.02409e-154	0.280199	0.8	0.553	9.69041e-150	0	Nfib
Usp46	7.07977e-153	0.25008	0.63	0.448	1.70488e-148	0	Usp46
Unc5c	1.53026e-144	0.286972	0.842	0.567	3.68501e-140	0	Unc5c
Ncam1	1.09968e-142	0.279379	0.856	0.74	2.64815e-138	0	Ncam1
Neto2	3.59012e-140	0.330901	0.364	0.206	8.64536e-136	0	Neto2
Raph1	2.13529e-137	0.253528	0.636	0.458	5.14198e-133	0	Raph1
Mllt3	4.94242e-136	0.257207	0.76	0.608	1.19018e-131	0	Mllt3
Pbx3	6.55018e-122	0.251967	0.754	0.624	1.57735e-117	0	Pbx3
Tafa1	8.87899e-122	0.286489	0.303	0.151	2.13815e-117	0	Tafa1
Ror1	2.39883e-118	0.273229	0.65	0.474	5.77662e-114	0	Ror1
Pfn2	2.06816e-97	0.341075	0.41	0.287	4.98034e-93	0	Pfn2
Fabp4	0	2.12026	0.981	0.102	0	1	Fabp4
Flt1	0	1.72559	0.986	0.037	0	1	Flt1
Emcn	0	1.66879	0.983	0.129	0	1	Emcn
Pecam1	0	1.64343	0.991	0.038	0	1	Pecam1
Cdh5	0	1.60531	0.99	0.026	0	1	Cdh5
Egfl7	0	1.58177	0.994	0.173	0	1	Egfl7
Kdr	0	1.52227	0.964	0.029	0	1	Kdr
Ptprb	0	1.518	0.956	0.028	0	1	Ptprb
Prex2	0	1.49007	0.975	0.102	0	1	Prex2
Pcdh17	0	1.47616	0.884	0.047	0	1	Pcdh17
Adgrl4	0	1.45865	0.931	0.022	0	1	Adgrl4
Tek	0	1.41591	0.909	0.04	0	1	Tek
Cd93	0	1.4091	0.952	0.032	0	1	Cd93
Plpp1	0	1.37924	0.951	0.217	0	1	Plpp1
Plvap	0	1.37726	0.841	0.04	0	1	Plvap
Cd34	0	1.36918	0.934	0.04	0	1	Cd34
Rapgef5	0	1.36905	0.958	0.159	0	1	Rapgef5
Gimap4	0	1.36366	0.887	0.018	0	1	Gimap4
Rasgrp3	0	1.32888	0.925	0.026	0	1	Rasgrp3
Ednrb	0	1.32457	0.869	0.079	0	1	Ednrb
Cyyr1	0	1.32147	0.898	0.029	0	1	Cyyr1
Prkch	0	1.32088	0.929	0.064	0	1	Prkch
Icam2	0	1.29952	0.928	0.017	0	1	Icam2
Adgrf5	0	1.29128	0.956	0.084	0	1	Adgrf5
Elmo1	0	1.29043	0.928	0.116	0	1	Elmo1
Dysf	0	1.2895	0.928	0.067	0	1	Dysf
Arhgap31	0	1.28206	0.97	0.197	0	1	Arhgap31
Fam167b	0	1.24456	0.822	0.013	0	1	Fam167b
Rsad2	0	1.23234	0.782	0.019	0	1	Rsad2
Gpihbp1	0	1.22398	0.76	0.012	0	1	Gpihbp1
Gimap6	0	1.21294	0.904	0.081	0	1	Gimap6
Rasip1	0	1.21066	0.917	0.027	0	1	Rasip1
Tie1	0	1.19911	0.917	0.018	0	1	Tie1
Eng	0	1.19181	0.92	0.114	0	1	Eng
Mef2c	0	1.1751	0.968	0.236	0	1	Mef2c
Chrm3	0	1.16794	0.725	0.076	0	1	Chrm3
Vamp5	0	1.16485	0.888	0.098	0	1	Vamp5
Elk3	0	1.13456	0.973	0.375	0	1	Elk3
Ptprm	0	1.13021	0.997	0.577	0	1	Ptprm
Esam	0	1.12804	0.903	0.039	0	1	Esam
Ldb21	0	1.12427	0.983	0.347	0	1	Ldb2
Bst2	0	1.11403	0.915	0.191	0	1	Bst2
Kitl	0	1.10496	0.842	0.162	0	1	Kitl
Cldn5	0	1.10383	0.861	0.131	0	1	Cldn5
Ramp2	0	1.09448	0.944	0.35	0	1	Ramp2
Erg	0	1.08725	0.864	0.022	0	1	Erg
Gng111	0	1.08236	0.902	0.224	0	1	Gng11
Slc9a3r2	0	1.08102	0.895	0.198	0	1	Slc9a3r2
Dnm3	0	1.07989	0.902	0.207	0	1	Dnm3
Lmo2	0	1.07824	0.831	0.056	0	1	Lmo2
Ifitm31	0	1.07669	0.964	0.395	0	1	Ifitm3
Gimap1	0	1.07383	0.855	0.02	0	1	Gimap1
Ecscr	0	1.06456	0.857	0.047	0	1	Ecscr
Fli11	0	1.06162	0.945	0.237	0	1	Fli1
Fgd5	0	1.06129	0.895	0.119	0	1	Fgd5
Heg11	0	1.04505	0.89	0.229	0	1	Heg1
Lrrc8c	0	1.03937	0.864	0.123	0	1	Lrrc8c
Rapgef4	0	1.03755	0.868	0.131	0	1	Rapgef4
Shank3	0	1.03395	0.842	0.036	0	1	Shank3
Plpp3	0	1.02769	0.908	0.378	0	1	Plpp3
Sgk1	0	1.02351	0.791	0.102	0	1	Sgk1
Plxnd1	0	1.01929	0.901	0.199	0	1	Plxnd1
Ets11	0	1.01875	0.941	0.306	0	1	Ets1
Kank3	0	1.01236	0.852	0.06	0	1	Kank3
Cd38	0	0.996397	0.813	0.04	0	1	Cd38
Calcrl	0	0.992313	0.895	0.28	0	1	Calcrl
Klf2	0	0.990113	0.689	0.097	0	1	Klf2
Aplnr	0	0.986861	0.712	0.011	0	1	Aplnr
Csgalnact1	0	0.982306	0.794	0.088	0	1	Csgalnact1
Fabp5	0	0.979915	0.918	0.466	0	1	Fabp5
Ctla2a	0	0.976718	0.706	0.01	0	1	Ctla2a
Thsd1	0	0.975589	0.805	0.027	0	1	Thsd1
Hecw2	0	0.974385	0.756	0.061	0	1	Hecw2
Myct1	0	0.973497	0.802	0.01	0	1	Myct1
Clec1a	0	0.973379	0.738	0.009	0	1	Clec1a
Tm4sf1	0	0.955989	0.867	0.252	0	1	Tm4sf1
Epas1	0	0.954417	0.84	0.121	0	1	Epas1
S100a16	0	0.952747	0.895	0.328	0	1	S100a16
Igfbp31	0	0.949217	0.718	0.147	0	1	Igfbp3
Ehd4	0	0.945103	0.848	0.189	0	1	Ehd4
Plk2	0	0.93947	0.795	0.082	0	1	Plk2
Sparcl11	0	0.938532	0.752	0.205	0	1	Sparcl1
Filip1	0	0.936822	0.788	0.068	0	1	Filip1
Tcim	0	0.934711	0.783	0.146	0	1	Tcim
Mmrn2	0	0.934604	0.805	0.034	0	1	Mmrn2
Arhgef3	0	0.93221	0.827	0.206	0	1	Arhgef3
Rgcc	0	0.931961	0.626	0.017	0	1	Rgcc
Tgfbr2	0	0.924999	0.915	0.346	0	1	Tgfbr2
Ushbp1	0	0.924476	0.798	0.012	0	1	Ushbp1
H2-D1	0	0.922676	0.846	0.192	0	1	H2-D1
Clec14a	0	0.917391	0.709	0.022	0	1	Clec14a
Crip2	0	0.917162	0.909	0.37	0	1	Crip2
Pde2a	0	0.917134	0.762	0.026	0	1	Pde2a
Snrk	0	0.915477	0.892	0.264	0	1	Snrk
Efnb2	0	0.915357	0.87	0.245	0	1	Efnb2
Sox17	0	0.913282	0.595	0.01	0	1	Sox17
Afap1l1	0	0.91221	0.82	0.091	0	1	Afap1l1
Cavin3	0	0.911348	0.785	0.131	0	1	Cavin3
Hspg2	0	0.909805	0.937	0.385	0	1	Hspg2
Msn	0	0.908854	0.952	0.473	0	1	Msn
S100a101	0	0.89163	0.964	0.611	0	1	S100a10
Arhgap26	0	0.891013	0.887	0.355	0	1	Arhgap26
Igf1	0	0.885275	0.649	0.063	0	1	Igf1
Rhoj1	0	0.884881	0.844	0.183	0	1	Rhoj
Tjp1	0	0.883603	0.99	0.632	0	1	Tjp1
Tspan18	0	0.88122	0.924	0.387	0	1	Tspan18
Zfp366	0	0.880909	0.726	0.015	0	1	Zfp366
Arhgef15	0	0.880152	0.769	0.015	0	1	Arhgef15
Fyn	0	0.879699	0.94	0.391	0	1	Fyn
Rflnb	0	0.869543	0.785	0.186	0	1	Rflnb
Gchfr	0	0.86564	0.686	0.038	0	1	Gchfr
Gimap5	0	0.864301	0.724	0.009	0	1	Gimap5
Arap3	0	0.862094	0.785	0.049	0	1	Arap3
Ldlrad4	0	0.861674	0.889	0.328	0	1	Ldlrad4
Col15a11	0	0.858977	0.723	0.087	0	1	Col15a1
Ephb1	0	0.857841	0.697	0.085	0	1	Ephb1
She	0	0.856108	0.756	0.021	0	1	She
Arhgap29	0	0.854404	0.928	0.371	0	1	Arhgap29
Nav1	0	0.851669	0.904	0.347	0	1	Nav1
Ccdc85b	0	0.848829	0.92	0.463	0	1	Ccdc85b
Mest	0	0.84452	0.972	0.577	0	1	Mest
Igf21	0	0.842755	0.968	0.548	0	1	Igf2
Itpkb	0	0.841797	0.846	0.284	0	1	Itpkb
Podxl	0	0.832898	0.852	0.111	0	1	Podxl
Tgfb1	0	0.82897	0.785	0.111	0	1	Tgfb1
Exoc3l2	0	0.823458	0.647	0.014	0	1	Exoc3l2
Sema6a1	0	0.819861	0.928	0.441	0	1	Sema6a
Tmem88	0	0.806946	0.718	0.019	0	1	Tmem88
Sh3bp5	0	0.806601	0.82	0.269	0	1	Sh3bp5
S1pr1	0	0.803288	0.709	0.016	0	1	S1pr1
Robo4	0	0.800766	0.712	0.008	0	1	Robo4
Egln3	0	0.800125	0.664	0.07	0	1	Egln3
Lgals9	0	0.798087	0.776	0.12	0	1	Lgals9
Vim1	0	0.796793	0.977	0.561	0	1	Vim
Nfib1	0	0.796282	0.972	0.535	0	1	Nfib
B2m	0	0.795128	0.897	0.333	0	1	B2m
Sema6d	0	0.794566	0.72	0.145	0	1	Sema6d
Sox18	0	0.793414	0.676	0.006	0	1	Sox18
Nav31	0	0.792519	0.714	0.188	0	1	Nav3
Ly6e	0	0.790473	0.937	0.472	0	1	Ly6e
Gngt2	0	0.78509	0.684	0.028	0	1	Gngt2
Cd200	0	0.785	0.728	0.098	0	1	Cd200
Ifi44	0	0.783785	0.612	0.016	0	1	Ifi44
Ets2	0	0.783219	0.79	0.223	0	1	Ets2
Piezo21	0	0.782758	0.807	0.294	0	1	Piezo2
Klf7	0	0.781773	0.884	0.356	0	1	Klf7
Acer2	0	0.780906	0.723	0.158	0	1	Acer2
Sparc1	0	0.771573	0.998	0.739	0	1	Sparc
Sipa1	0	0.770675	0.768	0.133	0	1	Sipa1
Inpp5d	0	0.762148	0.691	0.032	0	1	Inpp5d
Ppp1r16b	0	0.759962	0.727	0.098	0	1	Ppp1r16b
Ptp4a3	0	0.755996	0.67	0.134	0	1	Ptp4a3
Adgre5	0	0.755214	0.713	0.126	0	1	Adgre5
Entpd1	0	0.751157	0.583	0.033	0	1	Entpd1
Eogt	0	0.747478	0.69	0.09	0	1	Eogt
Fam117b	0	0.747226	0.844	0.402	0	1	Fam117b
Meis21	0	0.744526	0.996	0.675	0	1	Meis2
Apbb2	0	0.740943	0.991	0.717	0	1	Apbb2
Rhob	0	0.736	0.761	0.208	0	1	Rhob
2610203C22Rik	0	0.735797	0.631	0.02	0	1	2610203C22Rik
Zeb11	0	0.729854	0.963	0.543	0	1	Zeb1
Thsd7a	0	0.729593	0.664	0.157	0	1	Thsd7a
Limch1	0	0.728396	0.887	0.411	0	1	Limch1
Dock6	0	0.725516	0.808	0.224	0	1	Dock6
Peak11	0	0.725258	0.935	0.485	0	1	Peak1
Vav3	0	0.724085	0.796	0.213	0	1	Vav3
F8	0	0.72339	0.554	0.059	0	1	F8
Lyn	0	0.723024	0.815	0.24	0	1	Lyn
Yes1	0	0.722264	0.882	0.443	0	1	Yes1
Cbfa2t3	0	0.721354	0.666	0.064	0	1	Cbfa2t3
S100a13	0	0.721197	0.814	0.276	0	1	S100a13
Ica1	0	0.720764	0.767	0.218	0	1	Ica1
Slfn51	0	0.720061	0.68	0.111	0	1	Slfn5
Rhoc1	0	0.713651	0.823	0.336	0	1	Rhoc
Rnf144a	0	0.711767	0.787	0.26	0	1	Rnf144a
Sash1	0	0.709648	0.921	0.529	0	1	Sash1
Anxa3	0	0.707717	0.771	0.196	0	1	Anxa3
Klhl4	0	0.706682	0.606	0.028	0	1	Klhl4
Jcad	0	0.706285	0.697	0.114	0	1	Jcad
Ppp1r13b	0	0.704052	0.813	0.268	0	1	Ppp1r13b
Emp11	0	0.70158	0.797	0.231	0	1	Emp1
Flt4	0	0.700378	0.611	0.013	0	1	Flt4
Isg15	0	0.698663	0.524	0.033	0	1	Isg15
Clec2d	0	0.696769	0.712	0.174	0	1	Clec2d
Ece1	0	0.696593	0.811	0.267	0	1	Ece1
Nova2	0	0.69417	0.636	0.013	0	1	Nova2
Kctd12b	0	0.690227	0.637	0.119	0	1	Kctd12b
Prex1	0	0.690217	0.693	0.084	0	1	Prex1
Chn2	0	0.689223	0.783	0.282	0	1	Chn2
Nos3	0	0.687183	0.618	0.01	0	1	Nos3
Tcf4	0	0.687181	1	0.873	0	1	Tcf4
Itga2	0	0.683637	0.579	0.037	0	1	Itga2
Pdgfb	0	0.683565	0.582	0.061	0	1	Pdgfb
Cdk17	0	0.682185	0.832	0.326	0	1	Cdk17
Mdga2	0	0.680927	0.544	0.154	0	1	Mdga2
Pdia5	0	0.67662	0.669	0.173	0	1	Pdia5
Adam15	0	0.676526	0.703	0.134	0	1	Adam15
Bcl6b	0	0.674118	0.613	0.016	0	1	Bcl6b
Fmnl3	0	0.673524	0.815	0.264	0	1	Fmnl3
Nid2	0	0.672316	0.711	0.251	0	1	Nid2
4931406P16Rik	0	0.671551	0.87	0.402	0	1	4931406P16Rik
Npr1	0	0.671308	0.685	0.079	0	1	Npr1
Fxyd5	0	0.670748	0.617	0.059	0	1	Fxyd5
Tnfaip2	0	0.670173	0.687	0.143	0	1	Tnfaip2
Scarf1	0	0.669623	0.642	0.036	0	1	Scarf1
Hdac7	0	0.665997	0.809	0.27	0	1	Hdac7
Nrp2	0	0.664842	0.675	0.181	0	1	Nrp2
Gnai2	0	0.663511	0.992	0.845	0	1	Gnai2
Tspan9	0	0.662663	0.882	0.455	0	1	Tspan9
Mcam	0	0.662581	0.706	0.13	0	1	Mcam
Stard9	0	0.662421	0.732	0.18	0	1	Stard9
C430049B03Rik	0	0.660407	0.862	0.447	0	1	C430049B03Rik
Nlgn1	0	0.655744	0.399	0.106	0	1	Nlgn1
Frmd4b	0	0.654438	0.831	0.317	0	1	Frmd4b
Arhgap18	0	0.654096	0.836	0.539	0	1	Arhgap18
Cmtm8	0	0.653032	0.738	0.22	0	1	Cmtm8
Plekhg1	0	0.650434	0.889	0.423	0	1	Plekhg1
Unc5b	0	0.648908	0.645	0.142	0	1	Unc5b
Cavin2	0	0.648789	0.487	0.078	0	1	Cavin2
Fbxl71	0	0.647797	0.96	0.627	0	1	Fbxl7
Pik3r3	0	0.647559	0.693	0.254	0	1	Pik3r3
Ebf11	0	0.643735	0.879	0.353	0	1	Ebf1
Sntb1	0	0.641573	0.55	0.137	0	1	Sntb1
Ehd2	0	0.638349	0.671	0.126	0	1	Ehd2
Slc43a3	0	0.638142	0.69	0.153	0	1	Slc43a3
Grrp1	0	0.637402	0.602	0.012	0	1	Grrp1
Efna1	0	0.63324	0.666	0.12	0	1	Efna1
Stab1	0	0.633157	0.632	0.027	0	1	Stab1
Cyp26b1	0	0.631412	0.425	0.011	0	1	Cyp26b1
Grasp	0	0.628255	0.641	0.071	0	1	Grasp
Ccdc85a	0	0.627622	0.515	0.05	0	1	Ccdc85a
Uaca	0	0.626647	0.753	0.303	0	1	Uaca
Rasal2	0	0.626187	0.904	0.591	0	1	Rasal2
Tcf15	0	0.624932	0.534	0.04	0	1	Tcf15
H19	0	0.624116	0.909	0.58	0	1	H19
Tagln21	0	0.622393	0.835	0.434	0	1	Tagln2
Arpc1b	0	0.621777	0.893	0.486	0	1	Arpc1b
Gimap8	0	0.621327	0.591	0.013	0	1	Gimap8
Ly6c1	0	0.62099	0.496	0.021	0	1	Ly6c1
Fkbp1a	0	0.620656	0.986	0.828	0	1	Fkbp1a
Pbx11	0	0.61746	0.999	0.922	0	1	Pbx1
Srgap2	0	0.616712	0.931	0.575	0	1	Srgap2
Mtss1	0	0.616277	0.9	0.531	0	1	Mtss1
Lcp1	0	0.615339	0.62	0.041	0	1	Lcp1
Gng21	0	0.612704	0.743	0.284	0	1	Gng2
Irx3	0	0.612455	0.576	0.106	0	1	Irx3
Sh2d3c	0	0.611536	0.622	0.081	0	1	Sh2d3c
Cd109	0	0.609753	0.553	0.029	0	1	Cd109
Ptk2	0	0.608713	0.966	0.726	0	1	Ptk2
Fam171a1	0	0.608317	0.842	0.443	0	1	Fam171a1
Notch4	0	0.607508	0.585	0.038	0	1	Notch4
Flrt3	0	0.604941	0.552	0.055	0	1	Flrt3
Nrp1	0	0.604637	0.964	0.651	0	1	Nrp1
Btnl9	0	0.603256	0.477	0.006	0	1	Btnl9
H2-K1	0	0.601624	0.663	0.178	0	1	H2-K1
Parvb	0	0.59987	0.594	0.04	0	1	Parvb
Ephb4	0	0.599415	0.73	0.248	0	1	Ephb4
Dock4	0	0.599404	0.909	0.544	0	1	Dock4
Dgkh1	0	0.598688	0.861	0.426	0	1	Dgkh
Prkce	0	0.597607	0.904	0.585	0	1	Prkce
Dock9	0	0.596731	0.831	0.403	0	1	Dock9
Ccdc3	0	0.595994	0.462	0.075	0	1	Ccdc3
Adarb1	0	0.595435	0.587	0.108	0	1	Adarb1
Notch1	0	0.590131	0.786	0.32	0	1	Notch1
Pitpnm2	0	0.588488	0.65	0.139	0	1	Pitpnm2
Amotl1	0	0.587942	0.842	0.414	0	1	Amotl1
Dgkz	0	0.587746	0.726	0.231	0	1	Dgkz
Xaf1	0	0.587498	0.575	0.041	0	1	Xaf1
Ifi203	0	0.586734	0.55	0.04	0	1	Ifi203
Cd47	0	0.585609	0.843	0.457	0	1	Cd47
Ptpn12	0	0.583578	0.858	0.475	0	1	Ptpn12
Hip1	0	0.583063	0.871	0.534	0	1	Hip1
Jup	0	0.58205	0.75	0.297	0	1	Jup
Klk8	0	0.58128	0.622	0.12	0	1	Klk8
Ramp3	0	0.580966	0.511	0.038	0	1	Ramp3
Marcks1	0	0.579627	0.991	0.762	0	1	Marcks
Plxna2	0	0.577284	0.689	0.198	0	1	Plxna2
Cav1	0	0.577274	0.506	0.132	0	1	Cav1
Arhgef7	0	0.576913	0.753	0.287	0	1	Arhgef7
Foxo1	0	0.576479	0.752	0.313	0	1	Foxo1
Pde8a	0	0.575288	0.715	0.21	0	1	Pde8a
Abi3	0	0.574218	0.55	0.018	0	1	Abi3
Mfng	0	0.572922	0.554	0.01	0	1	Mfng
Cd811	0	0.572542	0.99	0.855	0	1	Cd81
Lrrc3b	0	0.569714	0.42	0.006	0	1	Lrrc3b
Pea15a	0	0.569143	0.732	0.239	0	1	Pea15a
F2r	0	0.56908	0.703	0.277	0	1	F2r
Nfat5	0	0.568678	0.955	0.793	0	1	Nfat5
Parp14	0	0.56834	0.541	0.029	0	1	Parp14
Lpar4	0	0.565614	0.573	0.112	0	1	Lpar4
Tmem255a	0	0.564209	0.467	0.015	0	1	Tmem255a
Pcdh12	0	0.561518	0.548	0.025	0	1	Pcdh12
Smad1	0	0.561386	0.739	0.336	0	1	Smad1
Acvrl1	0	0.560498	0.56	0.077	0	1	Acvrl1
Rnf213	0	0.560294	0.619	0.18	0	1	Rnf213
Klhl6	0	0.560165	0.586	0.08	0	1	Klhl6
Gmfg	0	0.558093	0.524	0.04	0	1	Gmfg
Map4k4	0	0.557111	0.973	0.73	0	1	Map4k4
Sh3bgrl3	0	0.55668	0.919	0.649	0	1	Sh3bgrl3
Fam219a	0	0.556393	0.574	0.101	0	1	Fam219a
Uvrag	0	0.554363	0.848	0.497	0	1	Uvrag
Adam191	0	0.553078	0.648	0.218	0	1	Adam19
Mpzl1	0	0.553008	0.864	0.534	0	1	Mpzl1
Tspan14	0	0.552951	0.796	0.379	0	1	Tspan14
Arpc3	0	0.550908	0.951	0.742	0	1	Arpc3
Pon2	0	0.55083	0.703	0.208	0	1	Pon2
Filip1l1	0	0.550687	0.78	0.387	0	1	Filip1l
Sptbn1	0	0.549009	0.999	0.92	0	1	Sptbn1
Rtp4	0	0.548181	0.512	0.034	0	1	Rtp4
Hspa12b	0	0.548059	0.636	0.156	0	1	Hspa12b
Pakap.11	0	0.546058	0.851	0.418	0	1	Pakap.1
Btbd3	0	0.545978	0.684	0.234	0	1	Btbd3
Wipf1	0	0.544655	0.762	0.33	0	1	Wipf1
Tnfsf10	0	0.543747	0.485	0.035	0	1	Tnfsf10
Man1c1	0	0.543566	0.577	0.104	0	1	Man1c1
Tmem204	0	0.543371	0.593	0.102	0	1	Tmem204
Timp31	0	0.542738	0.897	0.539	0	1	Timp3
Hhex	0	0.541913	0.523	0.015	0	1	Hhex
Dpysl31	0	0.541409	0.623	0.165	0	1	Dpysl3
Srgn	0	0.540703	0.485	0.03	0	1	Srgn
Serinc3	0	0.539856	0.868	0.524	0	1	Serinc3
Itga5	0	0.537359	0.621	0.121	0	1	Itga5
Slc44a2	0	0.537183	0.678	0.229	0	1	Slc44a2
Prkd2	0	0.534868	0.568	0.081	0	1	Prkd2
Ehd3	0	0.531627	0.385	0.061	0	1	Ehd3
AU021092	0	0.531609	0.457	0.011	0	1	AU021092
Skap2	0	0.530405	0.739	0.291	0	1	Skap2
Rassf3	0	0.529726	0.666	0.185	0	1	Rassf3
Lama41	0	0.529412	0.703	0.316	0	1	Lama4
Piezo1	0	0.529109	0.731	0.281	0	1	Piezo1
Vasp	0	0.528856	0.755	0.317	0	1	Vasp
Rassf9	0	0.528364	0.563	0.155	0	1	Rassf9
Nrros	0	0.527944	0.518	0.031	0	1	Nrros
Rgl11	0	0.52743	0.816	0.439	0	1	Rgl1
Col4a21	0	0.526835	0.975	0.837	0	1	Col4a2
Raph11	0	0.525386	0.79	0.441	0	1	Raph1
Itga6	0	0.524215	0.881	0.507	0	1	Itga6
Rras	0	0.524002	0.635	0.188	0	1	Rras
Rap1b	0	0.523796	0.892	0.606	0	1	Rap1b
BC028528	0	0.52218	0.627	0.147	0	1	BC028528
Numb	0	0.521771	0.903	0.642	0	1	Numb
Ppp1r2	0	0.521743	0.872	0.604	0	1	Ppp1r2
Clic1	0	0.51943	0.985	0.867	0	1	Clic1
Cttnbp2nl	0	0.518734	0.683	0.242	0	1	Cttnbp2nl
Cdc42bpb	0	0.517911	0.823	0.452	0	1	Cdc42bpb
Tpst2	0	0.517887	0.645	0.177	0	1	Tpst2
2900026A02Rik	0	0.517051	0.648	0.217	0	1	2900026A02Rik
Asap2	0	0.515198	0.803	0.416	0	1	Asap2
Rgs3	0	0.515196	0.661	0.218	0	1	Rgs3
Mef2a	0	0.514615	0.947	0.716	0	1	Mef2a
Tal1	0	0.514548	0.503	0.006	0	1	Tal1
Tmsb4x1	0	0.512859	0.991	0.737	0	1	Tmsb4x
Sox7	0	0.512256	0.463	0.004	0	1	Sox7
Abcg2	0	0.512089	0.812	0.437	0	1	Abcg2
Stx2	0	0.511719	0.624	0.181	0	1	Stx2
N4bp3	0	0.511485	0.495	0.039	0	1	N4bp3
Zc3hav1	0	0.510526	0.544	0.052	0	1	Zc3hav1
Abhd17a	0	0.510281	0.805	0.498	0	1	Abhd17a
Pip4k2a1	0	0.506707	0.759	0.351	0	1	Pip4k2a
Klf3	0	0.504016	0.806	0.459	0	1	Klf3
Dll4	0	0.503947	0.444	0.01	0	1	Dll4
Ralb	0	0.503726	0.746	0.332	0	1	Ralb
Procr	0	0.50304	0.423	0.007	0	1	Procr
Cdc42ep1	0	0.500489	0.565	0.092	0	1	Cdc42ep1
Coro2b	0	0.499729	0.631	0.133	0	1	Coro2b
Ccm2l	0	0.499466	0.489	0.004	0	1	Ccm2l
Rapgef1	0	0.497362	0.729	0.369	0	1	Rapgef1
Cda	0	0.496935	0.515	0.069	0	1	Cda
Nedd9	0	0.496441	0.623	0.254	0	1	Nedd9
Fam13c	0	0.495042	0.468	0.066	0	1	Fam13c
Stxbp5	0	0.494467	0.649	0.269	0	1	Stxbp5
Dok4	0	0.490088	0.49	0.041	0	1	Dok4
Wasf2	0	0.48944	0.948	0.749	0	1	Wasf2
Dusp3	0	0.488885	0.612	0.207	0	1	Dusp3
Abca1	0	0.487772	0.544	0.14	0	1	Abca1
Map1b	0	0.487071	0.652	0.286	0	1	Map1b
Maml2	0	0.484546	0.938	0.672	0	1	Maml2
Map4k5	0	0.484018	0.811	0.487	0	1	Map4k5
Igfbp41	0	0.482486	0.937	0.668	0	1	Igfbp4
Stox2	0	0.48192	0.901	0.634	0	1	Stox2
Spag9	0	0.480179	0.958	0.779	0	1	Spag9
Lxn	0	0.480124	0.549	0.131	0	1	Lxn
Pik3c2b	0	0.479926	0.521	0.066	0	1	Pik3c2b
Col4a11	0	0.479667	0.987	0.909	0	1	Col4a1
Stat1	0	0.479238	0.546	0.121	0	1	Stat1
Airn1	0	0.479057	0.975	0.79	0	1	Airn
Sp100	0	0.478702	0.468	0.066	0	1	Sp100
Ggta1	0	0.478166	0.593	0.155	0	1	Ggta1
Ipo11	0	0.478029	0.764	0.43	0	1	Ipo11
Ifnar2	0	0.47726	0.709	0.308	0	1	Ifnar2
Fscn1	0	0.476909	0.736	0.378	0	1	Fscn1
Nin	0	0.476756	0.743	0.366	0	1	Nin
Txnip	0	0.473895	0.817	0.522	0	1	Txnip
Shroom2	0	0.472707	0.657	0.281	0	1	Shroom2
Nexmif	0	0.47247	0.436	0.062	0	1	Nexmif
Tbxa2r	0	0.470891	0.456	0.047	0	1	Tbxa2r
Plekho1	0	0.469739	0.699	0.283	0	1	Plekho1
Sh3glb1	0	0.468975	0.958	0.777	0	1	Sh3glb1
Slk	0	0.468077	0.892	0.647	0	1	Slk
Fam43a	0	0.467816	0.483	0.045	0	1	Fam43a
1700025G04Rik	0	0.467149	0.713	0.409	0	1	1700025G04Rik
F11r	0	0.466852	0.811	0.463	0	1	F11r
Zbtb46	0	0.466636	0.659	0.27	0	1	Zbtb46
Hlx	0	0.465232	0.404	0.01	0	1	Hlx
Rgs7bp	0	0.464985	0.453	0.053	0	1	Rgs7bp
Cep85l	0	0.464687	0.684	0.297	0	1	Cep85l
Myo1c	0	0.464235	0.677	0.288	0	1	Myo1c
Nid11	0	0.464015	0.79	0.338	0	1	Nid1
Pitpna	0	0.462709	0.916	0.707	0	1	Pitpna
Micall1	0	0.461194	0.545	0.117	0	1	Micall1
Stim2	0	0.461141	0.764	0.406	0	1	Stim2
Ppic1	0	0.461021	0.907	0.656	0	1	Ppic
Cald11	0	0.460966	0.958	0.58	0	1	Cald1
Cdc42ep2	0	0.460883	0.54	0.13	0	1	Cdc42ep2
Grk51	0	0.460676	0.671	0.306	0	1	Grk5
Gdpd5	0	0.459705	0.513	0.076	0	1	Gdpd5
Pcdh1	0	0.457798	0.47	0.05	0	1	Pcdh1
Znrf1	0	0.457502	0.757	0.414	0	1	Znrf1
Reep1	0	0.456631	0.435	0.067	0	1	Reep1
Cpne8	0	0.455423	0.585	0.157	0	1	Cpne8
Sacs	0	0.455032	0.516	0.103	0	1	Sacs
Pik3r6	0	0.454566	0.449	0.014	0	1	Pik3r6
Dusp1	0	0.454402	0.485	0.066	0	1	Dusp1
Msrb31	0	0.453341	0.645	0.235	0	1	Msrb3
Tnfrsf1a	0	0.453126	0.645	0.245	0	1	Tnfrsf1a
Carhsp1	0	0.452619	0.611	0.216	0	1	Carhsp1
Nhsl2	0	0.452348	0.683	0.262	0	1	Nhsl2
Shisa5	0	0.452192	0.626	0.215	0	1	Shisa5
Mapk3	0	0.451554	0.684	0.313	0	1	Mapk3
Nfkbia	0	0.450251	0.628	0.261	0	1	Nfkbia
Calm1	0	0.44989	0.994	0.952	0	1	Calm1
Cdyl2	0	0.449703	0.612	0.227	0	1	Cdyl2
Myzap	0	0.449682	0.497	0.1	0	1	Myzap
Hipk2	0	0.448189	0.959	0.807	0	1	Hipk2
Mmp15	0	0.446128	0.461	0.04	0	1	Mmp15
Acap2	0	0.445812	0.799	0.473	0	1	Acap2
Gja4	0	0.445011	0.255	0.015	0	1	Gja4
Tlnrd1	0	0.444878	0.537	0.128	0	1	Tlnrd1
Gpr182	0	0.443925	0.407	0.038	0	1	Gpr182
Klf4	0	0.443642	0.318	0.035	0	1	Klf4
Ptpru	0	0.443008	0.479	0.106	0	1	Ptpru
Inpp4b	0	0.442155	0.707	0.361	0	1	Inpp4b
Trp53i11	0	0.441589	0.5	0.128	0	1	Trp53i11
Disc1	0	0.441554	0.496	0.082	0	1	Disc1
6430548M08Rik	0	0.441357	0.453	0.033	0	1	6430548M08Rik
Gnb41	0	0.441194	0.618	0.221	0	1	Gnb4
Ppfibp1	0	0.441029	0.869	0.619	0	1	Ppfibp1
Tshz31	0	0.440895	0.552	0.123	0	1	Tshz3
Myo18a	0	0.440702	0.757	0.425	0	1	Myo18a
Oasl2	0	0.43943	0.411	0.045	0	1	Oasl2
Git2	0	0.439139	0.682	0.327	0	1	Git2
Tnfaip1	0	0.436984	0.675	0.315	0	1	Tnfaip1
Rbms1	0	0.436275	0.991	0.86	0	1	Rbms1
Homer3	0	0.434609	0.603	0.22	0	1	Homer3
Map7d1	0	0.434587	0.648	0.259	0	1	Map7d1
Tshz21	0	0.434162	0.965	0.77	0	1	Tshz2
Tnfaip8l1	0	0.433285	0.399	0.017	0	1	Tnfaip8l1
Taok2	0	0.433168	0.631	0.243	0	1	Taok2
Swap70	0	0.432933	0.597	0.23	0	1	Swap70
Arhgef26	0	0.430363	0.549	0.179	0	1	Arhgef26
Trim25	0	0.427906	0.579	0.187	0	1	Trim25
Rdx	0	0.426094	0.986	0.94	0	1	Rdx
Lama3	0	0.425682	0.269	0.035	0	1	Lama3
Scarb1	0	0.42522	0.556	0.178	0	1	Scarb1
Plxna4	0	0.425042	0.463	0.127	0	1	Plxna4
Sema4c	0	0.424822	0.501	0.114	0	1	Sema4c
Galnt18	0	0.424759	0.765	0.437	0	1	Galnt18
Tmem44	0	0.421993	0.459	0.072	0	1	Tmem44
Grap	0	0.420987	0.428	0.018	0	1	Grap
Map3k3	0	0.420943	0.757	0.432	0	1	Map3k3
Kit	0	0.420149	0.445	0.09	0	1	Kit
Map4	0	0.419608	0.861	0.61	0	1	Map4
Tpm41	0	0.419563	0.971	0.778	0	1	Tpm4
Plcl2	0	0.419133	0.55	0.199	0	1	Plcl2
Edil3	0	0.418631	0.386	0.072	0	1	Edil3
Tm6sf1	0	0.418616	0.485	0.086	0	1	Tm6sf1
Cnn3	0	0.418557	0.891	0.675	0	1	Cnn3
Bnip2	0	0.418046	0.771	0.449	0	1	Bnip2
Thbd	0	0.41801	0.373	0.018	0	1	Thbd
Plec	0	0.417887	0.642	0.313	0	1	Plec
Ahr	0	0.417745	0.496	0.135	0	1	Ahr
Pde4d	0	0.416825	0.983	0.848	0	1	Pde4d
Rell1	0	0.41677	0.615	0.256	0	1	Rell1
Mir99ahg	0	0.416625	0.866	0.728	0	1	Mir99ahg
Elf1	0	0.416595	0.783	0.503	0	1	Elf1
Rin3	0	0.416418	0.536	0.15	0	1	Rin3
Cavin11	0	0.416041	0.57	0.176	0	1	Cavin1
Arhgap27	0	0.415912	0.473	0.067	0	1	Arhgap27
Map3k11	0	0.415194	0.523	0.116	0	1	Map3k11
Tinagl1	0	0.414848	0.503	0.186	0	1	Tinagl1
Ostf1	0	0.41408	0.842	0.539	0	1	Ostf1
Anxa21	0	0.413791	0.888	0.567	0	1	Anxa2
St6galnac31	0	0.412973	0.94	0.704	0	1	St6galnac3
Arhgef1	0	0.411877	0.67	0.313	0	1	Arhgef1
Klf13	0	0.411231	0.682	0.356	0	1	Klf13
Kif26a	0	0.411212	0.433	0.035	0	1	Kif26a
Flnb	0	0.410697	0.764	0.444	0	1	Flnb
Adam10	0	0.410481	0.899	0.677	0	1	Adam10
Ripply3	0	0.410171	0.409	0.027	0	1	Ripply3
Rapgef3	0	0.408844	0.554	0.158	0	1	Rapgef3
Dock1	0	0.408447	0.966	0.851	0	1	Dock1
Plcg1	0	0.406254	0.601	0.232	0	1	Plcg1
Tpm3	0	0.405751	0.942	0.781	0	1	Tpm3
Snx3	0	0.405648	0.935	0.787	0	1	Snx3
Unc45b	0	0.405376	0.407	0.012	0	1	Unc45b
Nectin2	0	0.405129	0.707	0.388	0	1	Nectin2
Itsn2	0	0.405084	0.807	0.537	0	1	Itsn2
Myo1b1	0	0.404694	0.794	0.485	0	1	Myo1b
Sipa1l2	0	0.404467	0.584	0.265	0	1	Sipa1l2
Slfn3	0	0.403914	0.366	0.01	0	1	Slfn3
Pitpnc1	0	0.403787	0.884	0.668	0	1	Pitpnc1
Foxn3	0	0.403567	0.902	0.701	0	1	Foxn3
Phlpp1	0	0.403553	0.767	0.513	0	1	Phlpp1
Dennd3	0	0.403283	0.456	0.102	0	1	Dennd3
Irx5	0	0.403	0.382	0.027	0	1	Irx5
Il10rb	0	0.402473	0.527	0.155	0	1	Il10rb
Mid2	0	0.402426	0.534	0.215	0	1	Mid2
Ppm1f	0	0.402206	0.482	0.09	0	1	Ppm1f
Btg1	0	0.401705	0.806	0.551	0	1	Btg1
Trim30a	0	0.398861	0.407	0.034	0	1	Trim30a
Zfp710	0	0.398487	0.663	0.356	0	1	Zfp710
Slc29a1	0	0.397912	0.501	0.155	0	1	Slc29a1
Rftn11	0	0.397828	0.464	0.114	0	1	Rftn1
Inpp5a	0	0.397747	0.61	0.263	0	1	Inpp5a
Ptprg	0	0.397656	0.978	0.889	0	1	Ptprg
Gask1b	0	0.397071	0.369	0.086	0	1	Gask1b
Bik	0	0.396665	0.405	0.031	0	1	Bik
Cmtm31	0	0.395252	0.582	0.223	0	1	Cmtm3
Cldn15	0	0.394865	0.358	0.017	0	1	Cldn15
Fgd6	0	0.39349	0.547	0.166	0	1	Fgd6
Myo1e	0	0.393115	0.746	0.456	0	1	Myo1e
Ier5	0	0.392995	0.586	0.24	0	1	Ier5
Ier2	0	0.391851	0.62	0.27	0	1	Ier2
Clic5	0	0.391774	0.469	0.153	0	1	Clic5
Ppm1e	0	0.390913	0.469	0.15	0	1	Ppm1e
Nmi	0	0.388983	0.488	0.117	0	1	Nmi
Jun	0	0.388233	0.646	0.326	0	1	Jun
Nes	0	0.388153	0.638	0.3	0	1	Nes
Gimap9	0	0.387951	0.435	0.073	0	1	Gimap9
Cttnbp2	0	0.387915	0.671	0.367	0	1	Cttnbp2
Man1a	0	0.387885	0.542	0.235	0	1	Man1a
Mapk12	0	0.387723	0.431	0.047	0	1	Mapk12
Tecpr1	0	0.386957	0.51	0.152	0	1	Tecpr1
Wwtr1	0	0.38615	0.799	0.567	0	1	Wwtr1
Cemip2	0	0.385698	0.611	0.29	0	1	Cemip2
Kctd17	0	0.385217	0.52	0.151	0	1	Kctd17
Rarg	0	0.385034	0.486	0.118	0	1	Rarg
Anxa61	0	0.383996	0.703	0.388	0	1	Anxa6
Klf10	0	0.383658	0.482	0.137	0	1	Klf10
Plod1	0	0.383272	0.564	0.212	0	1	Plod1
Tmem471	0	0.383223	0.527	0.229	0	1	Tmem47
Orai1	0	0.383106	0.531	0.176	0	1	Orai1
Exoc3l	0	0.382921	0.385	0.004	0	1	Exoc3l
Inka1	0	0.38231	0.516	0.147	0	1	Inka1
Sema5b	0	0.382273	0.358	0.07	0	1	Sema5b
Gbp7	0	0.381935	0.405	0.053	0	1	Gbp7
Pced1b	0	0.381244	0.601	0.286	0	1	Pced1b
Pxn	0	0.381036	0.61	0.258	0	1	Pxn
Hyal2	0	0.380505	0.53	0.195	0	1	Hyal2
Stk10	0	0.379067	0.472	0.101	0	1	Stk10
Ttc7b	0	0.378578	0.631	0.311	0	1	Ttc7b
Gm435071	0	0.378066	0.482	0.117	0	1	Gm43507
Zfpm1	0	0.37778	0.482	0.111	0	1	Zfpm1
Macf1	0	0.377178	0.997	0.95	0	1	Macf1
Arhgap23	0	0.376605	0.585	0.237	0	1	Arhgap23
Abcg1	0	0.375707	0.385	0.033	0	1	Abcg1
B3gnt2	0	0.374961	0.638	0.303	0	1	B3gnt2
Chst2	0	0.374824	0.444	0.145	0	1	Chst2
Trerf11	0	0.374267	0.864	0.659	0	1	Trerf1
Cracr2b	0	0.373552	0.41	0.048	0	1	Cracr2b
Fam102a	0	0.373338	0.466	0.125	0	1	Fam102a
Ifnar1	0	0.3729	0.604	0.283	0	1	Ifnar1
Apobec3	0	0.372717	0.449	0.083	0	1	Apobec3
Mndal	0	0.372672	0.345	0.027	0	1	Mndal
Hras	0	0.370931	0.784	0.576	0	1	Hras
Sdcbp	0	0.370576	0.802	0.559	0	1	Sdcbp
Ctnnd1	0	0.370086	0.898	0.719	0	1	Ctnnd1
Arhgef2	0	0.369671	0.67	0.356	0	1	Arhgef2
Sh3tc2	0	0.369524	0.507	0.138	0	1	Sh3tc2
Dennd5a	0	0.369177	0.726	0.431	0	1	Dennd5a
Tead4	0	0.369035	0.395	0.051	0	1	Tead4
Mxd41	0	0.368573	0.757	0.534	0	1	Mxd4
Mrtfb	0	0.367981	0.724	0.471	0	1	Mrtfb
Dip2b	0	0.367722	0.844	0.633	0	1	Dip2b
Sav1	0	0.367339	0.598	0.254	0	1	Sav1
Cpd	0	0.367277	0.835	0.624	0	1	Cpd
Plscr4	0	0.366809	0.379	0.085	0	1	Plscr4
Ttc281	0	0.366214	0.936	0.636	0	1	Ttc28
Pon3	0	0.3661	0.419	0.075	0	1	Pon3
Etv6	0	0.365594	0.866	0.674	0	1	Etv6
Mgat1	0	0.365123	0.576	0.243	0	1	Mgat1
Casp8	0	0.364682	0.613	0.262	0	1	Casp8
Rap1a	0	0.36374	0.889	0.712	0	1	Rap1a
Caskin2	0	0.36373	0.436	0.08	0	1	Caskin2
Cyp20a1	0	0.363218	0.642	0.33	0	1	Cyp20a1
Stxbp1	0	0.362929	0.496	0.132	0	1	Stxbp1
Dusp6	0	0.362694	0.541	0.222	0	1	Dusp6
Pxdn	0	0.361516	0.718	0.389	0	1	Pxdn
Eif2ak2	0	0.361413	0.586	0.287	0	1	Eif2ak2
Ddx58	0	0.361098	0.436	0.099	0	1	Ddx58
Tspan12	0	0.361019	0.586	0.25	0	1	Tspan12
Rapgef2	0	0.360987	0.849	0.659	0	1	Rapgef2
Samd9l	0	0.360396	0.494	0.157	0	1	Samd9l
Trpc3	0	0.359734	0.358	0.059	0	1	Trpc3
Clic4	0	0.358945	0.86	0.628	0	1	Clic4
Cd9	0	0.358618	0.665	0.343	0	1	Cd9
Irf2	0	0.35807	0.75	0.491	0	1	Irf2
Cds2	0	0.357758	0.566	0.242	0	1	Cds2
Magi3	0	0.357573	0.789	0.555	0	1	Magi3
Jam3	0	0.35677	0.559	0.263	0	1	Jam3
Crip1	0	0.356185	0.664	0.369	0	1	Crip1
Sptan1	0	0.355314	0.888	0.716	0	1	Sptan1
Dab2ip	0	0.355203	0.696	0.401	0	1	Dab2ip
Parp9	0	0.355078	0.39	0.052	0	1	Parp9
Iqsec2	0	0.355052	0.491	0.186	0	1	Iqsec2
Fam171a2	0	0.355045	0.554	0.21	0	1	Fam171a2
Sh2b3	0	0.354841	0.466	0.11	0	1	Sh2b3
Stard4	0	0.354492	0.548	0.249	0	1	Stard4
Stx6	0	0.353872	0.675	0.391	0	1	Stx6
Ppp1r18	0	0.353563	0.453	0.097	0	1	Ppp1r18
Pmp221	0	0.353427	0.533	0.178	0	1	Pmp22
Ccnyl1	0	0.352808	0.479	0.152	0	1	Ccnyl1
Smurf2	0	0.351747	0.832	0.644	0	1	Smurf2
Mark4	0	0.351237	0.504	0.178	0	1	Mark4
Atp1b3	0	0.351194	0.788	0.558	0	1	Atp1b3
Xiap	0	0.350502	0.836	0.66	0	1	Xiap
Ifi35	0	0.350429	0.439	0.097	0	1	Ifi35
Meox1	0	0.350211	0.379	0.065	0	1	Meox1
Rtl8a	0	0.349345	0.469	0.189	0	1	Rtl8a
Rassf1	0	0.349272	0.604	0.295	0	1	Rassf1
Adcy4	0	0.349039	0.378	0.04	0	1	Adcy4
Gm15614	0	0.348848	0.469	0.146	0	1	Gm15614
Gfod2	0	0.347324	0.538	0.22	0	1	Gfod2
Prrg3	0	0.347174	0.419	0.094	0	1	Prrg3
Upp1	0	0.346889	0.371	0.035	0	1	Upp1
Fas	0	0.346609	0.338	0.023	0	1	Fas
Afdn	0	0.346425	0.871	0.66	0	1	Afdn
Tacc1	0	0.34633	0.774	0.497	0	1	Tacc1
St3gal5	0	0.34619	0.523	0.207	0	1	St3gal5
Lamc1	0	0.346095	0.943	0.787	0	1	Lamc1
Aplp2	0	0.3458	0.972	0.866	0	1	Aplp2
Rgl2	0	0.344878	0.419	0.077	0	1	Rgl2
Npdc1	0	0.343386	0.467	0.136	0	1	Npdc1
Mgat4b	0	0.343347	0.641	0.354	0	1	Mgat4b
Marcksl1	0	0.340409	0.912	0.74	0	1	Marcksl1
Ano6	0	0.339912	0.834	0.623	0	1	Ano6
Bvht	0	0.339027	0.395	0.062	0	1	Bvht
Dnm2	0	0.336298	0.715	0.435	0	1	Dnm2
Itgb11	0	0.335335	0.998	0.95	0	1	Itgb1
Exoc5	0	0.334729	0.757	0.527	0	1	Exoc5
Ophn1	0	0.334646	0.577	0.266	0	1	Ophn1
Slc23a2	0	0.334607	0.513	0.206	0	1	Slc23a2
Mdfic	0	0.334248	0.522	0.213	0	1	Mdfic
Jag2	0	0.334063	0.274	0.012	0	1	Jag2
Il2rg	0	0.332578	0.362	0.035	0	1	Il2rg
Cast	0	0.332154	0.63	0.327	0	1	Cast
Irgm1	0	0.330975	0.384	0.073	0	1	Irgm1
Elf2	0	0.33051	0.785	0.563	0	1	Elf2
Ccny	0	0.329982	0.879	0.73	0	1	Ccny
Zyx	0	0.329763	0.59	0.299	0	1	Zyx
Sgce1	0	0.329	0.53	0.214	0	1	Sgce
Tspan15	0	0.328683	0.512	0.18	0	1	Tspan15
Dpysl2	0	0.328637	0.658	0.356	0	1	Dpysl2
Tmed5	0	0.327962	0.618	0.328	0	1	Tmed5
Cables1	0	0.327818	0.428	0.134	0	1	Cables1
Limk2	0	0.327581	0.532	0.243	0	1	Limk2
Jam2	0	0.327561	0.284	0.044	0	1	Jam2
Ddah2	0	0.326971	0.89	0.687	0	1	Ddah2
Rftn2	0	0.32686	0.37	0.076	0	1	Rftn2
Samd12	0	0.324953	0.293	0.078	0	1	Samd12
Dipk2b	0	0.324732	0.271	0.002	0	1	Dipk2b
Trim47	0	0.32342	0.407	0.121	0	1	Trim47
Map4k2	0	0.321534	0.374	0.063	0	1	Map4k2
Add2	0	0.321311	0.32	0.017	0	1	Add2
Casp7	0	0.320686	0.455	0.149	0	1	Casp7
Irf9	0	0.320404	0.411	0.1	0	1	Irf9
Gfod1	0	0.320141	0.311	0.05	0	1	Gfod1
Dclk2	0	0.320012	0.356	0.067	0	1	Dclk2
Ywhab	0	0.319986	0.974	0.903	0	1	Ywhab
Psmb8	0	0.319968	0.349	0.033	0	1	Psmb8
Luzp1	0	0.319648	0.926	0.798	0	1	Luzp1
Tcf7l2	0	0.31952	0.902	0.736	0	1	Tcf7l2
Hmg20b	0	0.319118	0.764	0.568	0	1	Hmg20b
St6galnac4	0	0.318622	0.383	0.072	0	1	St6galnac4
Pald1	0	0.317822	0.404	0.101	0	1	Pald1
Ctnnb1	0	0.31773	0.982	0.918	0	1	Ctnnb1
Srgap1	0	0.317446	0.864	0.533	0	1	Srgap1
Tfpi1	0	0.316328	0.534	0.215	0	1	Tfpi
Atox1	0	0.316187	0.929	0.804	0	1	Atox1
Tmem184b	0	0.31456	0.497	0.187	0	1	Tmem184b
Hivep3	0	0.313299	0.422	0.149	0	1	Hivep3
Arrb1	0	0.313194	0.433	0.134	0	1	Arrb1
Lrrc8a	0	0.313115	0.45	0.148	0	1	Lrrc8a
Dram1	0	0.312668	0.298	0.021	0	1	Dram1
Kctd10	0	0.312277	0.459	0.151	0	1	Kctd10
Cerk	0	0.311676	0.426	0.123	0	1	Cerk
Leprot	0	0.311183	0.6	0.302	0	1	Leprot
Elf4	0	0.311039	0.44	0.13	0	1	Elf4
Gbp9	0	0.310675	0.312	0.013	0	1	Gbp9
Rrbp11	0	0.310175	0.982	0.883	0	1	Rrbp1
Gm32688	0	0.307592	0.278	0.002	0	1	Gm32688
Rac1	0	0.307527	0.925	0.807	0	1	Rac1
Plaur	0	0.307306	0.31	0.026	0	1	Plaur
Csrp11	0	0.307266	0.652	0.307	0	1	Csrp1
Ctsh	0	0.307142	0.509	0.203	0	1	Ctsh
Pomp	0	0.307096	0.942	0.87	0	1	Pomp
Icam1	0	0.306789	0.306	0.026	0	1	Icam1
Actr2	0	0.306613	0.831	0.623	0	1	Actr2
Adora2a	0	0.306296	0.322	0.02	0	1	Adora2a
Ppp3ca	0	0.305971	0.972	0.886	0	1	Ppp3ca
Atp2b4	0	0.305761	0.472	0.185	0	1	Atp2b4
Lims11	0	0.304687	0.882	0.723	0	1	Lims1
Exoc3l4	0	0.303999	0.355	0.07	0	1	Exoc3l4
Lims2	0	0.303209	0.291	0.027	0	1	Lims2
Fam102b	0	0.303086	0.402	0.139	0	1	Fam102b
Tmsb101	0	0.302702	0.998	0.956	0	1	Tmsb10
Dennd2c	0	0.302505	0.346	0.058	0	1	Dennd2c
Dchs1	0	0.301694	0.489	0.199	0	1	Dchs1
Rps6ka2	0	0.300773	0.465	0.18	0	1	Rps6ka2
Cav2	0	0.298605	0.363	0.08	0	1	Cav2
Jmjd1c	0	0.296089	0.926	0.8	0	1	Jmjd1c
Git1	0	0.294273	0.444	0.159	0	1	Git1
Qk	0	0.294152	0.983	0.909	0	1	Qk
Phf20l1	0	0.292674	0.86	0.711	0	1	Phf20l1
Creb5	0	0.289976	0.277	0.074	0	1	Creb5
Vangl1	0	0.288384	0.471	0.196	0	1	Vangl1
Inpp5k	0	0.287273	0.393	0.141	0	1	Inpp5k
Lnx2	0	0.286769	0.415	0.149	0	1	Lnx2
Ada	0	0.286705	0.285	0.025	0	1	Ada
Arhgap25	0	0.286601	0.309	0.019	0	1	Arhgap25
2510009E07Rik	0	0.286291	0.438	0.169	0	1	2510009E07Rik
Fam129b	0	0.286062	0.43	0.161	0	1	Fam129b
Parp12	0	0.285581	0.362	0.08	0	1	Parp12
Anxa1	0	0.285371	0.417	0.107	0	1	Anxa1
Impdh1	0	0.28529	0.364	0.091	0	1	Impdh1
Ksr1	0	0.283898	0.48	0.184	0	1	Ksr1
Kctd12	0	0.282393	0.444	0.154	0	1	Kctd12
Gm13889	0	0.280936	0.354	0.066	0	1	Gm13889
Dapk2	0	0.278516	0.274	0.046	0	1	Dapk2
Gm20559	0	0.277792	0.326	0.061	0	1	Gm20559
Sorbs3	0	0.276251	0.381	0.103	0	1	Sorbs3
Acsf2	0	0.27621	0.415	0.147	0	1	Acsf2
Gnb1	0	0.274527	0.974	0.909	0	1	Gnb1
Fam184b	0	0.273868	0.25	0.022	0	1	Fam184b
Gm16104	0	0.273093	0.258	0.003	0	1	Gm16104
Tmbim1	0	0.272299	0.375	0.109	0	1	Tmbim1
Neurl3	0	0.268811	0.283	0.046	0	1	Neurl3
Ptpn18	0	0.268115	0.468	0.173	0	1	Ptpn18
Stom	0	0.266425	0.33	0.073	0	1	Stom
Ptgs1	0	0.262954	0.344	0.106	0	1	Ptgs1
Layn	0	0.259513	0.291	0.042	0	1	Layn
Trim16	0	0.258723	0.296	0.049	0	1	Trim16
Cdr2l	0	0.258425	0.331	0.072	0	1	Cdr2l
Nlrc3	0	0.257247	0.26	0.021	0	1	Nlrc3
Serp2	0	0.256349	0.309	0.081	0	1	Serp2
Zfp69	0	0.254706	0.271	0.026	0	1	Zfp69
Rhoa	0	0.253236	0.979	0.94	0	1	Rhoa
Nrgn	0	0.252635	0.255	0.041	0	1	Nrgn
Nbea	3.00021e-307	0.337785	0.897	0.686	7.22481e-303	1	Nbea
Mast4	4.68613e-307	0.376891	0.894	0.716	1.12847e-302	1	Mast4
Zfp521	9.71636e-307	0.398361	0.753	0.485	2.3398e-302	1	Zfp521
Plcb11	1.64402e-306	0.468736	0.863	0.603	3.95896e-302	1	Plcb1
Eva1b1	2.07632e-303	0.362503	0.835	0.534	4.99998e-299	1	Eva1b
Plcb4	3.88213e-303	0.372631	0.761	0.477	9.34856e-299	1	Plcb4
Hmbox1	6.50778e-303	0.342197	0.733	0.501	1.56714e-298	1	Hmbox1
Anxa51	1.25927e-302	0.339606	0.824	0.58	3.03245e-298	1	Anxa5
Aopep	2.38578e-302	0.289301	0.945	0.797	5.74521e-298	1	Aopep
Sypl	3.12795e-302	0.31306	0.756	0.531	7.53242e-298	1	Sypl
Ppp2r5c	8.9073e-302	0.299124	0.808	0.643	2.14497e-297	1	Ppp2r5c
Rcsd1	9.35755e-302	0.379686	0.63	0.336	2.25339e-297	1	Rcsd1
Ywhah	2.79846e-301	0.31259	0.812	0.628	6.73898e-297	1	Ywhah
Cyfip1	3.70684e-299	0.296859	0.809	0.641	8.92645e-295	1	Cyfip1
Pde7b	3.01324e-298	0.432024	0.556	0.265	7.25619e-294	1	Pde7b
Id1	3.49229e-298	0.455852	0.651	0.383	8.40978e-294	1	Id1
Znfx1	4.8601e-298	0.260788	0.387	0.145	1.17036e-293	1	Znfx1
Stard8	5.14352e-297	0.282645	0.459	0.185	1.23861e-292	1	Stard8
Kif13a	5.61086e-295	0.334555	0.666	0.383	1.35115e-290	1	Kif13a
Prcp	6.43081e-295	0.298817	0.388	0.151	1.5486e-290	1	Prcp
Rbfox2	6.91452e-295	0.297566	0.929	0.78	1.66509e-290	1	Rbfox2
Nck1	1.27091e-294	0.317912	0.752	0.526	3.06047e-290	1	Nck1
Cdipt	5.14654e-293	0.298504	0.524	0.252	1.23934e-288	1	Cdipt
Coro1c	2.945e-292	0.31585	0.609	0.329	7.09184e-288	1	Coro1c
Tuba1a1	1.41731e-291	0.369578	0.805	0.548	3.41303e-287	1	Tuba1a
Ralgps2	4.42316e-291	0.370915	0.691	0.458	1.06514e-286	1	Ralgps2
Ccser2	2.7405e-288	0.314125	0.672	0.397	6.5994e-284	1	Ccser2
Cnrip11	1.81306e-287	0.277452	0.428	0.169	4.36602e-283	1	Cnrip1
Rbpms	3.16761e-287	0.272984	0.961	0.833	7.62792e-283	1	Rbpms
Psmb10	5.81258e-287	0.270064	0.433	0.179	1.39973e-282	1	Psmb10
Prrg1	1.42147e-285	0.338577	0.53	0.258	3.42305e-281	1	Prrg1
Lrrc58	3.55215e-284	0.29059	0.816	0.658	8.55394e-280	1	Lrrc58
Smtn	2.26897e-281	0.293449	0.522	0.248	5.46391e-277	1	Smtn
Lpar6	3.74209e-281	0.259608	0.395	0.155	9.01132e-277	1	Lpar6
Gas7	6.85455e-281	0.335276	0.489	0.218	1.65064e-276	1	Gas7
Tdrd7	1.02509e-278	0.252081	0.418	0.166	2.46851e-274	1	Tdrd7
Grb10	1.12472e-278	0.259347	0.979	0.901	2.70844e-274	1	Grb10
Nfkb1	1.27297e-278	0.320966	0.723	0.467	3.06544e-274	1	Nfkb1
Plekhg5	1.90001e-277	0.265457	0.437	0.183	4.57541e-273	1	Plekhg5
Atxn1	3.39437e-277	0.336838	0.903	0.695	8.17399e-273	1	Atxn1
Tln11	1.06496e-275	0.270937	0.928	0.775	2.56454e-271	1	Tln1
Aida	2.41747e-275	0.278129	0.506	0.237	5.82152e-271	1	Aida
Fzd6	4.55485e-275	0.260439	0.376	0.145	1.09685e-270	1	Fzd6
Pik3cb	3.82767e-274	0.252684	0.346	0.125	9.21742e-270	1	Pik3cb
Triobp	1.55792e-273	0.280364	0.512	0.246	3.75162e-269	1	Triobp
Sorbs11	1.12874e-271	0.340175	0.704	0.432	2.71812e-267	1	Sorbs1
Pnp	2.24209e-270	0.300591	0.595	0.322	5.39918e-266	1	Pnp
Lrch3	2.50388e-270	0.297924	0.805	0.623	6.02959e-266	1	Lrch3
Mitd1	7.44161e-270	0.285095	0.491	0.234	1.79201e-265	1	Mitd1
Fat41	6.1571e-269	0.292196	0.536	0.242	1.48269e-264	1	Fat4
Ttyh3	6.31077e-269	0.293437	0.58	0.316	1.5197e-264	1	Ttyh3
Cers4	2.34933e-267	0.281856	0.478	0.219	5.65743e-263	1	Cers4
Tprgl	2.85245e-267	0.304721	0.606	0.342	6.86898e-263	1	Tprgl
Zdhhc18	4.24567e-266	0.261565	0.461	0.205	1.0224e-261	1	Zdhhc18
Dennd5b	8.16779e-265	0.352777	0.708	0.483	1.96689e-260	1	Dennd5b
Lrch1	1.20177e-263	0.313811	0.848	0.623	2.89399e-259	1	Lrch1
Armcx4	1.12082e-262	0.260977	0.436	0.19	2.69904e-258	1	Armcx4
Myh9	2.70775e-262	0.281566	0.908	0.755	6.52053e-258	1	Myh9
Mcc	3.63171e-262	0.362222	0.625	0.34	8.74551e-258	1	Mcc
Rap2a1	9.10174e-262	0.282128	0.539	0.262	2.19179e-257	1	Rap2a
Ubash3b	1.65108e-260	0.314775	0.513	0.249	3.97596e-256	1	Ubash3b
Mpp1	1.77754e-258	0.268328	0.48	0.22	4.2805e-254	1	Mpp1
Sik3	2.5428e-254	0.276339	0.874	0.749	6.12332e-250	1	Sik3
Crim1	1.22201e-253	0.319259	0.767	0.515	2.94272e-249	1	Crim1
Map1lc3b	2.25818e-253	0.253389	0.869	0.755	5.43793e-249	1	Map1lc3b
Laptm4b	3.51559e-251	0.321524	0.63	0.38	8.46589e-247	1	Laptm4b
Epb41l21	4.14243e-251	0.294159	0.735	0.409	9.97538e-247	1	Epb41l2
Mgll	1.16281e-250	0.36487	0.464	0.219	2.80017e-246	1	Mgll
Epn2	1.82231e-250	0.291176	0.585	0.321	4.3883e-246	1	Epn2
Rab8b1	5.33243e-250	0.294174	0.639	0.36	1.2841e-245	1	Rab8b
Tubb6	4.60986e-249	0.250595	0.351	0.133	1.1101e-244	1	Tubb6
Rab311	9.19977e-248	0.261505	0.471	0.212	2.2154e-243	1	Rab31
Rilpl1	2.06231e-247	0.262022	0.48	0.23	4.96625e-243	1	Rilpl1
Asah2	1.0812e-245	0.266586	0.432	0.193	2.60365e-241	1	Asah2
Mknk2	5.8991e-245	0.253298	0.478	0.229	1.42056e-240	1	Mknk2
Nt5c	1.09672e-243	0.282103	0.573	0.316	2.64101e-239	1	Nt5c
Hpcal1	8.22596e-242	0.293345	0.605	0.335	1.98089e-237	1	Hpcal1
Lta4h	2.3912e-241	0.270945	0.534	0.282	5.75825e-237	1	Lta4h
Hivep2	1.51687e-240	0.319485	0.622	0.347	3.65278e-236	1	Hivep2
Schip1	4.22633e-239	0.29051	0.634	0.344	1.01774e-234	1	Schip1
Adamts101	1.02948e-238	0.254189	0.448	0.203	2.4791e-234	1	Adamts10
Reep3	1.68251e-238	0.264596	0.828	0.678	4.05166e-234	1	Reep3
Mtmr2	1.6966e-238	0.279829	0.595	0.343	4.08558e-234	1	Mtmr2
Ncoa3	3.08416e-238	0.299027	0.588	0.339	7.42698e-234	1	Ncoa3
Rap1gds1	1.12727e-237	0.28511	0.807	0.637	2.71457e-233	1	Rap1gds1
Dock11	1.03188e-236	0.291243	0.498	0.24	2.48488e-232	1	Dock11
Elovl5	3.6845e-236	0.26224	0.477	0.23	8.87265e-232	1	Elovl5
Mcf2l	4.00188e-236	0.26148	0.393	0.171	9.63692e-232	1	Mcf2l
Elk4	1.47614e-233	0.271094	0.56	0.309	3.55469e-229	1	Elk4
Zdhhc20	5.36797e-233	0.277124	0.763	0.591	1.29266e-228	1	Zdhhc20
Hs6st3	3.33545e-232	0.462703	0.406	0.189	8.03211e-228	1	Hs6st3
Ndel1	3.51065e-231	0.287104	0.649	0.39	8.45399e-227	1	Ndel1
Capns1	4.32631e-231	0.254926	0.835	0.686	1.04182e-226	1	Capns1
Klhl2	8.47141e-231	0.276646	0.544	0.289	2.04e-226	1	Klhl2
Pcbp3	2.59247e-229	0.312918	0.54	0.303	6.24293e-225	1	Pcbp3
Cnn21	7.45748e-229	0.268566	0.659	0.322	1.79584e-224	1	Cnn2
Selenom1	2.3762e-228	0.287512	0.664	0.357	5.72213e-224	1	Selenom
Ccnd1	4.62392e-228	0.301432	0.772	0.521	1.11349e-223	1	Ccnd1
Chd7	1.32514e-227	0.299571	0.67	0.407	3.19108e-223	1	Chd7
Mtss2	2.64116e-226	0.261516	0.475	0.238	6.36017e-222	1	Mtss2
Lbr	2.68485e-225	0.282111	0.545	0.295	6.4654e-221	1	Lbr
Sox13	3.76515e-225	0.268737	0.432	0.204	9.06686e-221	1	Sox13
Pdlim71	8.73456e-225	0.268342	0.539	0.281	2.10337e-220	1	Pdlim7
Arhgef5	2.52012e-223	0.264528	0.492	0.253	6.0687e-219	1	Arhgef5
Btg2	1.33453e-222	0.256281	0.401	0.178	3.21368e-218	1	Btg2
Crybg3	1.30954e-221	0.29237	0.51	0.27	3.15351e-217	1	Crybg3
Plekha1	4.13107e-221	0.290048	0.64	0.388	9.94804e-217	1	Plekha1
Sod1	7.59946e-221	0.263207	0.781	0.606	1.83003e-216	1	Sod1
Ripk1	1.47023e-220	0.253928	0.48	0.242	3.54047e-216	1	Ripk1
Adgrl2	4.23244e-220	0.303456	0.868	0.721	1.01921e-215	1	Adgrl2
Gna12	1.14252e-217	0.275528	0.641	0.402	2.75129e-213	1	Gna12
Sh3pxd2a	3.59017e-217	0.288668	0.619	0.37	8.64549e-213	1	Sh3pxd2a
Ubn1	4.52048e-217	0.251607	0.772	0.615	1.08858e-212	1	Ubn1
Car8	1.12488e-214	0.259804	0.286	0.106	2.70884e-210	1	Car8
Rsu11	2.07796e-214	0.275804	0.758	0.531	5.00392e-210	1	Rsu1
Sh3bgrl1	2.60312e-213	0.266547	0.844	0.655	6.26856e-209	1	Sh3bgrl
Pde4b	3.53997e-212	0.275995	0.429	0.196	8.52461e-208	1	Pde4b
Wdr1	2.10964e-211	0.265831	0.593	0.353	5.08022e-207	1	Wdr1
Hdac9	1.80161e-205	0.310572	0.5	0.25	4.33845e-201	1	Hdac9
Antxr2	1.79408e-203	0.270852	0.489	0.26	4.32033e-199	1	Antxr2
Arap2	1.69608e-202	0.268954	0.334	0.142	4.08433e-198	1	Arap2
Eps15	6.8826e-201	0.265278	0.629	0.393	1.6574e-196	1	Eps15
Camk2d	9.62761e-199	0.281188	0.777	0.56	2.31843e-194	1	Camk2d
Arhgap17	2.23209e-198	0.257123	0.58	0.344	5.37509e-194	1	Arhgap17
Tax1bp3	7.69395e-198	0.250456	0.556	0.316	1.85278e-193	1	Tax1bp3
Ppp2r5a	2.22224e-197	0.264557	0.683	0.463	5.35137e-193	1	Ppp2r5a
Arpc4	3.63479e-196	0.256974	0.646	0.426	8.75293e-192	1	Arpc4
Dennd6a	9.51458e-196	0.259326	0.724	0.534	2.29121e-191	1	Dennd6a
Dlc11	1.24758e-193	0.250097	0.898	0.546	3.0043e-189	1	Dlc1
Ccser1	3.73211e-193	0.323434	0.81	0.529	8.98729e-189	1	Ccser1
Cyb5b	5.93139e-193	0.271226	0.689	0.487	1.42834e-188	1	Cyb5b
Tspan71	1.28204e-192	0.314365	0.465	0.256	3.08729e-188	1	Tspan7
Fam222b	6.04991e-192	0.266731	0.555	0.332	1.45688e-187	1	Fam222b
Spata6	6.71855e-192	0.265557	0.594	0.362	1.61789e-187	1	Spata6
Akt3	2.3024e-191	0.279248	0.823	0.612	5.54441e-187	1	Akt3
Atrn	4.24635e-191	0.267169	0.634	0.42	1.02256e-186	1	Atrn
Sntb2	1.56072e-189	0.268554	0.617	0.391	3.75836e-185	1	Sntb2
Adam121	2.54037e-189	0.254699	0.309	0.122	6.11747e-185	1	Adam12
Zfp36l2	3.2205e-189	0.252516	0.577	0.341	7.75529e-185	1	Zfp36l2
Sat1	6.53831e-189	0.344896	0.569	0.333	1.57449e-184	1	Sat1
Nhsl1	2.92914e-187	0.28292	0.675	0.468	7.05367e-183	1	Nhsl1
Nfia1	1.24599e-186	0.299301	0.857	0.539	3.00047e-182	1	Nfia
Nrep1	9.53478e-185	0.252235	0.842	0.724	2.29607e-180	1	Nrep
Litaf	3.61975e-183	0.259351	0.58	0.359	8.71673e-179	1	Litaf
Slc39a10	5.23301e-183	0.260066	0.659	0.458	1.26016e-178	1	Slc39a10
Eml11	1.16103e-180	0.272636	0.477	0.259	2.79588e-176	1	Eml1
Snx9	2.47583e-180	0.252641	0.709	0.547	5.96204e-176	1	Snx9
Frmd4a	5.23128e-180	0.26997	0.793	0.584	1.25974e-175	1	Frmd4a
Zc3h7a	5.37912e-177	0.251232	0.565	0.345	1.29535e-172	1	Zc3h7a
Cep170	2.72842e-175	0.250698	0.61	0.377	6.5703e-171	1	Cep170
Tcf7l1	2.73692e-172	0.267267	0.817	0.634	6.59077e-168	1	Tcf7l1
H1f0	5.65057e-171	0.250326	0.813	0.691	1.36071e-166	1	H1f0
Adamts9	8.71737e-168	0.302566	0.752	0.597	2.09923e-163	1	Adamts9
Nxn	5.93753e-165	0.265047	0.726	0.549	1.42982e-160	1	Nxn
Ablim1	3.61554e-162	0.312981	0.633	0.443	8.70658e-158	1	Ablim1
Ahnak1	4.95112e-161	0.277948	0.66	0.426	1.19228e-156	1	Ahnak
Hes1	8.8583e-160	0.277181	0.676	0.469	2.13317e-155	1	Hes1
Pam	2.75947e-159	0.252303	0.709	0.516	6.64507e-155	1	Pam
Id31	2.27002e-157	0.27148	0.884	0.696	5.46642e-153	1	Id3
Mphosph8	6.03974e-147	0.261937	0.72	0.593	1.45443e-142	1	Mphosph8
Gse1	6.01476e-145	0.276723	0.617	0.423	1.44841e-140	1	Gse1
Rarb1	3.9292e-137	0.313931	0.613	0.453	9.4619e-133	1	Rarb
Adamts5	8.13036e-131	0.26683	0.33	0.166	1.95787e-126	1	Adamts5
Tmtc21	1.207e-123	0.252385	0.725	0.516	2.90657e-119	1	Tmtc2
Dkk2	1.53325e-119	0.273453	0.272	0.126	3.69222e-115	1	Dkk2
Slc6a6	5.94558e-82	0.30049	0.61	0.54	1.43176e-77	1	Slc6a6
Fut9	0	1.25123	0.877	0.166	0	2	Fut9
Cdh6	0	1.22703	0.981	0.368	0	2	Cdh6
Lrp2	0	1.22654	0.888	0.26	0	2	Lrp2
Gpc5	0	1.20031	0.909	0.375	0	2	Gpc5
Dmd	0	1.12336	0.92	0.311	0	2	Dmd
Pdzk1	0	1.0159	0.758	0.119	0	2	Pdzk1
Keg1	0	0.983192	0.708	0.094	0	2	Keg1
Erbb4	0	0.975399	0.974	0.505	0	2	Erbb4
Calml4	0	0.970397	0.764	0.229	0	2	Calml4
Hnf1aos1	0	0.96086	0.842	0.215	0	2	Hnf1aos1
Dpp4	0	0.959042	0.981	0.348	0	2	Dpp4
Sema3c	0	0.940419	0.932	0.469	0	2	Sema3c
Gpc4	0	0.932974	0.917	0.351	0	2	Gpc4
Folr1	0	0.93073	0.78	0.124	0	2	Folr1
Adamts1	0	0.928197	0.88	0.318	0	2	Adamts1
Grid1	0	0.924739	0.692	0.086	0	2	Grid1
Npnt	0	0.903424	0.944	0.403	0	2	Npnt
Hdc	0	0.897948	0.578	0.111	0	2	Hdc
Dab2	0	0.891463	0.875	0.448	0	2	Dab2
Hnf1b	0	0.886455	0.929	0.309	0	2	Hnf1b
Lama1	0	0.882274	0.914	0.333	0	2	Lama1
Dcdc2a	0	0.880001	0.968	0.385	0	2	Dcdc2a
Aldob	0	0.878685	0.657	0.162	0	2	Aldob
Myo5b	0	0.871743	0.966	0.384	0	2	Myo5b
Rida	0	0.869767	0.844	0.32	0	2	Rida
Esrrg	0	0.867542	0.986	0.494	0	2	Esrrg
Spink1	0	0.859987	0.62	0.125	0	2	Spink1
Adamts16	0	0.858317	0.819	0.234	0	2	Adamts16
Lgr4	0	0.849404	0.991	0.587	0	2	Lgr4
Ccser11	0	0.848946	0.953	0.513	0	2	Ccser1
Oxr1	0	0.831078	0.994	0.644	0	2	Oxr1
Gm19950	0	0.830053	0.611	0.077	0	2	Gm19950
Gria3	0	0.82368	0.789	0.211	0	2	Gria3
Slc34a1	0	0.818509	0.589	0.15	0	2	Slc34a1
Slc25a21	0	0.814926	0.645	0.107	0	2	Slc25a21
Itgb6	0	0.813733	0.653	0.174	0	2	Itgb6
Tinag	0	0.809811	0.726	0.112	0	2	Tinag
Ddah1	0	0.806976	0.961	0.462	0	2	Ddah1
Epha7	0	0.800837	0.739	0.241	0	2	Epha7
Clec18a	0	0.800712	0.824	0.21	0	2	Clec18a
Gk	0	0.796313	0.712	0.217	0	2	Gk
Aadat	0	0.794917	0.528	0.101	0	2	Aadat
Galnt14	0	0.789632	0.728	0.158	0	2	Galnt14
Phgdh	0	0.78821	0.905	0.472	0	2	Phgdh
Maf	0	0.785979	0.75	0.258	0	2	Maf
Enpp2	0	0.783069	0.79	0.191	0	2	Enpp2
Ptpn13	0	0.782087	0.993	0.61	0	2	Ptpn13
B3gat2	0	0.780858	0.659	0.111	0	2	B3gat2
Fhod3	0	0.772518	0.971	0.418	0	2	Fhod3
Trps1	0	0.767422	0.987	0.632	0	2	Trps1
Hnf4a	0	0.763682	0.685	0.092	0	2	Hnf4a
Cltrn	0	0.755438	0.725	0.153	0	2	Cltrn
Fggy	0	0.754562	0.694	0.197	0	2	Fggy
Mep1a	0	0.751397	0.567	0.099	0	2	Mep1a
Clu	0	0.751246	0.789	0.238	0	2	Clu
Ttc36	0	0.747211	0.591	0.19	0	2	Ttc36
Cubn	0	0.743795	0.57	0.088	0	2	Cubn
Stxbp5l	0	0.741537	0.602	0.06	0	2	Stxbp5l
Gramd1b	0	0.736982	0.831	0.298	0	2	Gramd1b
Acsm2	0	0.735012	0.615	0.1	0	2	Acsm2
0610005C13Rik	0	0.732848	0.628	0.111	0	2	0610005C13Rik
Pkhd1	0	0.731369	0.87	0.353	0	2	Pkhd1
Cpn1	0	0.730893	0.653	0.087	0	2	Cpn1
Pter	0	0.730516	0.72	0.215	0	2	Pter
Ggt1	0	0.721733	0.701	0.222	0	2	Ggt1
Hoga1	0	0.720818	0.749	0.186	0	2	Hoga1
Slc47a1	0	0.719756	0.65	0.095	0	2	Slc47a1
Sult1d1	0	0.719516	0.486	0.109	0	2	Sult1d1
Ghr	0	0.717984	0.95	0.692	0	2	Ghr
Gm45792	0	0.699054	0.56	0.062	0	2	Gm45792
Glis3	0	0.697006	0.951	0.515	0	2	Glis3
Osr2	0	0.696873	0.556	0.091	0	2	Osr2
Steap2	0	0.69436	0.74	0.147	0	2	Steap2
Aspa	0	0.693019	0.572	0.084	0	2	Aspa
Cyba	0	0.692229	0.957	0.67	0	2	Cyba
Rbm47	0	0.68551	0.882	0.329	0	2	Rbm47
D030045P18Rik	0	0.684158	0.619	0.111	0	2	D030045P18Rik
Hnf4g	0	0.682388	0.563	0.061	0	2	Hnf4g
Phyhipl	0	0.680204	0.66	0.167	0	2	Phyhipl
Gcnt1	0	0.678964	0.625	0.141	0	2	Gcnt1
Fxyd2	0	0.677473	0.877	0.5	0	2	Fxyd2
Tst	0	0.677014	0.668	0.158	0	2	Tst
Rab3ip	0	0.667195	0.97	0.477	0	2	Rab3ip
Ly6a	0	0.666197	0.766	0.352	0	2	Ly6a
Snx29	0	0.6628	0.847	0.475	0	2	Snx29
Shank2	0	0.662032	0.76	0.236	0	2	Shank2
Kif21a	0	0.660428	0.846	0.37	0	2	Kif21a
Lrpap1	0	0.655037	0.849	0.516	0	2	Lrpap1
Dao	0	0.651155	0.587	0.076	0	2	Dao
Gnai1	0	0.647935	0.769	0.326	0	2	Gnai1
Stard10	0	0.642852	0.76	0.256	0	2	Stard10
Lactb2	0	0.642192	0.694	0.204	0	2	Lactb2
Trpm3	0	0.63809	0.712	0.241	0	2	Trpm3
Zfp697	0	0.637994	0.76	0.284	0	2	Zfp697
Exoc6	0	0.636005	0.776	0.308	0	2	Exoc6
Patj	0	0.634595	0.901	0.456	0	2	Patj
Cpb2	0	0.633108	0.596	0.077	0	2	Cpb2
Veph1	0	0.632291	0.743	0.249	0	2	Veph1
Mcmdc2	0	0.628528	0.618	0.104	0	2	Mcmdc2
Nox4	0	0.628113	0.716	0.269	0	2	Nox4
Itga1	0	0.628057	0.911	0.507	0	2	Itga1
Kif12	0	0.626837	0.716	0.175	0	2	Kif12
Gipc2	0	0.61904	0.592	0.135	0	2	Gipc2
Slit3	0	0.618902	0.666	0.291	0	2	Slit3
Npas3	0	0.617532	0.788	0.379	0	2	Npas3
Sema3d	0	0.617053	0.671	0.183	0	2	Sema3d
Eps8	0	0.61401	0.736	0.226	0	2	Eps8
Ezr	0	0.611177	0.965	0.58	0	2	Ezr
Myo6	0	0.610888	0.987	0.685	0	2	Myo6
Slc4a4	0	0.598463	0.721	0.326	0	2	Slc4a4
Pcbd1	0	0.596129	0.796	0.357	0	2	Pcbd1
Slc16a12	0	0.595499	0.689	0.156	0	2	Slc16a12
Nedd4l	0	0.593969	0.946	0.6	0	2	Nedd4l
Idh1	0	0.592151	0.744	0.372	0	2	Idh1
Frem2	0	0.589957	0.751	0.309	0	2	Frem2
Satb2	0	0.588156	0.524	0.123	0	2	Satb2
Anxa13	0	0.586216	0.53	0.042	0	2	Anxa13
Napsa	0	0.582334	0.539	0.179	0	2	Napsa
Sema4d	0	0.58145	0.69	0.209	0	2	Sema4d
Arhgap42	0	0.579378	0.879	0.474	0	2	Arhgap42
Enpep	0	0.578237	0.793	0.291	0	2	Enpep
Hao2	0	0.577788	0.549	0.112	0	2	Hao2
Sugct	0	0.576695	0.567	0.209	0	2	Sugct
Gm10283	0	0.575552	0.441	0.065	0	2	Gm10283
Pcdh7	0	0.573792	0.666	0.266	0	2	Pcdh7
Retreg1	0	0.572252	0.807	0.309	0	2	Retreg1
Tmem174	0	0.570945	0.48	0.075	0	2	Tmem174
Gm4450	0	0.569962	0.527	0.078	0	2	Gm4450
Amn	0	0.569701	0.522	0.081	0	2	Amn
Cldn6	0	0.568523	0.634	0.18	0	2	Cldn6
Cobll1	0	0.567146	0.899	0.429	0	2	Cobll1
Cobl	0	0.565572	0.697	0.211	0	2	Cobl
Wwc1	0	0.565057	0.853	0.354	0	2	Wwc1
Pax8	0	0.564947	0.906	0.442	0	2	Pax8
Slc9a3r1	0	0.563358	0.671	0.248	0	2	Slc9a3r1
Slc39a5	0	0.563272	0.531	0.073	0	2	Slc39a5
Rab11fip3	0	0.563064	0.737	0.312	0	2	Rab11fip3
Kansl1l	0	0.560868	0.919	0.591	0	2	Kansl1l
Gm37245	0	0.560758	0.485	0.084	0	2	Gm37245
Hmgcs1	0	0.560231	0.819	0.486	0	2	Hmgcs1
Glis1	0	0.558725	0.551	0.101	0	2	Glis1
Cndp2	0	0.556581	0.676	0.273	0	2	Cndp2
Mid1	0	0.555771	0.812	0.439	0	2	Mid1
Mpc2	0	0.551822	0.975	0.768	0	2	Mpc2
Slc35f1	0	0.550921	0.576	0.168	0	2	Slc35f1
Emx2	0	0.54762	0.689	0.233	0	2	Emx2
Vmp1	0	0.547542	0.975	0.735	0	2	Vmp1
Gas2	0	0.546511	0.64	0.287	0	2	Gas2
Mme	0	0.546157	0.837	0.46	0	2	Mme
Fmo1	0	0.545842	0.464	0.084	0	2	Fmo1
Rab11a	0	0.545793	0.94	0.628	0	2	Rab11a
Greb1l	0	0.545785	0.632	0.236	0	2	Greb1l
Ar	0	0.545783	0.484	0.062	0	2	Ar
Gpm6a	0	0.540895	0.476	0.095	0	2	Gpm6a
Gclm	0	0.537994	0.697	0.389	0	2	Gclm
Palm3	0	0.537556	0.596	0.131	0	2	Palm3
Inpp5f	0	0.535286	0.746	0.324	0	2	Inpp5f
Nceh1	0	0.530296	0.607	0.213	0	2	Nceh1
Glyat	0	0.530008	0.51	0.064	0	2	Glyat
Myo9a	0	0.529289	0.967	0.774	0	2	Myo9a
Fhit	0	0.527488	0.804	0.455	0	2	Fhit
Cryz	0	0.526712	0.66	0.255	0	2	Cryz
Cldn2	0	0.526218	0.486	0.076	0	2	Cldn2
Osbpl3	0	0.523106	0.697	0.293	0	2	Osbpl3
Map7	0	0.51782	0.768	0.306	0	2	Map7
Akr7a5	0	0.517797	0.79	0.446	0	2	Akr7a5
Krt8	0	0.517781	0.59	0.224	0	2	Krt8
Bnc2	0	0.517424	0.548	0.233	0	2	Bnc2
Ivns1abp	0	0.516221	0.956	0.659	0	2	Ivns1abp
Trabd2b	0	0.515105	0.749	0.408	0	2	Trabd2b
Kynu	0	0.511773	0.446	0.058	0	2	Kynu
Nhs	0	0.511702	0.88	0.587	0	2	Nhs
Snx7	0	0.510338	0.651	0.239	0	2	Snx7
Slc39a8	0	0.508422	0.556	0.129	0	2	Slc39a8
Kif13b	0	0.504857	0.826	0.442	0	2	Kif13b
Slc2a2	0	0.502955	0.504	0.071	0	2	Slc2a2
Gm10732	0	0.501524	0.456	0.056	0	2	Gm10732
Tmbim4	0	0.495706	0.825	0.518	0	2	Tmbim4
Slc23a1	0	0.494331	0.464	0.076	0	2	Slc23a1
ccdc198	0	0.493465	0.681	0.222	0	2	ccdc198
Tmem176b	0	0.491626	0.938	0.745	0	2	Tmem176b
Clic41	0	0.490769	0.936	0.619	0	2	Clic4
Car4	0	0.490203	0.548	0.14	0	2	Car4
Glud1	0	0.489811	0.945	0.726	0	2	Glud1
Col18a1	0	0.489676	0.93	0.58	0	2	Col18a1
Fras1	0	0.487572	0.942	0.569	0	2	Fras1
Erc2	0	0.486798	0.616	0.255	0	2	Erc2
Pdzrn31	0	0.484878	0.733	0.387	0	2	Pdzrn3
Cftr	0	0.48362	0.557	0.149	0	2	Cftr
Fmn1	0	0.483392	0.769	0.423	0	2	Fmn1
Cited2	0	0.480342	0.848	0.547	0	2	Cited2
Slc6a13	0	0.479728	0.491	0.072	0	2	Slc6a13
Emid1	0	0.479061	0.739	0.366	0	2	Emid1
Fgfr4	0	0.478294	0.596	0.15	0	2	Fgfr4
Agrn	0	0.47623	0.879	0.504	0	2	Agrn
Gm17750	0	0.473776	0.55	0.116	0	2	Gm17750
Pls1	0	0.472683	0.558	0.156	0	2	Pls1
Grip1	0	0.471077	0.926	0.604	0	2	Grip1
Cthrc1	0	0.466125	0.437	0.097	0	2	Cthrc1
Acadm	0	0.465509	0.837	0.527	0	2	Acadm
Csad	0	0.464227	0.714	0.408	0	2	Csad
Jag1	0	0.464096	0.619	0.262	0	2	Jag1
Nipsnap1	0	0.463791	0.713	0.343	0	2	Nipsnap1
Cyp4a31	0	0.463147	0.429	0.055	0	2	Cyp4a31
Prkag2	0	0.462522	0.675	0.323	0	2	Prkag2
Sh3d19	0	0.461719	0.954	0.698	0	2	Sh3d19
Atp1b1	0	0.46106	0.942	0.501	0	2	Atp1b1
Nkain2	0	0.460806	0.308	0.063	0	2	Nkain2
Wdr17	0	0.458902	0.428	0.08	0	2	Wdr17
Igfbp71	0	0.458833	0.985	0.74	0	2	Igfbp7
Igsf5	0	0.457053	0.626	0.239	0	2	Igsf5
Myof	0	0.457041	0.664	0.255	0	2	Myof
Arhgap24	0	0.455129	0.928	0.636	0	2	Arhgap24
Slco1a6	0	0.453342	0.39	0.057	0	2	Slco1a6
Anks4b	0	0.452982	0.484	0.058	0	2	Anks4b
Csrp2	0	0.451835	0.884	0.594	0	2	Csrp2
Ccdc88c	0	0.450115	0.63	0.215	0	2	Ccdc88c
Palm	0	0.450095	0.775	0.382	0	2	Palm
Cldn7	0	0.447795	0.561	0.244	0	2	Cldn7
Smim24	0	0.447038	0.454	0.079	0	2	Smim24
Arhgef28	0	0.444494	0.848	0.467	0	2	Arhgef28
Anpep	0	0.442876	0.523	0.176	0	2	Anpep
Galntl6	0	0.441386	0.362	0.121	0	2	Galntl6
Slc22a19	0	0.439297	0.344	0.068	0	2	Slc22a19
Spsb4	0	0.439265	0.605	0.217	0	2	Spsb4
Slc6a18	0	0.438515	0.419	0.077	0	2	Slc6a18
Stxbp6	0	0.436737	0.859	0.526	0	2	Stxbp6
Gcsh	0	0.436661	0.774	0.488	0	2	Gcsh
Golga4	0	0.43503	0.941	0.686	0	2	Golga4
Zhx3	0	0.434565	0.658	0.336	0	2	Zhx3
Epb41l5	0	0.433793	0.885	0.537	0	2	Epb41l5
0610040J01Rik	0	0.433591	0.666	0.25	0	2	0610040J01Rik
Bphl	0	0.433292	0.649	0.304	0	2	Bphl
Pdzk1ip1	0	0.432641	0.587	0.254	0	2	Pdzk1ip1
Cnot6l	0	0.43129	0.96	0.781	0	2	Cnot6l
Plscr2	0	0.431286	0.58	0.245	0	2	Plscr2
Acsl1	0	0.430059	0.582	0.23	0	2	Acsl1
Pecr	0	0.429785	0.597	0.227	0	2	Pecr
Il1rap	0	0.42869	0.441	0.176	0	2	Il1rap
Iah1	0	0.428464	0.658	0.316	0	2	Iah1
Nos1ap	0	0.428298	0.736	0.408	0	2	Nos1ap
Dach1	0	0.428166	0.987	0.77	0	2	Dach1
Xylb	0	0.426471	0.483	0.096	0	2	Xylb
Galnt181	0	0.426028	0.758	0.438	0	2	Galnt18
Fbp1	0	0.425547	0.386	0.099	0	2	Fbp1
Susd3	0	0.425252	0.418	0.064	0	2	Susd3
Hsd3b2	0	0.424606	0.412	0.097	0	2	Hsd3b2
Arhgap181	0	0.422839	0.891	0.533	0	2	Arhgap18
Qprt	0	0.422571	0.463	0.075	0	2	Qprt
Asb9	0	0.422084	0.445	0.074	0	2	Asb9
Ptprk	0	0.421462	0.974	0.798	0	2	Ptprk
Plekha7	0	0.421431	0.684	0.29	0	2	Plekha7
Tmem229a	0	0.421184	0.491	0.103	0	2	Tmem229a
Ldhb	0	0.420556	0.961	0.752	0	2	Ldhb
Gm12576	0	0.419555	0.56	0.163	0	2	Gm12576
Sephs2	0	0.41923	0.62	0.263	0	2	Sephs2
Agxt2	0	0.418456	0.401	0.06	0	2	Agxt2
Bicc11	0	0.41715	0.967	0.763	0	2	Bicc1
Mettl7a1	0	0.415257	0.493	0.14	0	2	Mettl7a1
Syn3	0	0.41497	0.708	0.39	0	2	Syn3
Papss2	0	0.414907	0.484	0.156	0	2	Papss2
Thnsl2	0	0.414156	0.486	0.111	0	2	Thnsl2
Abca3	0	0.412313	0.606	0.26	0	2	Abca3
Gprc5c	0	0.411972	0.695	0.321	0	2	Gprc5c
Sh3rf1	0	0.411554	0.945	0.728	0	2	Sh3rf1
Esd	0	0.410362	0.947	0.846	0	2	Esd
Adamts6	0	0.409691	0.544	0.235	0	2	Adamts6
Grhpr	0	0.409172	0.62	0.296	0	2	Grhpr
Mettl26	0	0.409026	0.707	0.403	0	2	Mettl26
Larp1b	0	0.408899	0.667	0.336	0	2	Larp1b
Bag2	0	0.408472	0.645	0.286	0	2	Bag2
Spint2	0	0.408073	0.841	0.387	0	2	Spint2
Carmil1	0	0.407185	0.768	0.406	0	2	Carmil1
Pipox	0	0.407092	0.429	0.052	0	2	Pipox
Fhl1	0	0.406756	0.539	0.167	0	2	Fhl1
Nat8f1	0	0.405718	0.395	0.133	0	2	Nat8f1
Tmem176a	0	0.405384	0.832	0.608	0	2	Tmem176a
Slc27a2	0	0.404838	0.372	0.072	0	2	Slc27a2
Akr1c19	0	0.404795	0.484	0.152	0	2	Akr1c19
Eaf2	0	0.403531	0.53	0.164	0	2	Eaf2
Slc22a23	0	0.403517	0.51	0.168	0	2	Slc22a23
Vil1	0	0.39988	0.429	0.059	0	2	Vil1
Vps13b	0	0.399365	0.914	0.726	0	2	Vps13b
Ankrd33b	0	0.397787	0.468	0.122	0	2	Ankrd33b
Clcn5	0	0.397336	0.742	0.374	0	2	Clcn5
Gng12	0	0.397308	0.958	0.751	0	2	Gng12
Emx2os	0	0.396555	0.552	0.193	0	2	Emx2os
Tcea3	0	0.396371	0.421	0.07	0	2	Tcea3
Itga61	0	0.396185	0.879	0.508	0	2	Itga6
Syne2	0	0.395976	0.94	0.674	0	2	Syne2
Ass1	0	0.395569	0.422	0.121	0	2	Ass1
Tpmt	0	0.395352	0.526	0.19	0	2	Tpmt
Glul	0	0.394883	0.581	0.303	0	2	Glul
Prkaa2	0	0.394829	0.608	0.222	0	2	Prkaa2
Dapk1	0	0.394317	0.851	0.498	0	2	Dapk1
Cotl1	0	0.392065	0.765	0.437	0	2	Cotl1
Bdh2	0	0.391194	0.477	0.104	0	2	Bdh2
Cdh16	0	0.390825	0.735	0.315	0	2	Cdh16
Wwox	0	0.390685	0.929	0.777	0	2	Wwox
Ankib1	0	0.389365	0.767	0.51	0	2	Ankib1
Dsp	0	0.387676	0.556	0.195	0	2	Dsp
Tacc2	0	0.384215	0.744	0.422	0	2	Tacc2
Lmbrd2	0	0.384162	0.617	0.319	0	2	Lmbrd2
Etl41	0	0.381734	0.963	0.815	0	2	Etl4
Pbld1	0	0.381326	0.442	0.078	0	2	Pbld1
Lpgat1	0	0.377703	0.807	0.508	0	2	Lpgat1
Me3	0	0.376669	0.559	0.234	0	2	Me3
Picalm	0	0.376443	0.95	0.765	0	2	Picalm
Cdkn1a	0	0.374464	0.433	0.139	0	2	Cdkn1a
Smtnl2	0	0.37227	0.536	0.202	0	2	Smtnl2
Slc1a1	0	0.371897	0.383	0.074	0	2	Slc1a1
Acaa1b	0	0.371153	0.4	0.088	0	2	Acaa1b
Clrn3	0	0.371047	0.403	0.052	0	2	Clrn3
Adgra3	0	0.370442	0.792	0.482	0	2	Adgra3
Thrb	0	0.370417	0.41	0.14	0	2	Thrb
Gucd1	0	0.370286	0.504	0.168	0	2	Gucd1
Gss	0	0.370242	0.467	0.164	0	2	Gss
Gm13855	0	0.370214	0.395	0.055	0	2	Gm13855
Rhobtb1	0	0.369535	0.557	0.264	0	2	Rhobtb1
Adk	0	0.369184	0.948	0.748	0	2	Adk
AI838599	0	0.367503	0.38	0.097	0	2	AI838599
Abcg21	0	0.367347	0.75	0.444	0	2	Abcg2
Ace	0	0.367345	0.351	0.062	0	2	Ace
Fermt1	0	0.366791	0.447	0.105	0	2	Fermt1
Rufy3	0	0.364788	0.672	0.385	0	2	Rufy3
Slc15a2	0	0.364625	0.487	0.178	0	2	Slc15a2
Cideb	0	0.363935	0.392	0.066	0	2	Cideb
Hacl1	0	0.363407	0.482	0.154	0	2	Hacl1
Spp2	0	0.363072	0.367	0.117	0	2	Spp2
Mpped2	0	0.362276	0.618	0.265	0	2	Mpped2
Cib1	0	0.361001	0.593	0.289	0	2	Cib1
Hook1	0	0.360783	0.614	0.261	0	2	Hook1
Hpn	0	0.360335	0.478	0.167	0	2	Hpn
Slc5a8	0	0.35979	0.266	0.051	0	2	Slc5a8
Fat1	0	0.359027	0.845	0.574	0	2	Fat1
A1cf	0	0.358925	0.359	0.045	0	2	A1cf
Tnfrsf21	0	0.35867	0.582	0.278	0	2	Tnfrsf21
Epcam	0	0.358164	0.801	0.38	0	2	Epcam
Nmrk1	0	0.358066	0.432	0.163	0	2	Nmrk1
Unc5cl	0	0.357987	0.342	0.027	0	2	Unc5cl
Trim7	0	0.357951	0.379	0.069	0	2	Trim7
Met	0	0.35775	0.59	0.272	0	2	Met
Igfbp42	0	0.35724	0.921	0.67	0	2	Igfbp4
Scp2	0	0.357116	0.896	0.719	0	2	Scp2
Slc37a4	0	0.356503	0.471	0.133	0	2	Slc37a4
Cpox	0	0.35635	0.538	0.215	0	2	Cpox
Cldn10	0	0.355896	0.431	0.151	0	2	Cldn10
Phldb2	0	0.355291	0.979	0.835	0	2	Phldb2
Map3k13	0	0.354384	0.399	0.097	0	2	Map3k13
Gm47889	0	0.354017	0.408	0.102	0	2	Gm47889
Acsm1	0	0.353515	0.376	0.059	0	2	Acsm1
Vcam11	0	0.353197	0.374	0.101	0	2	Vcam1
Sgk3	0	0.351132	0.641	0.309	0	2	Sgk3
Sfxn1	0	0.348336	0.805	0.538	0	2	Sfxn1
Lgmn	0	0.347571	0.622	0.315	0	2	Lgmn
Myo7b	0	0.34743	0.377	0.041	0	2	Myo7b
Grtp1	0	0.346999	0.435	0.09	0	2	Grtp1
Tpd52	0	0.346747	0.796	0.48	0	2	Tpd52
Slc5a1	0	0.345952	0.296	0.046	0	2	Slc5a1
Eps8l2	0	0.344256	0.524	0.207	0	2	Eps8l2
Fbp2	0	0.344116	0.311	0.047	0	2	Fbp2
Farp1	0	0.343155	0.959	0.818	0	2	Farp1
Fam171a11	0	0.343047	0.752	0.454	0	2	Fam171a1
Jade3	0	0.341057	0.508	0.192	0	2	Jade3
Mia2	0	0.340523	0.907	0.681	0	2	Mia2
Sh3tc21	0	0.339715	0.423	0.148	0	2	Sh3tc2
Frzb	0	0.339407	0.403	0.085	0	2	Frzb
Hps5	0	0.335756	0.521	0.211	0	2	Hps5
Dhcr24	0	0.33518	0.526	0.231	0	2	Dhcr24
Gm20713	0	0.334267	0.309	0.039	0	2	Gm20713
Rph3al	0	0.333853	0.484	0.17	0	2	Rph3al
Slc22a6	0	0.333144	0.341	0.077	0	2	Slc22a6
Psmd3	0	0.331934	0.811	0.559	0	2	Psmd3
Glb1l	0	0.331279	0.482	0.172	0	2	Glb1l
Evi5	0	0.330551	0.858	0.638	0	2	Evi5
Zkscan1	0	0.330488	0.854	0.606	0	2	Zkscan1
A330040F15Rik	0	0.330031	0.364	0.081	0	2	A330040F15Rik
Ush1c	0	0.32942	0.432	0.116	0	2	Ush1c
Phyhd1	0	0.328976	0.405	0.093	0	2	Phyhd1
Gm20528	0	0.328727	0.297	0.043	0	2	Gm20528
Slc11a2	0	0.328521	0.461	0.173	0	2	Slc11a2
Dact2	0	0.327198	0.459	0.128	0	2	Dact2
Atp2b1	0	0.321354	0.949	0.842	0	2	Atp2b1
Mfsd1	0	0.321267	0.588	0.292	0	2	Mfsd1
Ctsl	0	0.319694	0.951	0.849	0	2	Ctsl
Elovl7	0	0.319263	0.527	0.193	0	2	Elovl7
Afp	0	0.318879	0.374	0.108	0	2	Afp
Igsf11	0	0.318763	0.357	0.076	0	2	Igsf11
Tmem252	0	0.318002	0.361	0.09	0	2	Tmem252
Prss8	0	0.317907	0.472	0.182	0	2	Prss8
Cys1	0	0.317304	0.489	0.182	0	2	Cys1
Tkfc	0	0.317287	0.391	0.136	0	2	Tkfc
Cyp4a10	0	0.316456	0.323	0.053	0	2	Cyp4a10
Slc13a1	0	0.316134	0.284	0.049	0	2	Slc13a1
Myo15b	0	0.316119	0.359	0.051	0	2	Myo15b
Slc6a15	0	0.315593	0.28	0.03	0	2	Slc6a15
Ccdc148	0	0.313958	0.352	0.082	0	2	Ccdc148
Zdhhc9	0	0.312793	0.456	0.166	0	2	Zdhhc9
Aadac	0	0.312581	0.315	0.044	0	2	Aadac
Pde4c	0	0.3114	0.468	0.174	0	2	Pde4c
2200002D01Rik	0	0.310152	0.33	0.056	0	2	2200002D01Rik
Aldh4a1	0	0.309337	0.483	0.193	0	2	Aldh4a1
Habp2	0	0.308984	0.395	0.089	0	2	Habp2
Sod3	0	0.308974	0.326	0.069	0	2	Sod3
Tmbim6	0	0.308407	0.956	0.857	0	2	Tmbim6
Ttll10	0	0.308395	0.415	0.113	0	2	Ttll10
Tmem150a	0	0.308303	0.369	0.11	0	2	Tmem150a
4732463B04Rik	0	0.306319	0.326	0.051	0	2	4732463B04Rik
AI314278	0	0.306224	0.326	0.057	0	2	AI314278
Gm43190	0	0.305522	0.321	0.051	0	2	Gm43190
C130074G19Rik	0	0.305012	0.42	0.123	0	2	C130074G19Rik
Slc22a12	0	0.304212	0.305	0.048	0	2	Slc22a12
Hacd4	0	0.303994	0.511	0.207	0	2	Hacd4
Slc3a1	0	0.303316	0.334	0.082	0	2	Slc3a1
Xpnpep2	0	0.301829	0.315	0.042	0	2	Xpnpep2
Prkcz	0	0.301652	0.471	0.175	0	2	Prkcz
Cndp1	0	0.30083	0.319	0.057	0	2	Cndp1
Plaat3	0	0.30007	0.403	0.137	0	2	Plaat3
Gm14964	0	0.295381	0.395	0.125	0	2	Gm14964
Hykk	0	0.295101	0.377	0.111	0	2	Hykk
Susd2	0	0.291399	0.307	0.049	0	2	Susd2
Pamr1	0	0.290997	0.37	0.108	0	2	Pamr1
Inava	0	0.290755	0.378	0.088	0	2	Inava
2010204K13Rik	0	0.286672	0.444	0.168	0	2	2010204K13Rik
Grb7	0	0.285311	0.436	0.137	0	2	Grb7
2210011C24Rik	0	0.28523	0.315	0.041	0	2	2210011C24Rik
Sardh	0	0.283738	0.441	0.169	0	2	Sardh
Fgf10	0	0.283473	0.335	0.104	0	2	Fgf10
Cfap69	0	0.28316	0.329	0.068	0	2	Cfap69
D630011A20Rik	0	0.282489	0.302	0.039	0	2	D630011A20Rik
Dusp14	0	0.280348	0.351	0.065	0	2	Dusp14
Apom	0	0.2793	0.263	0.04	0	2	Apom
Amacr	0	0.278786	0.405	0.139	0	2	Amacr
Gm35281	0	0.277596	0.28	0.044	0	2	Gm35281
Llgl2	0	0.276982	0.455	0.175	0	2	Llgl2
Prr15l	0	0.276514	0.434	0.157	0	2	Prr15l
Gpd1	0	0.275209	0.331	0.085	0	2	Gpd1
C1s1	0	0.274792	0.282	0.064	0	2	C1s1
Pacrg	0	0.274479	0.335	0.102	0	2	Pacrg
Prodh2	0	0.27251	0.265	0.052	0	2	Prodh2
Kcnk5	0	0.271719	0.341	0.09	0	2	Kcnk5
Ly6g2	0	0.270998	0.313	0.046	0	2	Ly6g2
Slc7a9	0	0.27068	0.304	0.049	0	2	Slc7a9
Prlr	0	0.265257	0.269	0.049	0	2	Prlr
Crb3	0	0.265221	0.487	0.19	0	2	Crb3
Abcc2	0	0.26451	0.275	0.058	0	2	Abcc2
Gm1604a	0	0.263932	0.277	0.036	0	2	Gm1604a
Hook2	0	0.26373	0.404	0.146	0	2	Hook2
Sigirr	0	0.263145	0.356	0.102	0	2	Sigirr
9230105E05Rik	0	0.26204	0.314	0.061	0	2	9230105E05Rik
Map3k7cl	0	0.261855	0.336	0.101	0	2	Map3k7cl
Elovl2	0	0.257837	0.316	0.066	0	2	Elovl2
Gm20400	0	0.256545	0.253	0.03	0	2	Gm20400
Mtmr11	0	0.255232	0.349	0.089	0	2	Mtmr11
Fgfr3	0	0.254433	0.322	0.073	0	2	Fgfr3
Slc22a8	0	0.25012	0.282	0.063	0	2	Slc22a8
Glis2	9.97032e-308	0.346164	0.629	0.347	2.40095e-303	2	Glis2
Nmnat3	1.19592e-306	0.290933	0.397	0.145	2.87989e-302	2	Nmnat3
Arl4c	1.80522e-301	0.38251	0.542	0.264	4.34714e-297	2	Arl4c
Aldh1a2	1.30427e-300	0.37682	0.815	0.475	3.14081e-296	2	Aldh1a2
Ncoa7	1.84914e-299	0.382821	0.803	0.583	4.45292e-295	2	Ncoa7
Esr1	4.20899e-299	0.355812	0.358	0.127	1.01357e-294	2	Esr1
Frrs1	9.92539e-299	0.281172	0.473	0.197	2.39013e-294	2	Frrs1
Ppp2r2b	9.92305e-298	0.401228	0.277	0.083	2.38957e-293	2	Ppp2r2b
Selenbp1	1.60965e-295	0.287339	0.478	0.201	3.87619e-291	2	Selenbp1
Camkmt	2.01211e-295	0.361174	0.677	0.392	4.84536e-291	2	Camkmt
Tspan13	4.35187e-295	0.327501	0.609	0.305	1.04797e-290	2	Tspan13
Chchd10	2.36151e-294	0.355275	0.872	0.536	5.68674e-290	2	Chchd10
Acot1	3.6851e-294	0.370578	0.606	0.338	8.87409e-290	2	Acot1
Kifc3	9.00846e-293	0.312391	0.507	0.233	2.16933e-288	2	Kifc3
Smim1	1.42601e-292	0.302399	0.511	0.223	3.43398e-288	2	Smim1
Mfhas1	5.2225e-292	0.350457	0.646	0.362	1.25763e-287	2	Mfhas1
Spata13	6.84512e-289	0.351037	0.715	0.393	1.64837e-284	2	Spata13
Adamts91	6.94986e-288	0.357111	0.845	0.587	1.6736e-283	2	Adamts9
Dag1	2.90369e-287	0.322795	0.929	0.729	6.99237e-283	2	Dag1
Gnpda1	7.97046e-287	0.268796	0.473	0.2	1.91937e-282	2	Gnpda1
Bend7	7.96098e-283	0.285967	0.49	0.218	1.91708e-278	2	Bend7
Osbpl8	2.37054e-282	0.349982	0.694	0.427	5.70849e-278	2	Osbpl8
Slc25a13	2.67802e-282	0.333204	0.682	0.383	6.44895e-278	2	Slc25a13
Hoxb3os	2.99226e-282	0.277096	0.405	0.16	7.20566e-278	2	Hoxb3os
Galnt11	6.80892e-282	0.363622	0.565	0.297	1.63966e-277	2	Galnt11
Socs2	1.1652e-280	0.373279	0.57	0.306	2.80591e-276	2	Socs2
2022-09-04	2.2926e-280	0.310796	0.567	0.273	5.52082e-276	2	2022-09-04
Tmem37	1.2506e-278	0.338349	0.535	0.247	3.01156e-274	2	Tmem37
Garem1	1.43864e-278	0.334996	0.779	0.482	3.46439e-274	2	Garem1
Abhd17c	1.29992e-277	0.319636	0.61	0.321	3.13035e-273	2	Abhd17c
Selenot	3.14361e-277	0.298645	0.805	0.564	7.57012e-273	2	Selenot
Ank3	5.3846e-277	0.339034	0.99	0.784	1.29667e-272	2	Ank3
Clcn3	1.50362e-276	0.331124	0.719	0.436	3.62086e-272	2	Clcn3
Tanc2	1.41581e-275	0.343013	0.874	0.665	3.40941e-271	2	Tanc2
Lamb1	1.64107e-275	0.302848	0.956	0.73	3.95186e-271	2	Lamb1
Btd	3.72352e-275	0.261311	0.426	0.176	8.96661e-271	2	Btd
Rnf6	1.1094e-274	0.310143	0.6	0.337	2.67154e-270	2	Rnf6
Mapk4	5.50921e-274	0.297432	0.439	0.179	1.32667e-269	2	Mapk4
Fam107b	3.66666e-273	0.315774	0.618	0.33	8.82968e-269	2	Fam107b
Stx7	1.40437e-272	0.311447	0.776	0.486	3.38187e-268	2	Stx7
Pkp4	3.00375e-272	0.31238	0.862	0.626	7.23333e-268	2	Pkp4
Sostdc1	4.24794e-272	0.291989	0.529	0.222	1.02295e-267	2	Sostdc1
Fahd1	1.06471e-270	0.32282	0.559	0.294	2.56392e-266	2	Fahd1
Gm266	5.30062e-270	0.354397	0.646	0.345	1.27644e-265	2	Gm266
Bnip3	1.78794e-269	0.323692	0.534	0.272	4.30553e-265	2	Bnip3
Sfxn2	1.86786e-268	0.300753	0.493	0.233	4.49799e-264	2	Sfxn2
Entpd5	2.13645e-265	0.282565	0.42	0.172	5.14478e-261	2	Entpd5
Rin2	2.00898e-264	0.332146	0.843	0.632	4.83783e-260	2	Rin2
Elovl6	5.39228e-264	0.322492	0.833	0.555	1.29851e-259	2	Elovl6
Sufu	2.71268e-263	0.31478	0.622	0.357	6.53241e-259	2	Sufu
Utrn	5.72542e-263	0.266931	0.962	0.873	1.37874e-258	2	Utrn
Agpat3	6.53136e-263	0.297789	0.796	0.53	1.57282e-258	2	Agpat3
Paqr5	8.05619e-262	0.269761	0.532	0.22	1.94001e-257	2	Paqr5
[truncated: 10,090 more rows]
