# Supplementary material for: Single-cell sequencing dissects the transcriptional identity of activated fibroblasts and identifies novel persistent distal tubular injury patterns in kidney fibrosis
Source: Sci Rep. 2024 Jan 3;14:439. doi: 10.1038/s41598-023-50195-0 (PMC10764314; doi:10.1038/s41598-023-50195-0)
Supplement: Supplementary file 8 — Supplementary Table S7. [file 41598_2023_50195_MOESM8_ESM.xlsx]

## Sheet: Venn adult frTECs vs adult Dist
[CD-I] and [frTEC] and [DT]: S100g
[CD-I] and [frTEC] and [LOH] and [DT]: Ldhb,Spp1
[frTEC] and [LOH] and [DT]: Tsc22d1,Ly6a,Erbb4
[frTEC] and [LOH]: Cdh6,Dcdc2a,Ywhaq,S100a6
[CD-I] and [LOH]: Car15,Mme,Emb,Cxadr,Nipal2,Bag4,Ptger3,Etl4,Cldn3,Sgcd,Prdx2,Znrf3,Cgnl1,Erbin,Camk2n1,Jun,Rabac1
[CD-I] and [frTEC] and [LOH]: Anxa5
[CD-P] and [CD-I] and [frTEC] and [LOH]: S100a11,Tceal9,Calm2
[CD-P] and [CD-I] and [frTEC] and [LOH] and [DT]: Epcam,Cldn7,Cd24a,Naaladl2,Spint2,Wwc1,Wfdc2,Krt8,Tspan8,Dag1,Lgals3,Bicc1,Pkhd1,Nudt4,Sox4,Txnip,Ezr,Clu,S100a1
[CD-P] and [CD-I]: Muc20,Sptbn2,Pde1c,Wscd2,Atp8b1,Slc44a3,Foxq1,Tmc4,Grhl2,Epb41l4b,Plcb4,Fgf12,Ociad2,Lsm6,Arhgef10l,Nav1,Exph5,Susd1,Lhfpl2,Enpp5,Coa3,Magi3,Cds1,Tbx2,Anxa4,Elovl6,Nectin2,Iqgap2,Car2,Mprip,Nbeal1,Zfhx3,Fam129a,Spint1,Cdc42bpb,Nfe2l2,Alcam,Pbx1,Nr6a1,Plac8,Bbx,Itpr2,Actg1,9530026P05Rik,Gnb1
[CD-P] and [frTEC]: Apela,Slc14a2,H3f3a,H3f3b
[CD-P] and [CD-I] and [frTEC]: Jund
[CD-P] and [CD-I] and [frTEC] and [DT]: Krt18
[CD-P] and [CD-I] and [DT]: Fxyd4,Aqp3,Hsd11b2,Spink8,Tmem45b,Cldn8,Bmpr1b,Gata3,Sort1,Scnn1b,Kif26b,Grip1,Phactr1,Scd2,Cldn4,Rnf128,Slc35g1,Rhcg,Gm43305,Gpr39,Frk,Pdzk1ip1,Anxa11,Kcnq1,Serinc3,Blnk,Cav2,Tox3,Grb14,Gstt1,Dock7,Bmpr1a,Phactr2,Aplp2,Plcl1,Sdk1,Tmem117,Nr3c2,C77080,Ptprj,Arhgef38,Cnn3,Plppr1,Itm2b,Cystm1,Cdo1,Clstn1,Pbxip1,Atp6v0e,Rtn3,Ptbp3,Scnn1a,Flnb,Carmil1,Atp6v1f,mt-Cytb,mt-Nd…
[CD-P] and [CD-I] and [LOH] and [DT]: Frmpd4,Mal2,Tspan1,Tacstd2,Dsp,Pax2,Cdh1,Nckap5,Krt7,Mal,Col18a1,Cdkl1,Sim1,Cdh16,Ccser1,Adgrg1,Prdm16,Tmprss2,Sox6,Setbp1,Sgpp2,Cd2ap,Mecom,Shroom3,Stk39,Paqr5,Magi1,Lrba,Tfcp2l1,Aif1l,Syne2,St14,Hoxd8,Map3k1,Sestd1,Nedd4l,Defb1,Glis3,Sdc4,Cd9,Wls,Epb41l1,Hk1,Pkm,Me3,Nfe2l1,Atp1b1,Tmem213,Stox2,Aldoa,Phldb2,Gls,Arl15,Pard3b,P3h2,Arhgef28,Rgs6,Ctsd,Ank3
[CD-I] and [LOH] and [DT]: Clcnkb,Atp6v0a4,Ckmt1,Esrrg,Efhd1,Wdr72,Slit2,Dach1,Tacc2,Slc16a7,Casz1,Ppargc1a,Tmem72,Itgav,Tesc,Rev3l,Garem1,Nbea,Msi2,Tanc1,Deptor,Tmem116,Rbm47,Dst,Pard3,Strbp,Zmiz1,Arhgap5,Klk1,Mt1,Prkn,Wwox
[CD-I] and [DT]: Atp6v1b1,Atp6v1a,Rhbg,Gclc,Rragd,Tmcc3,Ipcef1,Cabcoco1,Rap1gap,Ermp1,Pcolce,Cadps2,Acss1,Tmem52b,Chchd10,Nipsnap2,Acsl5,Nfyc,Atp5b,Cox6c,Sh3rf1,Cox7b,Atp5g1,Aco2,Atp5g3,Ndufa5,mt-Nd1,mt-Nd3,Slc8a1
[CD-P] and [LOH] and [DT]: Sox5,Efna5,Mgst1,Sorbs2,Pou3f3,Hoxb6,Ptprf,Nfib,Ctnna1,Wfdc15b,Ptpn13,Myo1d,Fhod3,Oat,Nos1ap,ccdc198,Ddr1,Kank1,Chka,Ppp2r3a,Kcnj1,Cobll1,Fzd4,Arhgap24,Lamb1,Bag1,Iqgap1,Arfgef1,Neat1,Col4a4,Ttc3,Malat1,Ivns1abp
[CD-P] and [LOH]: Muc1,Ehf,Ranbp3l,Chst9,Rbms3,Thsd4,Sh2d4a,Fermt1,Ppp1r9a,Rab25,Dnm3,Ptpn14,Eps8l2,Ctnnal1,Cd59a,Agrn,Krt19,Myo9a,Nfat5,Smagp,Kcnk1,Dock1,Lmo7,Ston2,Glis2,Cttn,Cacna1d,Tcf7l2,Enah,Crip2,Sema5a,Myof,Patj,Aktip,Utrn,Sema3c,Afdn,Nectin3,Sec62,Nedd4,Wwc2,Rab3ip,Gng12,Tln2
[CD-P] and [frTEC] and [LOH]: Bcam,Cryab,Pax8,Scin,Tpm1,Anxa2
[CD-P] and [frTEC] and [LOH] and [DT]: Lcn2,Igfbp7,Dstn
[LOH] and [DT]: Umod,Kng2,Egf,Ppp1r1a,Sostdc1,Mt2,Atp1a1,Tfap2b,Kctd1,Cyfip2,0610040J01Rik,Sorl1,Kcnj16,Shank2,Wsb1,Itga6,Trim2,Ccdc141,Mgst3,Abca13,Sfrp1,Ier3,Cacnb4,Maml3,Dapk1,Wnk4,Rap1gap2,Cdh3,Mfsd4a,Shroom4,Myo10,Sgms2,Ano6,Nme7,Cpeb3,Acadsb,mt-Co1,Fmn1,Tns1,Idh2
[CD-P] and [DT]: Aqp2,Npnt,Gpc5,Mpped2,Tpd52l1,Pde8b,Scnn1g,Fras1,Pappa,Crybg1,Pik3r3,Kcnc2,Pde7b,Fgfr2,Ninl,Cbx5,Cdk14,Ypel2,Mgll,Chd6,Magi2,Nfix,Papss1,Clint1,Nlk,Erc1,mt-Co3,Aff1,Pde4d
[CD-P] and [CD-I] and [LOH]: Plet1,Cacnb2,Hoxb9,Elf3,Twsg1,Met,Hes1,Rbpms,Pde1a,Elovl7,App,Arhgap6
[CD-P]: Gstm2,Aqp4,Myh10,Dab1,Avpr2,Sbspon,Ptger1,Camkk2,Efemp1,Rgl3,Aldh1a3,L1cam,Ptgs1,Mgat4c,Fam241a,Fam110b,Mcoln3,Elf5,Btc,Fam171a2,Tmem150c,Tmem30b,Lypd6b,Nipal1,Gprc5b,Atp10b,Fam174b,Ros1,Styk1,Ppl,Col26a1,Frem2,Klf5,9230102O04Rik,AC106834.1,Fanca,Gm16136,Wnt9b,9230110F11Rik,Wnt7b,Grid2,Krt23,Aldh1a1,Gata2,Wfs1,Macc1,Hspa1b,Hacd4,Tjp3,Cd59b,Scamp5,Veph1,Lix1,Srgap3,Arl4d,Wnt4,Rab11fip1,Tmt…
[CD-I]: Atp6v1g3,Atp6v0d2,Slc4a9,Atp6v1c2,Rcan2,Pam,Ralgapa2,Slc26a4,Adgrf5,Pgrmc1,Car12,Rnf152,Serpinb9,Clcn5,Aldh1l1,Hepacam2,Foxi1,Kit,Syn2,Atp6v0c,Atp6v1e1,Lsamp,Dmxl1,Rnasek,Plcg2,Eps8,Aqp6,Rtl4,Atp6v0b,Malrd1,Gm12121,Atp6v1d,Fam13a,Ncald,Atp6ap2,Oxgr1,Pde4b,Cpeb2,Hmx2,Hexb,Arhgap18,Avpr1a,Ncoa7,Slc43a2,Kif13b,Atp6v1h,Parm1,Atp6ap1,Slc4a1,Serpinb6b,Grb10,Agap1,Dmrt2,Insrr,Limch1,Clnk,Exoc6b,…
[frTEC]: Cp,Bst1,Ptma,Nupr1,Hspb1,Tshz2,Hmgn1,S100a10
[LOH]: Slc12a1,Slc5a3,Mrps6,Prom1,Sytl2,Etnk1,Cldn10,Plcb1,Pkp4,Cldn19,Casr,Ephb2,Tenm2,Sgcz,Cobl,Pdgfd,Col4a3,Flvcr1,Egfl6,Slc5a1,Il34,Eprn,Ctnnd2,Prkd1,Plxdc2,Epb41l5,Plau,Plekhg1,Enox1,Cldn16,Ptprd,Bicdl1,Arhgap29,Sim2,Fhit,Ppm1h,Itgb6,Bckdhb,Stk32b,Irx1,Cachd1,Irx2,Diaph2,Farp1,Nr2f2,Fndc3b,Nrxn3,Pkd2,Cd63,Rassf6,Adamts1,Fam124a,Tubb2b,Slc38a2,Fabp3,Pclo,Rora,Gcnt2,Cdc42bpa,Ddah2,Sptbn1,Igf1r…
[DT]: Slc12a3,Calb1,Pgam2,Wnk1,Klhl3,Kl,Trpm6,Kcnj10,Galnt18,Tsc22d2,Trpm7,Gabarapl1,Hoxb5os,Emx1,Tbck,Ptgfr,Trabd2b,Tdrd3,Ppp2r2b,Cnnm2,Vdr,Cyp2j11,Hoxd9,Pigr,Wdfy3,Akr1c19,Lhx1,Slc25a12,Atp4a,Cpt1a,Pgap1,Pvalb,Acss3,Cwh43,Zfp503,AI838599,Uroc1,Peli2,Glg1,Cavin2,Tmem65,Yap1,Tmem178,Tfrc,Tmem135,Kalrn,Cyp2j6,A4galt,Ildr1,Ptpn3,Prkag2,Pacsin2,Gm26542,Aig1,Pde3b,Gsta4,Clmn,Spata13,Trpv5,Adamts16,Sa…

## Sheet: Venn adult frTECs vs adult PT
[PT-S3]: Slc22a7,Mep1b,Gm42418,Cmss1,Atp5md,Cox8a,Atp5j,Idi1,Gchfr,Cox6b1,Mien1,Cib1,Cox4i1,Atp5j2,Cox5b,Uqcrb,Atp5l,Pebp1,Ndufb11,Ndufb6,AY036118,Psmb5
[PT-S2]: Mfsd4b5,Gm42397,Atp11a,Slco1a6,Cyp2j13,Slc13a3,Slc22a30,Them7,Erc2,Car4,Slc6a18,Cfb,Slc5a8,Hnf4aos,Sugct,Ugt2b37,Ces1d,Macrod2,Trabd2b,Slc16a2,Papss2,Mlec,Col4a3,Mat2a,Slc6a20b,Tmbim6,Gm45792,Cgref1,Acot12,Fuca2,Galnt14,Grina,Tmem252,Tns1,Adhfe1,Hpn,Agps,Serpinf2,Mettl7b,Arl6ip1,Mettl7a1,Sod1,Cyp2j11,Mfsd4b1,Nfia,Zbtb20,Smpdl3a,Abcd3,Osbpl8,Prxl2a,Dhcr24,Nceh1,Pepd,Mlxipl,Igf1r,Tnfrsf21,…
[frTECs]: Spp1,Cryab,S100a11,Cp,Slc14a2,Krt18,Cdh6,Bst1,Apela,Krt8,Dcdc2a,Scin,Wfdc2,Ptma,Epcam,Nupr1,Cldn7,Anxa2,Lcn2,H3f3a,Hspb1,Tpm1,Bicc1,Tspan8,H3f3b,Dstn,Cd24a,Calm2,Spint2,Lgals3,Clu,S100a1,Txnip,Tshz2,Sox4,Bcam,Ezr,Tsc22d1,Tceal9,S100g,Ly6a,Erbb4,Ywhaq,Hmgn1,Igfbp7,S100a6,Pax8,Wwc1,Anxa5,S100a10,Naaladl2,Nudt4,Pkhd1,Jund,Dag1
[PT-S1]: Gatm,Slc5a2,Slc5a12,Spp2,Gsta2,Car2,Slc6a19,Slc7a7,Comt,Asl,Apob,Acaa2,Clec2h,Slc2a2,Alpl,Mif,D630023F18Rik,Gm32461,Lgmn,Dcxr,Slc7a8,Folh1,Pakap.1,Tnfaip8,Acmsd,Epb41l3,Atp6v1g1,Gldc,Car3,Cyp2d26,Slc25a4,Prodh2,Dpep1,Gabrb3,Ethe1,Snhg11,Cpn1,Atp5a1,Adra1a,Atp5g3,Acss1,Npl,Atp6v1b2,Prodh,Lipa,Bpnt1,Slc7a9,Cgnl1,Slc6a8,Car12,Cyp24a1,Atp5o,Angpt1,Glul,Uap1l1,Etv1,Aldh4a1,Rcan1,Steap2,Slc16a…
[PT-S1] and [PT-S3]: Oxct1,Pcbd1,Atp5g1,Atp5d,Cox5a,Slc25a5,Atp5f1
[PT-S1] and [PT-S3] and [PT-S2]: Gpx3,Aldob,Miox,Ass1,Slc34a1,Acsm2,Lrp2,Cltrn,Fbp1,Sord,Akr1c21,Keg1,Spink1,Akr1a1,Pdzk1,Fxyd2,Glyat,Pck1,4931406C07Rik,Gpx1,Cyp2j5,Rida,Ugt2b38,mt-Nd2,mt-Nd4l,Nme2,Ftl1,Dbi,Scp2,Ttc36,Sult1d1,mt-Nd5,Lactb2,Pecr,Selenop,Pter,Gas2,Folr1,mt-Nd3,mt-Nd4,Khk,Mdh1,Calml4,Msra,Akr7a5,Chchd10,Gk,Park7,mt-Atp8,Chpt1,Prdx5,Hgd,Selenbp1,Cisd1,Gapdh,mt-Cytb,Hint2,Hint1,Odc1,B…
[PT-S1] and [PT-S3] and [PT-S2] and [frTECs]: Ldhb
[PT-S3] and [PT-S2]: Kap,Acy3,Napsa,Slc27a2,Cndp2,Nudt19,Mep1a,Inmt,Acadm,Ggt1,Lap3,Eci3,Gstm1,Slc7a13,Gclm,Tmigd1,Acsm3,Mpv17l,Slc22a12,Cyp4b1,Me1,Aadat,Txn1,Acat1,Ech1,Defb29,Nat8,Crot,Dhrs4,Acaa1b,Ldhd,Hibadh,Ndufb8,Slc25a39,Amacr,Pank1,Fah,Cyp2e1,Ces1f,Lpl,Tmbim4,Tmem205,Hao2,Cyp2a4,Ephx2,Msrb1,Cryzl2,Acadl,Atpif1,Rps27l,Adh1,Acot13,Dnaja1,Ccdc107,Slc22a6,Slc22a2,Tmem176a,Ugt3a1,Lrpap1,Iah1,N…
[PT-S1] and [PT-S2]: Slc4a4,Fut9,Ndrg1,Nox4,Pah,Maf,Idh1,Dab2,Cela1,Slc13a1,Tcn2,Timp3,Errfi1,Enpp2,Cryl1,Fmo1,Pdzk1ip1,Dnase1,Rab11fip3,Kcnj15,Gcnt1,Nhs,Dao,Cubn,G6pc,Nus1,Aldh7a1,Igfbp4,Qdpr,Bnc2,Hsd3b2,Fmo2,Abcg2,Ptprd,Sfxn1,Pcx,Nr1h4,Slc22a8,Rhobtb1,Fggy,Aldh6a1,Abcc2,Tpi1,Tinag,Abat,Dpyd,Hnf4a,Auts2,Slc22a1,4833439L19Rik,Pbld1,Rgl1,Acsm1,Xylb,Suclg2,Pik3c2g,Neu1,Aspa,Slc22a28,Igsf11,Amn,Kcnj…
